# Supplementary material for: Co‐occurrence of BAP1 and SF3B1 mutations in uveal melanoma induces cellular senescence
Source: Mol Oncol. 2021 Nov 12;16(3):607–29. doi: 10.1002/1878-0261.13128 (PMC8807356; doi:10.1002/1878-0261.13128)
Supplement: Supplementary file 21 — Table S3. Mutation status of GNAQ, GNA11, BAP1, SF3B1 and EIF1AX in uveal melanoma (UM), blue nevus‐like melanoma (BNLM) and primary leptomeningeal melanocytic tumor (PLMT) cases. [file MOL2-16-607-s006.xls]

## Sheet: UM+BNLM+PLMT
Cancer Type	Sample Id	GNAQ mutations	GNA11 mutations	BAP1 mutations	SF3B1 mutations	EIF1AX mutations	dataset
UM	TCGA-RZ-AB0B-01		GNA11: Q209L	BAP1: X81_splice			the TCGA UM dataset (Robertson et al., 2017)
UM	TCGA-V3-A9ZX-01		GNA11: Q209L	BAP1: X136_splice			the TCGA UM dataset (Robertson et al., 2017)
UM	TCGA-V3-A9ZY-01		GNA11: Q209L			EIF1AX: W70R	the TCGA UM dataset (Robertson et al., 2017)
UM	TCGA-V4-A9E5-01	GNAQ: Q209P			SF3B1: K666T		the TCGA UM dataset (Robertson et al., 2017)
UM	TCGA-V4-A9E7-01	GNAQ: Q209L		BAP1: X146_splice			the TCGA UM dataset (Robertson et al., 2017)
UM	TCGA-V4-A9E8-01		GNA11: Q209L				the TCGA UM dataset (Robertson et al., 2017)
UM	TCGA-V4-A9E9-01	GNAQ: Q209P			SF3B1: R625H		the TCGA UM dataset (Robertson et al., 2017)
UM	TCGA-V4-A9EA-01	GNAQ: Q209L			SF3B1: R625C		the TCGA UM dataset (Robertson et al., 2017)
UM	TCGA-V4-A9EC-01	GNAQ: Q209P			SF3B1: T663P	EIF1AX: G9D	the TCGA UM dataset (Robertson et al., 2017)
UM	TCGA-V4-A9ED-01			BAP1: X13_splice			the TCGA UM dataset (Robertson et al., 2017)
UM	TCGA-V4-A9EE-01	GNAQ: Q209P		BAP1: X126_splice			the TCGA UM dataset (Robertson et al., 2017)
UM	TCGA-V4-A9EF-01		GNA11: Q209L	BAP1: Y223*			the TCGA UM dataset (Robertson et al., 2017)
UM	TCGA-V4-A9EH-01		GNA11: Q209L				the TCGA UM dataset (Robertson et al., 2017)
UM	TCGA-V4-A9EI-01		GNA11: Q209L	BAP1: D672Afs*17, D672Vfs*41			the TCGA UM dataset (Robertson et al., 2017)
UM	TCGA-V4-A9EJ-01		GNA11: Q209L		SF3B1: R625H		the TCGA UM dataset (Robertson et al., 2017)
UM	TCGA-V4-A9EK-01	GNAQ: Q209P					the TCGA UM dataset (Robertson et al., 2017)
UM	TCGA-V4-A9EL-01	GNAQ: Q209L		BAP1: Q393*, P391_Q392del			the TCGA UM dataset (Robertson et al., 2017)
UM	TCGA-V4-A9EM-01	GNAQ: Q209L					the TCGA UM dataset (Robertson et al., 2017)
UM	TCGA-V4-A9EO-01	GNAQ: Q209P		BAP1: E685V			the TCGA UM dataset (Robertson et al., 2017)
UM	TCGA-V4-A9EQ-01		GNA11: Q209L				the TCGA UM dataset (Robertson et al., 2017)
UM	TCGA-V4-A9ES-01	GNAQ: R183Q			SF3B1: R625H		the TCGA UM dataset (Robertson et al., 2017)
UM	TCGA-V4-A9ET-01		GNA11: Q209L				the TCGA UM dataset (Robertson et al., 2017)
UM	TCGA-V4-A9EU-01		GNA11: Q209L	BAP1: Q441*			the TCGA UM dataset (Robertson et al., 2017)
UM	TCGA-V4-A9EV-01		GNA11: Q209L	BAP1: L230_A243del			the TCGA UM dataset (Robertson et al., 2017)
UM	TCGA-V4-A9EW-01	GNAQ: Q209P			SF3B1: R625C		the TCGA UM dataset (Robertson et al., 2017)
UM	TCGA-V4-A9EX-01	GNAQ: Q209P		BAP1: Q40*			the TCGA UM dataset (Robertson et al., 2017)
UM	TCGA-V4-A9EY-01	GNAQ: Q209P				EIF1AX: G8R	the TCGA UM dataset (Robertson et al., 2017)
UM	TCGA-V4-A9EZ-01	GNAQ: Q209P			SF3B1: R625H		the TCGA UM dataset (Robertson et al., 2017)
UM	TCGA-V4-A9F0-01	GNAQ: Q209L		BAP1: Q456Rfs*115, K457R			the TCGA UM dataset (Robertson et al., 2017)
UM	TCGA-V4-A9F1-01	GNAQ: Q209P		BAP1: Y33*			the TCGA UM dataset (Robertson et al., 2017)
UM	TCGA-V4-A9F2-01	GNAQ: Q209L					the TCGA UM dataset (Robertson et al., 2017)
UM	TCGA-V4-A9F3-01		GNA11: Q209L				the TCGA UM dataset (Robertson et al., 2017)
UM	TCGA-V4-A9F4-01	GNAQ: Q209P			SF3B1: R625H		the TCGA UM dataset (Robertson et al., 2017)
UM	TCGA-V4-A9F5-01		GNA11: Q209L				the TCGA UM dataset (Robertson et al., 2017)
UM	TCGA-V4-A9F7-01		GNA11: Q209L			EIF1AX: G15D	the TCGA UM dataset (Robertson et al., 2017)
UM	TCGA-V4-A9F8-01	GNAQ: Q209P		BAP1: D68G			the TCGA UM dataset (Robertson et al., 2017)
UM	TCGA-VD-A8K7-01	GNAQ: Q209L					the TCGA UM dataset (Robertson et al., 2017)
UM	TCGA-VD-A8K8-01		GNA11: Q209L				the TCGA UM dataset (Robertson et al., 2017)
UM	TCGA-VD-A8K9-01	GNAQ: Q209P			SF3B1: R625C		the TCGA UM dataset (Robertson et al., 2017)
UM	TCGA-VD-A8KA-01		GNA11: Q209L		SF3B1: R625C		the TCGA UM dataset (Robertson et al., 2017)
UM	TCGA-VD-A8KB-01	GNAQ: Q209P			SF3B1: R625C		the TCGA UM dataset (Robertson et al., 2017)
UM	TCGA-VD-A8KD-01						the TCGA UM dataset (Robertson et al., 2017)
UM	TCGA-VD-A8KE-01	GNAQ: Q209P				EIF1AX: G9R	the TCGA UM dataset (Robertson et al., 2017)
UM	TCGA-VD-A8KF-01		GNA11: Q209L				the TCGA UM dataset (Robertson et al., 2017)
UM	TCGA-VD-A8KG-01		GNA11: Q209L				the TCGA UM dataset (Robertson et al., 2017)
UM	TCGA-VD-A8KH-01		GNA11: Q209L		SF3B1: R625H		the TCGA UM dataset (Robertson et al., 2017)
UM	TCGA-VD-A8KI-01	GNAQ: G48V, G48*		BAP1: X571_splice, X571_splice			the TCGA UM dataset (Robertson et al., 2017)
UM	TCGA-VD-A8KJ-01						the TCGA UM dataset (Robertson et al., 2017)
UM	TCGA-VD-A8KK-01	GNAQ: Q209P		BAP1: P124Lfs*63, P124Rfs*18			the TCGA UM dataset (Robertson et al., 2017)
UM	TCGA-VD-A8KL-01		GNA11: Q209L	BAP1: V27Gfs*42			the TCGA UM dataset (Robertson et al., 2017)
UM	TCGA-VD-A8KM-01	GNAQ: Q209P					the TCGA UM dataset (Robertson et al., 2017)
UM	TCGA-VD-A8KN-01	GNAQ: Q209P					the TCGA UM dataset (Robertson et al., 2017)
UM	TCGA-VD-A8KO-01	GNAQ: Q209L				EIF1AX: K7_G8delinsR	the TCGA UM dataset (Robertson et al., 2017)
UM	TCGA-VD-AA8M-01	GNAQ: Q209P					the TCGA UM dataset (Robertson et al., 2017)
UM	TCGA-VD-AA8N-01		GNA11: Q209L	BAP1: N78S			the TCGA UM dataset (Robertson et al., 2017)
UM	TCGA-VD-AA8O-01						the TCGA UM dataset (Robertson et al., 2017)
UM	TCGA-VD-AA8P-01		GNA11: Q209L				the TCGA UM dataset (Robertson et al., 2017)
UM	TCGA-VD-AA8Q-01	GNAQ: Q209P					the TCGA UM dataset (Robertson et al., 2017)
UM	TCGA-VD-AA8R-01		GNA11: Q209L			EIF1AX: G6D	the TCGA UM dataset (Robertson et al., 2017)
UM	TCGA-VD-AA8S-01	GNAQ: Q209P					the TCGA UM dataset (Robertson et al., 2017)
UM	TCGA-VD-AA8T-01		GNA11: Q209L	BAP1: E498*			the TCGA UM dataset (Robertson et al., 2017)
UM	TCGA-WC-A87T-01	GNAQ: Q209P					the TCGA UM dataset (Robertson et al., 2017)
UM	TCGA-WC-A87U-01	GNAQ: Q209P				EIF1AX: G15D	the TCGA UM dataset (Robertson et al., 2017)
UM	TCGA-WC-A87W-01		GNA11: Q209L				the TCGA UM dataset (Robertson et al., 2017)
UM	TCGA-WC-A87Y-01		GNA11: Q209L				the TCGA UM dataset (Robertson et al., 2017)
UM	TCGA-WC-A880-01	GNAQ: Q209L				EIF1AX: G6D	the TCGA UM dataset (Robertson et al., 2017)
UM	TCGA-WC-A881-01		GNA11: Q209L		SF3B1: H662R		the TCGA UM dataset (Robertson et al., 2017)
UM	TCGA-WC-A882-01		GNA11: Q209L				the TCGA UM dataset (Robertson et al., 2017)
UM	TCGA-WC-A883-01	GNAQ: Q209P					the TCGA UM dataset (Robertson et al., 2017)
UM	TCGA-WC-A884-01		GNA11: Q209L			EIF1AX: G8R	the TCGA UM dataset (Robertson et al., 2017)
UM	TCGA-WC-A885-01	GNAQ: Q209P			SF3B1: R625H		the TCGA UM dataset (Robertson et al., 2017)
UM	TCGA-WC-A888-01		GNA11: Q209L	BAP1: Y173C			the TCGA UM dataset (Robertson et al., 2017)
UM	TCGA-WC-A88A-01		GNA11: Q209L	BAP1: R56_V66del			the TCGA UM dataset (Robertson et al., 2017)
UM	TCGA-WC-AA9A-01		GNA11: Q209L	BAP1: G185R	SF3B1: K666T		the TCGA UM dataset (Robertson et al., 2017)
UM	TCGA-WC-AA9E-01	GNAQ: Q209L	GNA11: R166H		SF3B1: R625H		the TCGA UM dataset (Robertson et al., 2017)
UM	TCGA-YZ-A980-01		GNA11: Q209L	BAP1: P338Lfs*24, P339Rfs*58			the TCGA UM dataset (Robertson et al., 2017)
UM	TCGA-YZ-A982-01						the TCGA UM dataset (Robertson et al., 2017)
UM	TCGA-YZ-A983-01	GNAQ: Q209P					the TCGA UM dataset (Robertson et al., 2017)
UM	TCGA-YZ-A984-01			BAP1: K421Rfs*9, K421Rfs*13			the TCGA UM dataset (Robertson et al., 2017)
UM	TCGA-YZ-A985-01	GNAQ: R183Q	GNA11: R183C	BAP1: R610_G619del	SF3B1: R625C		the TCGA UM dataset (Robertson et al., 2017)
UM	E1	GNAQ: Q209P				EIF1AX: P2R	Martin et al., 2013
UM	E2	GNAQ: Q209L				EIF1AX: K3E	Martin et al., 2013
UM	E3		GNA11: Q209L			EIF1AX: N4D	Martin et al., 2013
UM	E4		GNA11: Q209L		SF3B1: E783K		Martin et al., 2013
UM	E5		GNA11: Q209L		SF3B1: R625C		Martin et al., 2013
UM	E6	GNAQ: Q209P			SF3B1: R625H		Martin et al., 2013
UM	E7	GNAQ: Q209P					Martin et al., 2013
UM	E8		GNA11: Q209L				Martin et al., 2013
UM	E9		GNA11: Q209L				Martin et al., 2013
UM	E10						Martin et al., 2013
UM	E11	GNAQ: Q209P		BAP1: E610Rfs*3			Martin et al., 2013
UM	E12		GNA11: Q209L	BAP1: E305*			Martin et al., 2013
UM	E13			BAP1: E31K			Martin et al., 2013
UM	E14						Martin et al., 2013
UM	E15		GNA11: Q209L				Martin et al., 2013
UM	E16		GNA11: Q209L				Martin et al., 2013
UM	E17						Martin et al., 2013
UM	E18		GNA11: Q209L				Martin et al., 2013
UM	E19	GNAQ: Q209L		BAP1: A218Qfs*10			Martin et al., 2013
UM	E20	GNAQ: Q209L					Martin et al., 2013
UM	E21	GNAQ: Q209P					Martin et al., 2013
UM	E22	GNAQ: Q209P					Martin et al., 2013
UM	UM50	GNAQ: Q209P				EIF1AX: G15D	Griewank et al., 2018
UM	UM51	GNAQ: Q209V			SF3B1: R625H		Griewank et al., 2018
UM	UM52	GNAQ: Q209P			SF3B1: R625S		Griewank et al., 2018
UM	UM53	GNAQ: Q209P		BAP1: L100fs			Griewank et al., 2018
UM	UM54	GNAQ: Q209P		BAP1: F22fs			Griewank et al., 2018
UM	UM55	GNAQ: Q209P		BAP1: S395*			Griewank et al., 2018
UM	UM56	GNAQ: Q209L					Griewank et al., 2018
UM	UM57	GNAQ: Q209P					Griewank et al., 2018
UM	UM58	GNAQ: Q209P					Griewank et al., 2018
UM	UM59	GNAQ: Q209P					Griewank et al., 2018
UM	UM60		GNA11: Q209L			EIF1AX: G6D	Griewank et al., 2018
UM	UM61		GNA11: Q209L		SF3B1: R625H		Griewank et al., 2018
UM	UM62		GNA11: Q209L	BAP1: P88fs			Griewank et al., 2018
UM	UM63		GNA11: Q209L	BAP1: Y223fs			Griewank et al., 2018
UM	UM64	GNAQ: Q209P			SF3B1: R625H		Griewank et al., 2018
UM	UM65	GNAQ: Q209L					Griewank et al., 2018
BNLM	BNLM22					EIF1AX: P2S	Griewank et al., 2017
BNLM	BNLM23		GNA11: Q209L		SF3B1: R625H		Griewank et al., 2017
BNLM	BNLM24	GNAQ: Q209P			SF3B1: R625C		Griewank et al., 2017
BNLM	BNLM25		GNA11: Q209L				Griewank et al., 2017
BNLM	BNLM26	GNAQ: Q209L					Griewank et al., 2017
BNLM	BNLM27		GNA11: Q209L		SF3B1: R625H		Griewank et al., 2017
BNLM	BNLM28						Griewank et al., 2017
BNLM	BNLM29		GNA11: Q209L	BAP1: P190R			Griewank et al., 2017
BNLM	BNLM30	GNAQ: Q209L		BAP1: A95fs			Griewank et al., 2017
BNLM	BNLM31						Griewank et al., 2017
BNLM	BNLM32						Griewank et al., 2017
BNLM	BNLM33						Griewank et al., 2017
BNLM	BNLM1		GNA11: Q209L		SF3B1: R625L		Danset et al., 2020
BNLM	BNLM2		GNA11: Q209L		SF3B1: R625L		Danset et al., 2020
PLMT	PLMT1	GNAQ: Q209P			SF3B1: R625H	EIF1AX: G9D	Griewank et al., 2018
PLMT	PLMT2	GNAQ: R183Q			SF3B1: R625H	EIF1AX: G15D	Griewank et al., 2018
PLMT	PLMT3	GNAQ: Q209L				EIF1AX: G15D	Griewank et al., 2018
PLMT	PLMT4	GNAQ: Q209L				EIF1AX: G6D	Griewank et al., 2018
PLMT	PLMT5	GNAQ: Q209L				EIF1AX: G8V	Griewank et al., 2018
PLMT	PLMT6	GNAQ: Q209L				EIF1AX: G9D	Griewank et al., 2018
PLMT	PLMT7	GNAQ: Q209L				EIF1AX: G9D	Griewank et al., 2018
PLMT	PLMT8	GNAQ: Q209P				EIF1AX: N4Y	Griewank et al., 2018
PLMT	PLMT9	GNAQ: Q209P				EIF1AX: P2L	Griewank et al., 2018
PLMT	PLMT10	GNAQ: Q209L			SF3B1: R625H		Griewank et al., 2018
PLMT	PLMT11	GNAQ: Q209L			SF3B1: R625H		Griewank et al., 2018
PLMT	PLMT12	GNAQ: Q209P			SF3B1: R625H		Griewank et al., 2018
PLMT	PLMT13	GNAQ: Q209L					Griewank et al., 2018
PLMT	PLMT14	GNAQ: Q209L					Griewank et al., 2018
PLMT	PLMT15	GNAQ: Q209L					Griewank et al., 2018
PLMT	PLMT16	GNAQ: Q209L					Griewank et al., 2018
PLMT	PLMT17	GNAQ: Q209L					Griewank et al., 2018
PLMT	PLMT18	GNAQ: Q209L					Griewank et al., 2018
PLMT	PLMT19	GNAQ: Q209L					Griewank et al., 2018
PLMT	PLMT20	GNAQ: Q209L					Griewank et al., 2018
PLMT	PLMT21	GNAQ: Q209L					Griewank et al., 2018
PLMT	PLMT22	GNAQ: Q209L					Griewank et al., 2018
PLMT	PLMT23	GNAQ: Q209P					Griewank et al., 2018
PLMT	PLMT24	GNAQ: Q209P					Griewank et al., 2018
PLMT	PLMT25	GNAQ: Q209P					Griewank et al., 2018
PLMT	PLMT26	GNAQ: Q209P					Griewank et al., 2018
PLMT	PLMT27		GNA11: Q209L		SF3B1: R625C	EIF1AX: G6V	Griewank et al., 2018
PLMT	PLMT28		GNA11: Q209L			EIF1AX: G8E	Griewank et al., 2018
PLMT	PLMT29		GNA11: Q209L			EIF1AX: G9D	Griewank et al., 2018
PLMT	PLMT30		GNA11: Q209L			EIF1AX: K3T	Griewank et al., 2018
PLMT	PLMT31		GNA11: Q209L			EIF1AX: R13P	Griewank et al., 2018
PLMT	PLMT32		GNA11: Q209L		SF3B1: R625H		Griewank et al., 2018
PLMT	PLMT33		GNA11: Q209L		SF3B1: R625H		Griewank et al., 2018
PLMT	PLMT34		GNA11: Q209L		SF3B1: R625S		Griewank et al., 2018
PLMT	PLMT35		GNA11: Q209L		SF3B1: R625C		Griewank et al., 2018
PLMT	PLMT36		GNA11: Q209L	BAP1: Q267fs			Griewank et al., 2018
PLMT	PLMT37		GNA11: Q209L	BAP1: R60*			Griewank et al., 2018
PLMT	PLMT38		GNA11: Q209L				Griewank et al., 2018
PLMT	PLMT39		GNA11: R183C				Griewank et al., 2018
PLMT	PLMT40					EIF1AX: G8V	Griewank et al., 2018
PLMT	PLMT41			BAP1: E31del			Griewank et al., 2018
PLMT	PLMT42					EIF1AX: G9R	Griewank et al., 2018
PLMT	PLMT43					EIF1AX: R13C	Griewank et al., 2018
PLMT	PLMT44						Griewank et al., 2018
PLMT	PLMT45					EIF1AX: P2S	Griewank et al., 2018
PLMT	PLMT46						Griewank et al., 2018
PLMT	PLMT47						Griewank et al., 2018

## Sheet: UM+BNLM+PLMT Fisher test
gene1	gene2	pValue	oddsRatio	Amino_Acid_AlternationAmino_Acid_Alternation	No_MutationNo_Mutation	Amino_Acid_AlternationNo_Mutation	No_MutationAmino_Acid_Alternation	Event	pair
GNA11	GNAQ	1.91e-26	0.0082202	2	23	66	88	Mutually_Exclusive	GNA11	GNAQ
BAP1	EIF1AX	0.000126521	0	0	105	40	34	Mutually_Exclusive	BAP1	EIF1AX
SF3B1	BAP1	0.00212106	0.140969	2	101	38	38	Mutually_Exclusive	BAP1	SF3B1
GNA11	BAP1	0.0961061	1.88881	20	91	48	20	Co_Occurence	BAP1	GNA11
EIF1AX	SF3B1	0.113998	0.40543	4	109	30	36	Mutually_Exclusive	EIF1AX	SF3B1
SF3B1	GNA11	0.196029	1.65685	19	90	21	49	Co_Occurence	GNA11	SF3B1
GNAQ	BAP1	0.286225	0.669773	17	66	73	23	Mutually_Exclusive	BAP1	GNAQ
GNAQ	SF3B1	0.37018	1.45085	23	72	67	17	Co_Occurence	GNAQ	SF3B1
EIF1AX	GNA11	0.556997	0.739592	11	88	23	57	Mutually_Exclusive	EIF1AX	GNA11
EIF1AX	GNAQ	0.849226	1.13979	18	73	16	72	Co_Occurence	EIF1AX	GNAQ
	EIF1AX (no mutation)	EIF1AX (mutation)
BAP1 (no mutation)	105	34
BAP1 (mutation)	40	0
Ratio	105/40 = 2.0	34/0 = unavailable
	BAP1 (no mutation)	BAP1 (mutation)
SF3B1 (no mutation)	101	38
SF3B1 (mutation)	38	2
Ratio	101/38=2.7	38/2=19
	SF3B1 (no mutation)	SF3B1 (mutation)
EIF1AX (no mutation)	109	36
EIF1AX (mutation)	30	4
Ratio	109/30=3.6	36/4=9

## Sheet: TCGA UM dataset
Cancer Type	Sample Id	GNAQ: mRNA Expression z-Scores (RNA Seq V2 RSEM)	GNAQ mutations	GNA11: mRNA Expression z-Scores (RNA Seq V2 RSEM)	GNA11 mutations	BAP1: mRNA Expression z-Scores (RNA Seq V2 RSEM)	BAP1 mutations	SF3B1: mRNA Expression z-Scores (RNA Seq V2 RSEM)	SF3B1 mutations	EIF1AX: mRNA Expression z-Scores (RNA Seq V2 RSEM)	EIF1AX mutations	dataset
UM	TCGA-RZ-AB0B-01	1.0872		-0.3375	GNA11: Q209L	-1.9417	BAP1: X81_splice	0.7573		1.1147		the TCGA UM dataset (Robertson et al., 2017)
UM	TCGA-V3-A9ZX-01	-0.0832		-0.4355	GNA11: Q209L	-2.6339	BAP1: X136_splice	0.2462		0.4504		the TCGA UM dataset (Robertson et al., 2017)
UM	TCGA-V3-A9ZY-01	-1.1756		1.2096	GNA11: Q209L	0.115		-1.1543		-1.1537	EIF1AX: W70R	the TCGA UM dataset (Robertson et al., 2017)
UM	TCGA-V4-A9E5-01	-0.8915	GNAQ: Q209P	0.3534		0.8854		-1.5192	SF3B1: K666T	-0.4787		the TCGA UM dataset (Robertson et al., 2017)
UM	TCGA-V4-A9E7-01	-0.1202	GNAQ: Q209L	-0.1811		-2.2916	BAP1: X146_splice	-0.4576		-0.5918		the TCGA UM dataset (Robertson et al., 2017)
UM	TCGA-V4-A9E8-01	-1.6913		-0.5504	GNA11: Q209L	-2.8576		-1.1414		-1.4383		the TCGA UM dataset (Robertson et al., 2017)
UM	TCGA-V4-A9E9-01	-1.0852	GNAQ: Q209P	0.8928		0.8423		-1.2831	SF3B1: R625H	-1.382		the TCGA UM dataset (Robertson et al., 2017)
UM	TCGA-V4-A9EA-01	-1.9477	GNAQ: Q209L	2.0687		3.6037		-1.5336	SF3B1: R625C	-1.5957		the TCGA UM dataset (Robertson et al., 2017)
UM	TCGA-V4-A9EC-01	-0.5717	GNAQ: Q209P	-0.387		-0.2382		-0.4916	SF3B1: T663P	0.1381	EIF1AX: G9D	the TCGA UM dataset (Robertson et al., 2017)
UM	TCGA-V4-A9ED-01	-0.325		0.1131		-1.5462	BAP1: X13_splice	-0.8803		-1.113		the TCGA UM dataset (Robertson et al., 2017)
UM	TCGA-V4-A9EE-01	-0.0638	GNAQ: Q209P	-0.5402		-2.582	BAP1: X126_splice	1.8807		1.3248		the TCGA UM dataset (Robertson et al., 2017)
UM	TCGA-V4-A9EF-01	-0.0278		0.5261	GNA11: Q209L	-2.7862	BAP1: Y223*	-0.6706		-0.6021		the TCGA UM dataset (Robertson et al., 2017)
UM	TCGA-V4-A9EH-01	-0.656		-0.0785	GNA11: Q209L	0.2971		-0.5634		-0.7518		the TCGA UM dataset (Robertson et al., 2017)
UM	TCGA-V4-A9EI-01	-0.6536		-1.0236	GNA11: Q209L	-1.7232	BAP1: D672Afs*17, D672Vfs*41	0.2936		1.1739		the TCGA UM dataset (Robertson et al., 2017)
UM	TCGA-V4-A9EJ-01	-0.2648		0.6876	GNA11: Q209L	0.0416		-0.3519	SF3B1: R625H	-0.5105		the TCGA UM dataset (Robertson et al., 2017)
UM	TCGA-V4-A9EK-01	1.406	GNAQ: Q209P	-1.0243		-0.9124		2.621		2.0775		the TCGA UM dataset (Robertson et al., 2017)
UM	TCGA-V4-A9EL-01	-0.3028	GNAQ: Q209L	-1.4361		-2.9216	BAP1: Q393*, P391_Q392del	0.9102		0.8392		the TCGA UM dataset (Robertson et al., 2017)
UM	TCGA-V4-A9EM-01	-0.4401	GNAQ: Q209L	1.3127		0.4658		-0.9405		-1.1292		the TCGA UM dataset (Robertson et al., 2017)
UM	TCGA-V4-A9EO-01	2.107	GNAQ: Q209P	-0.5701		-1.4603	BAP1: E685V	0.4591		-0.4495		the TCGA UM dataset (Robertson et al., 2017)
UM	TCGA-V4-A9EQ-01	-1.1206		1.5077	GNA11: Q209L	-2.9556		-1.2123		-1.3116		the TCGA UM dataset (Robertson et al., 2017)
UM	TCGA-V4-A9ES-01	3.1039	GNAQ: R183Q	-0.4847		-2.3516		0.404	SF3B1: R625H	2.0025		the TCGA UM dataset (Robertson et al., 2017)
UM	TCGA-V4-A9ET-01	-1.704		1.9276	GNA11: Q209L	1.2334		-1.2265		-1.2174		the TCGA UM dataset (Robertson et al., 2017)
UM	TCGA-V4-A9EU-01	2.3337		-0.1151	GNA11: Q209L	-2.8985	BAP1: Q441*	1.9049		0.7103		the TCGA UM dataset (Robertson et al., 2017)
UM	TCGA-V4-A9EV-01	0.6682		-1.0426	GNA11: Q209L	-2.6606	BAP1: L230_A243del	1.1499		0.3331		the TCGA UM dataset (Robertson et al., 2017)
UM	TCGA-V4-A9EW-01	1.2102	GNAQ: Q209P	1.0846		-0.2821		0.1772	SF3B1: R625C	1.1896		the TCGA UM dataset (Robertson et al., 2017)
UM	TCGA-V4-A9EX-01	0.2085	GNAQ: Q209P	-0.566		-1.6964	BAP1: Q40*	0.957		0.7282		the TCGA UM dataset (Robertson et al., 2017)
UM	TCGA-V4-A9EY-01	-1.3918	GNAQ: Q209P	2.5911		2.3154		-1.5537		-1.5181	EIF1AX: G8R	the TCGA UM dataset (Robertson et al., 2017)
UM	TCGA-V4-A9EZ-01	-1.8269	GNAQ: Q209P	2.0665		0.9594		-1.5196	SF3B1: R625H	-0.9342		the TCGA UM dataset (Robertson et al., 2017)
UM	TCGA-V4-A9F0-01	0.7353	GNAQ: Q209L	0.1139		-2.8634	BAP1: Q456Rfs*115, K457R	-0.0219		-0.2967		the TCGA UM dataset (Robertson et al., 2017)
UM	TCGA-V4-A9F1-01	0.4378	GNAQ: Q209P	-1.0313		-2.0609	BAP1: Y33*	0.4419		3.3802		the TCGA UM dataset (Robertson et al., 2017)
UM	TCGA-V4-A9F2-01	-0.3818	GNAQ: Q209L	-0.1121		-0.8404		-0.7831		-0.4042		the TCGA UM dataset (Robertson et al., 2017)
UM	TCGA-V4-A9F3-01	0.4117		-0.1784	GNA11: Q209L	-2.4799		1.6142		1.0993		the TCGA UM dataset (Robertson et al., 2017)
UM	TCGA-V4-A9F4-01	0.5185	GNAQ: Q209P	0.9073		-0.3787		0.2114	SF3B1: R625H	0.3623		the TCGA UM dataset (Robertson et al., 2017)
UM	TCGA-V4-A9F5-01	-0.5008		-1.2198	GNA11: Q209L	-2.7088		-0.8643		0.1429		the TCGA UM dataset (Robertson et al., 2017)
UM	TCGA-V4-A9F7-01	1.4707		-0.378	GNA11: Q209L	-0.4869		1.3489		1.11	EIF1AX: G15D	the TCGA UM dataset (Robertson et al., 2017)
UM	TCGA-V4-A9F8-01	-1.428	GNAQ: Q209P	1.5616		-1.0738	BAP1: D68G	-1.2434		-1.6321		the TCGA UM dataset (Robertson et al., 2017)
UM	TCGA-VD-A8K7-01	0.5704	GNAQ: Q209L	0.3533		-0.7201		2.8441		1.5574		the TCGA UM dataset (Robertson et al., 2017)
UM	TCGA-VD-A8K8-01	0.3826		-0.2224	GNA11: Q209L	-1.8476		0.2201		0.9016		the TCGA UM dataset (Robertson et al., 2017)
UM	TCGA-VD-A8K9-01	0.0935	GNAQ: Q209P	0.2015		-0.2574		0.7142	SF3B1: R625C	1.791		the TCGA UM dataset (Robertson et al., 2017)
UM	TCGA-VD-A8KA-01	0.5063		1.297	GNA11: Q209L	0.1427		-0.2292	SF3B1: R625C	-0.7129		the TCGA UM dataset (Robertson et al., 2017)
UM	TCGA-VD-A8KB-01	-0.8826	GNAQ: Q209P	1.0229		0.6458		-0.2692	SF3B1: R625C	-0.3921		the TCGA UM dataset (Robertson et al., 2017)
UM	TCGA-VD-A8KD-01	1.2687		-0.2538		-1.8271		1.1523		0.8938		the TCGA UM dataset (Robertson et al., 2017)
UM	TCGA-VD-A8KE-01	0.8636	GNAQ: Q209P	1.0692		0.0399		-0.5971		-0.791	EIF1AX: G9R	the TCGA UM dataset (Robertson et al., 2017)
UM	TCGA-VD-A8KF-01	0.9971		-0.1041	GNA11: Q209L	-2.9247		1.3282		1.5111		the TCGA UM dataset (Robertson et al., 2017)
UM	TCGA-VD-A8KG-01	-1.3025		1.0981	GNA11: Q209L	0.5864		-1.0701		-0.7925		the TCGA UM dataset (Robertson et al., 2017)
UM	TCGA-VD-A8KH-01	1.2993		-0.4407	GNA11: Q209L	-1.9214		0.5094	SF3B1: R625H	0.938		the TCGA UM dataset (Robertson et al., 2017)
UM	TCGA-VD-A8KI-01	-1.5503	GNAQ: G48V, G48*	-0.6247		-2.9949	BAP1: X571_splice, X571_splice	-0.983		-1.2179		the TCGA UM dataset (Robertson et al., 2017)
UM	TCGA-VD-A8KJ-01	-0.0877		-0.0706		-0.6835		1.2491		0.5681		the TCGA UM dataset (Robertson et al., 2017)
UM	TCGA-VD-A8KK-01	-0.3654	GNAQ: Q209P	-1.2187		-2.8494	BAP1: P124Lfs*63, P124Rfs*18	-0.598		-0.6735		the TCGA UM dataset (Robertson et al., 2017)
UM	TCGA-VD-A8KL-01	-1.4029		-0.9615	GNA11: Q209L	-1.4341	BAP1: V27Gfs*42	-0.8251		-1.0432		the TCGA UM dataset (Robertson et al., 2017)
UM	TCGA-VD-A8KM-01	-0.4732	GNAQ: Q209P	-1.2032		-2.7662		0.4045		0.0651		the TCGA UM dataset (Robertson et al., 2017)
UM	TCGA-VD-A8KN-01	0.5756	GNAQ: Q209P	-0.1981		-2.9253		0.0523		-0.4554		the TCGA UM dataset (Robertson et al., 2017)
UM	TCGA-VD-A8KO-01	1.9392	GNAQ: Q209L	-0.0104		-1.4497		1.813		1.5821	EIF1AX: K7_G8delinsR	the TCGA UM dataset (Robertson et al., 2017)
UM	TCGA-VD-AA8M-01	-0.6912	GNAQ: Q209P	1.7618		0.0863		-1.0003		-0.9086		the TCGA UM dataset (Robertson et al., 2017)
UM	TCGA-VD-AA8N-01	-0.4282		-0.9163	GNA11: Q209L	-1.9603	BAP1: N78S	-0.8706		-0.8272		the TCGA UM dataset (Robertson et al., 2017)
UM	TCGA-VD-AA8O-01	-0.7466		-0.7123		-2.7678		-0.8466		-1.3475		the TCGA UM dataset (Robertson et al., 2017)
UM	TCGA-VD-AA8P-01	0.4262		0.7974	GNA11: Q209L	-1.7307		-0.4978		-0.3506		the TCGA UM dataset (Robertson et al., 2017)
UM	TCGA-VD-AA8Q-01	0.1588	GNAQ: Q209P	-2.0222		-0.1713		-0.6585		-0.8375		the TCGA UM dataset (Robertson et al., 2017)
UM	TCGA-VD-AA8R-01	1.1953		0.9355	GNA11: Q209L	-0.9447		-0.1772		0.528	EIF1AX: G6D	the TCGA UM dataset (Robertson et al., 2017)
UM	TCGA-VD-AA8S-01	-1.1568	GNAQ: Q209P	1.3857		0.2756		-1.0788		-1.4023		the TCGA UM dataset (Robertson et al., 2017)
UM	TCGA-VD-AA8T-01	1.4125		-0.2091	GNA11: Q209L	-2.8311	BAP1: E498*	1.891		2.967		the TCGA UM dataset (Robertson et al., 2017)
UM	TCGA-WC-A87T-01	0.8337	GNAQ: Q209P	-0.8374		-0.9325		0.049		1.2758		the TCGA UM dataset (Robertson et al., 2017)
UM	TCGA-WC-A87U-01	0.6945	GNAQ: Q209P	-0.8124		-0.9255		0.5126		1.0956	EIF1AX: G15D	the TCGA UM dataset (Robertson et al., 2017)
UM	TCGA-WC-A87W-01	1.1217		0.501	GNA11: Q209L	-0.8572		1.554		3.9125		the TCGA UM dataset (Robertson et al., 2017)
UM	TCGA-WC-A87Y-01	1.7842		-0.4711	GNA11: Q209L	-2.6794		0.364		0.6917		the TCGA UM dataset (Robertson et al., 2017)
UM	TCGA-WC-A880-01	-0.1648	GNAQ: Q209L	0.5808		-0.5795		-0.0176		0.1137	EIF1AX: G6D	the TCGA UM dataset (Robertson et al., 2017)
UM	TCGA-WC-A881-01	-0.499		-1.828	GNA11: Q209L	-0.6799		0.927	SF3B1: H662R	0.3919		the TCGA UM dataset (Robertson et al., 2017)
UM	TCGA-WC-A882-01	-1.3701		0.9204	GNA11: Q209L	-1.1998		-1.416		-1.1911		the TCGA UM dataset (Robertson et al., 2017)
UM	TCGA-WC-A883-01	0.3071	GNAQ: Q209P	-2.0347		-2.5575		0.3945		1.2926		the TCGA UM dataset (Robertson et al., 2017)
UM	TCGA-WC-A884-01	-0.5674		0.2945	GNA11: Q209L	-0.5667		-0.6702		-0.8578	EIF1AX: G8R	the TCGA UM dataset (Robertson et al., 2017)
UM	TCGA-WC-A885-01	-1.0811	GNAQ: Q209P	0.3503		0.4082		-1.1145	SF3B1: R625H	-1.051		the TCGA UM dataset (Robertson et al., 2017)
UM	TCGA-WC-A888-01	-0.2323		-1.5621	GNA11: Q209L	-1.7197	BAP1: Y173C	0.0028		0.2291		the TCGA UM dataset (Robertson et al., 2017)
UM	TCGA-WC-A88A-01	-0.5375		-0.5895	GNA11: Q209L	-1.3537	BAP1: R56_V66del	-0.3034		-0.1831		the TCGA UM dataset (Robertson et al., 2017)
UM	TCGA-WC-AA9A-01	1.1324		-1.8054	GNA11: Q209L	-1.9634	BAP1: G185R	0.344	SF3B1: K666T	1.0889		the TCGA UM dataset (Robertson et al., 2017)
UM	TCGA-WC-AA9E-01	0.1178	GNAQ: Q209L	-0.8114	GNA11: R166H	-0.6641		0.7533	SF3B1: R625H	1.161		the TCGA UM dataset (Robertson et al., 2017)
UM	TCGA-YZ-A980-01	-0.451		-0.4443	GNA11: Q209L	-2.2898	BAP1: P338Lfs*24, P339Rfs*58	-0.1417		-0.0342		the TCGA UM dataset (Robertson et al., 2017)
UM	TCGA-YZ-A982-01	-0.4468		-0.7817		0.5121		-0.6032		-1.0867		the TCGA UM dataset (Robertson et al., 2017)
UM	TCGA-YZ-A983-01	0.7506	GNAQ: Q209P	-0.1093		-1.0245		0.6724		0.5373		the TCGA UM dataset (Robertson et al., 2017)
UM	TCGA-YZ-A984-01	-1.3198		-0.5167		-2.8146	BAP1: K421Rfs*9, K421Rfs*13	-0.9372		-1.1665		the TCGA UM dataset (Robertson et al., 2017)
UM	TCGA-YZ-A985-01	-0.1827	GNAQ: R183Q	-0.2044	GNA11: R183C	-2.9954	BAP1: R610_G619del	-0.8944	SF3B1: R625C	-0.684		the TCGA UM dataset (Robertson et al., 2017)

## Sheet: UM Fisher test
gene1	gene2	pValue	oddsRatio	Amino_Acid_AlternationAmino_Acid_Alternation	No_MutationNo_Mutation	Amino_Acid_AlternationNo_Mutation	No_MutationAmino_Acid_Alternation	Event	pair
GNA11	GNAQ	1.80688e-20	0.0077634	2	10	47	59	Mutually_Exclusive	GNA11	GNAQ
EIF1AX	BAP1	0.00507115	0	0	68	15	35	Mutually_Exclusive	BAP1	EIF1AX
SF3B1	BAP1	0.00663192	0.159987	2	60	23	33	Mutually_Exclusive	BAP1	SF3B1
SF3B1	GNAQ	0.0752204	2.34946	17	49	8	44	Co_Occurence	GNAQ	SF3B1
SF3B1	EIF1AX	0.188033	0.23712	1	79	24	14	Mutually_Exclusive	EIF1AX	SF3B1
GNA11	BAP1	0.413573	1.49986	17	51	32	18	Co_Occurence	BAP1	GNA11
BAP1	GNAQ	0.426146	0.713189	16	38	19	45	Mutually_Exclusive	BAP1	GNAQ
EIF1AX	GNAQ	0.585491	1.46638	9	51	6	52	Co_Occurence	EIF1AX	GNAQ
	EIF1AX (no mutation)	EIF1AX (mutation)
BAP1 (no mutation)	68	15
BAP1 (mutation)	35	0
Ratio	68/35 = 1.9	15/0 = unavailable
	BAP1 (no mutation)	BAP1 (mutation)
SF3B1 (no mutation)	60	33
SF3B1 (mutation)	23	2
Ratio	60/23=2.6	33/2=16.5
	SF3B1 (no mutation)	SF3B1 (mutation)
EIF1AX (no mutation)	79	24
EIF1AX (mutation)	14	1
Ratio	79/14=5.6	24/1=24
