# Supplementary material for: Co‐occurrence of BAP1 and SF3B1 mutations in uveal melanoma induces cellular senescence
Source: Mol Oncol. 2021 Nov 12;16(3):607–29. doi: 10.1002/1878-0261.13128 (PMC8807356; doi:10.1002/1878-0261.13128)
Supplement: Supplementary file 22 — Table S4. Lists of differentially expressed genes (DEGs). [file MOL2-16-607-s008.xls]

## Sheet: 1. Mel202 g2 vs vec
baseMean	log2FoldChange	lfcSE	stat	pvalue	padj	weight	ensembl_gene_id	hgnc_symbol	entrezgene	chromosome_name	gene_biotype
74.5153	5.79798	0.606779	9.55535	1.23e-21	6.94e-20	1.64087	ENSG00000198523	PLN	5350	6	protein_coding
16.4512	5.7386	1.23163	4.65935	3.17e-06	0.00010215	0.340675	ENSG00000198691	ABCA4	24	1	protein_coding
46.9348	5.47016	0.643093	8.50601	1.8e-17	7.69e-16	1.44371	ENSG00000101958	GLRA2	2742	X	protein_coding
100.492	4.77621	0.451663	10.5747	3.9e-26	3.78e-24	1.37032	ENSG00000130643	CALY	50632	10	protein_coding
23.2498	4.23509	0.746758	5.6713	1.42e-08	3.29e-07	0.8071	ENSG00000042832	TG	7038	8	protein_coding
12.5396	4.19561	1.09699	3.82466	0.000130951	0.00197168	0.503396	ENSG00000124721	DNAH8	1769	6	protein_coding
8.29524	4.19312	1.1465	3.65733	0.000254859	0.00331841	0.534876	ENSG00000137491	SLCO2B1	11309	11	protein_coding
45.8815	3.97368	0.483399	8.22029	2.03e-16	1.37e-14	0.8071	ENSG00000171385	KCND3	3752	1	protein_coding
9.10637	3.84735	1.05072	3.66163	0.00025062	0.00344729	0.503396	ENSG00000144045	DQX1	165545	2	protein_coding
7.63532	3.6533	1.1652	3.13533	0.00171661	0.0259894	0.340675	ENSG00000163083	INHBB	3625	2	protein_coding
431.552	3.51305	0.187511	18.7352	2.56e-78	2.41e-75	1.91363	ENSG00000128917	DLL4	54567	15	protein_coding
14.1177	3.41697	1.18899	2.87384	0.00405508	0.0365901	0.534876	ENSG00000138449	SLC40A1	30061	2	protein_coding
31.9858	3.35976	0.666047	5.04433	4.55e-07	4.79e-06	1.44371	ENSG00000042781	USH2A	7399	1	protein_coding
8.29236	3.34043	1.11656	2.99172	0.00277412	0.0223768	0.655369	ENSG00000065618	COL17A1	1308	10	protein_coding
31.0445	3.33166	0.59284	5.61983	1.91e-08	2.64e-07	1.37691	ENSG00000103355	PRSS33	260429	16	protein_coding
12.9481	3.27013	0.919496	3.55644	0.000375919	0.00497114	0.500276	ENSG00000173567	ADGRF3	165082	2	protein_coding
241.36	3.13668	0.240399	13.0478	6.54e-39	1.18e-36	1.63068	ENSG00000171246	NPTX1	4884	17	protein_coding
13.7759	2.95074	0.773929	3.81268	0.000137471	0.00287052	0.340675	ENSG00000173267	SNCG	6623	10	protein_coding
38.3083	2.91382	0.488022	5.97067	2.36e-09	3.79e-08	1.38442	ENSG00000169429	CXCL8	3576	4	protein_coding
35.4898	2.83795	0.513228	5.5296	3.21e-08	4.11e-07	1.44371	ENSG00000024422	EHD2	30846	19	protein_coding
27.3043	2.81818	0.553071	5.09551	3.48e-07	6.36e-06	0.8071	ENSG00000197769	MAP1LC3C	440738	1	protein_coding
13.6099	2.77026	0.952599	2.90811	0.00363622	0.0281739	0.655369	ENSG00000136274	NACAD	23148	7	protein_coding
29.3841	2.75993	0.611942	4.51011	6.48e-06	8.37e-05	0.870836	ENSG00000118094	TREH	11181	11	protein_coding
212.322	2.74958	0.197291	13.9366	3.8e-44	9.03e-42	1.63068	ENSG00000128594	LRRC4	64101	7	protein_coding
9.7503	2.70912	0.910992	2.97381	0.00294123	0.0295861	0.500276	ENSG00000058335	RASGRF1	5923	15	protein_coding
49.26	2.64758	0.400785	6.60597	3.95e-11	1.37e-09	0.8071	ENSG00000162630	B3GALT2	8707	1	protein_coding
18.9369	2.64065	0.675705	3.908	9.31e-05	0.00115843	0.655369	ENSG00000101204	CHRNA4	1137	20	protein_coding
29.384	2.53305	0.500982	5.05616	4.28e-07	4.73e-06	1.37691	ENSG00000198729	PPP1R14C	81706	6	protein_coding
10.094	2.531	0.866855	2.91975	0.00350311	0.0272908	0.655369	ENSG00000174885	NLRP6	171389	11	protein_coding
106.851	2.52512	0.283432	8.9091	5.15e-19	2.7e-17	1.39553	ENSG00000181444	ZNF467	168544	7	protein_coding
12.3684	2.52044	0.75903	3.32061	0.000898217	0.00841405	0.655369	ENSG00000069812	HES2	54626	1	protein_coding
10.0082	2.50557	0.848264	2.95376	0.00313926	0.0312046	0.500276	ENSG00000159450	TCHH	7062	1	protein_coding
19.2247	2.43518	0.626672	3.88589	0.000101956	0.00158609	0.503396	ENSG00000107984	DKK1	22943	10	protein_coding
66.8322	2.39664	0.480307	4.9898	6.04e-07	6.5e-06	1.37032	ENSG00000129993	CBFA2T3	863	16	protein_coding
119.097	2.36315	0.282886	8.35372	6.61e-17	2.35e-15	1.64087	ENSG00000130720	FIBCD1	84929	9	protein_coding
25.0575	2.36124	0.735925	3.20854	0.00133411	0.00617603	1.38442	ENSG00000113555	PCDH12	51294	5	protein_coding
59.6646	2.33024	0.3771	6.17935	6.44e-10	1.09e-08	1.44371	ENSG00000128342	LIF	3976	22	protein_coding
12.0566	2.32571	0.798086	2.91411	0.00356708	0.0345765	0.503396	ENSG00000109667	SLC2A9	56606	4	protein_coding
2574.95	2.3175	0.0995297	23.2845	6.36e-120	8.22e-116	1.95202	ENSG00000075618	FSCN1	6624	7	protein_coding
22.3423	2.30315	0.564273	4.08162	4.47e-05	0.000475884	0.870836	ENSG00000143816	WNT9A	7483	1	protein_coding
20.6339	2.30306	0.624315	3.68894	0.000225188	0.00209024	0.8071	ENSG00000102271	KLHL4	56062	X	protein_coding
444.883	2.24944	0.166966	13.4724	2.27e-41	3.84e-39	1.91363	ENSG00000105499	PLA2G4C	8605	19	protein_coding
24.8423	2.22703	0.637092	3.49562	0.000472962	0.00250783	1.37691	ENSG00000138759	FRAS1	80144	4	protein_coding
17.2506	2.21122	0.723556	3.05605	0.00224277	0.023412	0.503396	ENSG00000138411	HECW2	57520	2	protein_coding
44.9644	2.20802	0.405678	5.44279	5.25e-08	1.04e-06	0.870836	ENSG00000169306	IL1RAPL1	11141	X	protein_coding
35.2393	2.2014	0.540292	4.07446	4.61e-05	0.00048896	0.870836	ENSG00000172927	MYEOV	26579	11	protein_coding
248.013	2.18064	0.1815	12.0145	2.98e-33	4.05e-31	1.63068	ENSG00000026751	SLAMF7	57823	1	protein_coding
22.1645	2.11059	0.573201	3.68211	0.000231315	0.00200785	0.870836	ENSG00000242866	STRC	161497	15	protein_coding
16.8252	2.07329	0.679186	3.05262	0.00226855	0.0236301	0.503396	ENSG00000167749	KLK4	9622	19	protein_coding
32.0092	2.069	0.442424	4.67652	2.92e-06	4.04e-05	0.870836	ENSG00000186517	ARHGAP30	257106	1	protein_coding
57.887	2.04577	0.358215	5.71101	1.12e-08	2.47e-07	0.870836	ENSG00000196376	SLC35F1	222553	6	protein_coding
1596.6	2.02763	0.0996761	20.3422	5.44e-92	1.2e-88	1.90285	ENSG00000154734	ADAMTS1	9510	21	protein_coding
567.017	1.99665	0.130571	15.2917	8.69e-53	2.91e-50	1.88594	ENSG00000214193	SH3D21	79729	1	protein_coding
252.318	1.96564	0.17503	11.2303	2.9e-29	3.49e-27	1.39553	ENSG00000012124	CD22	933	19	protein_coding
64.0261	1.95781	0.385781	5.07492	3.88e-07	4.3e-06	1.38442	ENSG00000137474	MYO7A	4647	11	protein_coding
2301.46	1.94852	0.107665	18.0979	3.31e-73	2.73e-70	1.91282	ENSG00000105519	CAPS	828	19	protein_coding
35.9793	1.94825	0.485449	4.01331	5.99e-05	0.000392657	1.44371	ENSG00000175463	TBC1D10C	374403	11	protein_coding
67.1492	1.94792	0.338047	5.76228	8.3e-09	1.23e-07	1.37691	ENSG00000126861	OMG	4974	17	protein_coding
75.1091	1.93679	0.325699	5.94656	2.74e-09	3.73e-08	1.63068	ENSG00000134363	FST	10468	5	protein_coding
141.819	1.90521	0.361109	5.27599	1.32e-07	1.59e-06	1.37691	ENSG00000185499	MUC1	4582	1	protein_coding
22.9712	1.90033	0.540523	3.51573	0.000438543	0.00235325	1.37691	ENSG00000147082	CCNB3	85417	X	protein_coding
29286.8	1.89801	0.108272	17.5299	8.47e-69	6.24e-66	1.90285	ENSG00000128564	VGF	7425	7	protein_coding
1327.12	1.89211	0.116251	16.2761	1.46e-59	6.39e-57	1.86047	ENSG00000155816	FMN2	56776	1	protein_coding
1742.98	1.87639	0.0991246	18.9296	6.5e-80	7.64e-77	1.95202	ENSG00000128965	CHAC1	79094	15	protein_coding
2894.21	1.86287	0.0881185	21.1405	3.38e-99	1.12e-95	1.90285	ENSG00000006327	TNFRSF12A	51330	16	protein_coding
395.506	1.86125	0.140406	13.2563	4.15e-40	9.13e-38	1.38139	ENSG00000121270	ABCC11	85320	16	protein_coding
15.5497	1.86102	0.668797	2.78264	0.00539194	0.0465259	0.534876	ENSG00000067842	ATP2B3	492	X	protein_coding
2127.71	1.85072	0.234357	7.89702	2.86e-15	7.44e-14	1.88356	ENSG00000187634	SAMD11	148398	1	protein_coding
35.4064	1.81815	0.476286	3.81736	0.000134888	0.000802999	1.44371	ENSG00000105695	MAG	4099	19	protein_coding
607.343	1.81258	0.165348	10.9622	5.81e-28	4.63e-26	1.95142	ENSG00000099957	P2RX6	9127	22	protein_coding
773.535	1.79523	0.107885	16.6402	3.56e-62	1.57e-59	1.91343	ENSG00000103154	NECAB2	54550	16	protein_coding
141.635	1.7861	0.263017	6.79082	1.11e-11	2.17e-10	1.63068	ENSG00000169439	SDC2	6383	8	protein_coding
254.36	1.78279	0.176553	10.0977	5.65e-24	4.56e-22	1.37691	ENSG00000115474	KCNJ13	3769	2	protein_coding
30.8259	1.74187	0.489276	3.56009	0.00037073	0.00202917	1.37691	ENSG00000181085	MAPK15	225689	8	protein_coding
64.9699	1.73398	0.342363	5.06474	4.09e-07	4.55e-06	1.37032	ENSG00000234965	SHISA8	440829	22	protein_coding
37.3394	1.73089	0.492272	3.51612	0.000437911	0.00233779	1.38442	ENSG00000135437	RDH5	5959	12	protein_coding
34.0448	1.72719	0.58125	2.9715	0.00296347	0.0119587	1.44371	ENSG00000149527	PLCH2	9651	1	protein_coding
269.089	1.72458	0.197195	8.74554	2.22e-18	9.36e-17	1.63068	ENSG00000168135	KCNJ4	3761	22	protein_coding
48.439	1.7086	0.414992	4.11719	3.84e-05	0.000263373	1.44371	ENSG00000164708	PGAM2	5224	7	protein_coding
62.6155	1.65208	0.324188	5.09604	3.47e-07	3.73e-06	1.44371	ENSG00000185267	CDNF	441549	10	protein_coding
92.0571	1.64865	0.285428	5.77605	7.65e-09	1.14e-07	1.37032	ENSG00000107738	VSIR	64115	10	protein_coding
229.511	1.64272	0.184251	8.91564	4.85e-19	2.58e-17	1.37691	ENSG00000105711	SCN1B	6324	19	protein_coding
27.4521	1.62054	0.492667	3.28931	0.00100433	0.00774681	0.8071	ENSG00000277639		105371267	16	protein_coding
287.128	1.6204	0.253642	6.38853	1.67e-10	3.19e-09	1.37691	ENSG00000197558	SSPO	23145	7	protein_coding
407.786	1.61722	0.156402	10.3402	4.64e-25	3.04e-23	1.88594	ENSG00000135127	BICDL1	92558	12	protein_coding
73.1335	1.60779	0.321904	4.99463	5.9e-07	5.38e-06	1.64087	ENSG00000244694	PTCHD4	442213	6	protein_coding
918.838	1.58422	0.135736	11.6713	1.79e-31	1.83e-29	1.91343	ENSG00000151320	AKAP6	9472	14	protein_coding
1147.67	1.57767	0.0926098	17.0357	4.47e-65	2.71e-62	1.73526	ENSG00000170500	LONRF2	164832	2	protein_coding
90.8005	1.55793	0.262008	5.94613	2.75e-09	3.72e-08	1.64087	ENSG00000105369	CD79A	973	19	protein_coding
52.8028	1.55316	0.373366	4.15989	3.18e-05	0.000350513	0.870836	ENSG00000164106	SCRG1	11341	4	protein_coding
23.8142	1.51775	0.549685	2.76113	0.00576024	0.022134	1.37691	ENSG00000105737	GRIK5	2901	19	protein_coding
22.2754	1.49526	0.536472	2.78722	0.00531624	0.0198319	1.44371	ENSG00000198835	GJC2	57165	1	protein_coding
28.7076	1.47563	0.607194	2.43024	0.0150888	0.0479906	1.44371	ENSG00000105289	TJP3	27134	19	protein_coding
247.74	1.47241	0.199671	7.37418	1.65e-13	4.72e-12	1.37691	ENSG00000069188	SDK2	54549	17	protein_coding
560.681	1.46954	0.160769	9.1407	6.21e-20	2.68e-18	1.88594	ENSG00000222009	BTBD19	149478	1	protein_coding
35.5567	1.45127	0.509562	2.84808	0.00439838	0.0260401	0.870836	ENSG00000079337	RAPGEF3	10411	12	protein_coding
28.5031	1.44871	0.467482	3.09897	0.00194193	0.00859052	1.38442	ENSG00000140285	FGF7	2252	15	protein_coding
26.6194	1.44595	0.506621	2.85411	0.00431582	0.0171922	1.38442	ENSG00000254827	SLC22A18AS	5003	11	protein_coding
37.3764	1.44294	0.460626	3.13257	0.00173285	0.0075038	1.44371	ENSG00000130635	COL5A1	1289	9	protein_coding
98.2337	1.43298	0.2632	5.44446	5.2e-08	5.7e-07	1.64087	ENSG00000204682	CASC10	399726	10	protein_coding
32.0312	1.43094	0.494809	2.8919	0.00382914	0.0246924	0.8071	ENSG00000153162	BMP6	654	6	protein_coding
973.369	1.41426	0.106458	13.2846	2.84e-40	4.59e-38	1.95142	ENSG00000102048	ASB9	140462	X	protein_coding
723.292	1.40504	0.178622	7.86598	3.66e-15	9.11e-14	1.95142	ENSG00000167680	SEMA6B	10501	19	protein_coding
99.8216	1.40135	0.276644	5.06555	4.07e-07	3.85e-06	1.64087	ENSG00000167968	DNASE1L2	1775	16	protein_coding
29.2936	1.39604	0.528783	2.6401	0.00828826	0.0301714	1.37691	ENSG00000162614	NEXN	91624	1	protein_coding
7452.49	1.38127	0.0733527	18.8305	4.25e-79	4.28e-76	1.92848	ENSG00000150867	PIP4K2A	5305	10	protein_coding
29.9422	1.37483	0.458267	3.00007	0.00269919	0.0182846	0.8071	ENSG00000276023	DUSP14	11072	17	protein_coding
5441.5	1.37113	0.0898576	15.2589	1.44e-52	4.64e-50	1.90285	ENSG00000176170	SPHK1	8877	17	protein_coding
2824.52	1.36076	0.0700811	19.4169	5.55e-84	7.35e-81	1.90563	ENSG00000005884	ITGA3	3675	17	protein_coding
266.127	1.35882	0.231307	5.87452	4.24e-09	5.62e-08	1.63068	ENSG00000106976	DNM1	1759	9	protein_coding
82.8821	1.35434	0.2808	4.82313	1.41e-06	1.41e-05	1.37032	ENSG00000150551	LYPD1	116372	2	protein_coding
1305.36	1.35417	0.0977487	13.8536	1.21e-43	2.36e-41	1.90521	ENSG00000078018	MAP2	4133	2	protein_coding
46.2386	1.34323	0.430089	3.12315	0.00178926	0.00771936	1.44371	ENSG00000162267	ITIH3	3699	3	protein_coding
314.257	1.33814	0.168807	7.92703	2.24e-15	7.85e-14	1.39553	ENSG00000189410	SH2D5	400745	1	protein_coding
39.0597	1.33155	0.484453	2.74857	0.00598558	0.0229373	1.37691	ENSG00000188738	FSIP2	401024	2	protein_coding
27.2256	1.33059	0.503823	2.64099	0.00826638	0.0299702	1.38442	ENSG00000167100	SAMD14	201191	17	protein_coding
2602.61	1.3254	0.0791005	16.7559	5.13e-63	2.34e-60	1.90285	ENSG00000064225	ST3GAL6	10402	3	protein_coding
2419.95	1.31727	0.112477	11.7114	1.11e-31	1.18e-29	1.91282	ENSG00000076356	PLXNA2	5362	1	protein_coding
690.102	1.31332	0.153188	8.57326	1.01e-17	3.42e-16	1.88594	ENSG00000101198	NKAIN4	128414	20	protein_coding
113.546	1.31207	0.305817	4.29037	1.78e-05	0.000135194	1.39553	ENSG00000171522	PTGER4	5734	5	protein_coding
5725.27	1.31171	0.0661175	19.8392	1.37e-87	1.99e-84	1.92848	ENSG00000102531	FNDC3A	22862	13	protein_coding
330.165	1.30636	0.151359	8.63092	6.09e-18	2.44e-16	1.63068	ENSG00000113389	NPR3	4883	5	protein_coding
91.1622	1.30007	0.438062	2.96777	0.0029997	0.0108574	1.63068	ENSG00000261115	TMEM178B	100507421	7	protein_coding
88.2867	1.29851	0.279265	4.64975	3.32e-06	3.04e-05	1.37032	ENSG00000179242	CDH4	1002	20	protein_coding
184.701	1.29318	0.207066	6.24526	4.23e-10	6.54e-09	1.63068	ENSG00000167964	RAB26	25837	16	protein_coding
574.314	1.27124	0.145947	8.71027	3.03e-18	1.1e-16	1.88594	ENSG00000181790	ADGRB1	575	8	protein_coding
550.683	1.27071	0.129715	9.79614	1.17e-22	6.28e-21	1.88594	ENSG00000091129	NRCAM	4897	7	protein_coding
41245.6	1.25996	0.0877007	14.3666	8.38e-47	2.02e-44	1.90563	ENSG00000130513	GDF15	9518	19	protein_coding
88.4676	1.25938	0.285484	4.41138	1.03e-05	8.43e-05	1.37032	ENSG00000196154	S100A4	6275	1	protein_coding
14758.2	1.25863	0.0704759	17.8589	2.46e-71	1.9e-68	1.92848	ENSG00000116489	CAPZA1	829	1	protein_coding
29.2869	1.2413	0.493882	2.51335	0.0119591	0.0395479	1.44371	ENSG00000069667	RORA	6095	15	protein_coding
360.119	1.23922	0.200295	6.18696	6.13e-10	9.3e-09	1.63068	ENSG00000196562	SULF2	55959	20	protein_coding
98.1799	1.23871	0.386532	3.20468	0.00135215	0.00540345	1.63068	ENSG00000164061	BSN	8927	3	protein_coding
727.845	1.23848	0.107157	11.5576	6.76e-31	6.6e-29	1.88594	ENSG00000173846	PLK3	1263	1	protein_coding
94.9521	1.23209	0.356078	3.46016	0.000539854	0.0028144	1.37032	ENSG00000136011	STAB2	55576	12	protein_coding
38.8724	1.23123	0.402528	3.05874	0.00222271	0.00971182	1.37691	ENSG00000167874	TMEM88	92162	17	protein_coding
102.36	1.22927	0.253005	4.85867	1.18e-06	1.2e-05	1.37032	ENSG00000186765	FSCN2	25794	17	protein_coding
900.906	1.21129	0.109455	11.0665	1.82e-28	1.51e-26	1.91343	ENSG00000163453	IGFBP7	3490	4	protein_coding
87.354	1.20972	0.267832	4.51673	6.28e-06	5.38e-05	1.37032	ENSG00000137261	KIAA0319	9856	6	protein_coding
447.551	1.20959	0.131273	9.21432	3.13e-20	1.38e-18	1.88594	ENSG00000198576	ARC	23237	8	protein_coding
82.7258	1.20496	0.264564	4.5545	5.25e-06	4.55e-05	1.37691	ENSG00000183049	CAMK1D	57118	10	protein_coding
45.0154	1.19784	0.428599	2.79478	0.00519355	0.0194323	1.44371	ENSG00000155966	AFF2	2334	X	protein_coding
1284.51	1.19516	0.116374	10.27	9.62e-25	6.07e-23	1.90521	ENSG00000155970	MICU3	286097	8	protein_coding
391.495	1.19341	0.148399	8.0419	8.85e-16	2.83e-14	1.63068	ENSG00000181649	PHLDA2	7262	11	protein_coding
84.3751	1.19184	0.336588	3.54096	0.000398674	0.00185828	1.64087	ENSG00000221866	PLXNA4	91584	7	protein_coding
46.2346	1.18565	0.368707	3.21569	0.00130132	0.00908553	0.870836	ENSG00000099840	IZUMO4	113177	19	protein_coding
320.64	1.18191	0.196544	6.01345	1.82e-09	2.6e-08	1.59369	ENSG00000204052	LRRC73	221424	6	protein_coding
73.2947	1.17181	0.378465	3.09622	0.00196007	0.00750899	1.63068	ENSG00000058404	CAMK2B	816	7	protein_coding
442.686	1.16166	0.121641	9.54989	1.3e-21	6.94e-20	1.73526	ENSG00000178150	ZNF114	163071	19	protein_coding
36.1602	1.15905	0.419105	2.76554	0.00568282	0.02098	1.44371	ENSG00000082196	C1QTNF3	114899	5	protein_coding
238.772	1.158	0.180328	6.42164	1.35e-10	2.59e-09	1.39553	ENSG00000137460	FHDC1	85462	4	protein_coding
106.21	1.15617	0.323345	3.57564	0.000349367	0.00190608	1.39553	ENSG00000148408	CACNA1B	774	9	protein_coding
2962.12	1.15315	0.0960378	12.0072	3.26e-33	3.8e-31	1.91282	ENSG00000205336	ADGRG1	9289	16	protein_coding
738.578	1.1498	0.10286	11.1783	5.21e-29	4.49e-27	1.91343	ENSG00000278535	DHRS11	79154	17	protein_coding
2585.29	1.1428	0.113324	10.0844	6.47e-24	3.7e-22	1.95202	ENSG00000105810	CDK6	1021	7	protein_coding
307.337	1.13879	0.15606	7.29714	2.94e-13	6.97e-12	1.63068	ENSG00000177374	HIC1	3090	17	protein_coding
5145.25	1.13829	0.0669341	17.0062	7.39e-65	3.71e-62	1.9996	ENSG00000213190	MLLT11	10962	1	protein_coding
36.9613	1.13737	0.448079	2.53832	0.0111386	0.0371724	1.44371	ENSG00000185291	IL3RA	3563	X	protein_coding
489.137	1.13294	0.152732	7.41778	1.19e-13	2.58e-12	1.88594	ENSG00000115844	DLX2	1746	2	protein_coding
875.929	1.13289	0.0971309	11.6635	1.96e-31	2.01e-29	1.88594	ENSG00000080298	RFX3	5991	9	protein_coding
92.3199	1.13046	0.344307	3.2833	0.001026	0.00493713	1.37691	ENSG00000100490	CDKL1	8814	14	protein_coding
96.8761	1.12746	0.28936	3.89641	9.76e-05	0.000541193	1.64087	ENSG00000205838	TTC23L	153657	5	protein_coding
4230.32	1.12428	0.0770947	14.5831	3.6e-48	9.17e-46	1.90285	ENSG00000143369	ECM1	1893	1	protein_coding
343.62	1.12334	0.139572	8.04846	8.38e-16	2.7e-14	1.63068	ENSG00000115963	RND3	390	2	protein_coding
492.96	1.12278	0.148941	7.53841	4.76e-14	1.2e-12	1.68703	ENSG00000149809	TM7SF2	7108	11	protein_coding
923.318	1.12128	0.0985488	11.3779	5.39e-30	4.93e-28	1.91343	ENSG00000160606	TLCD1	116238	17	protein_coding
371.638	1.11685	0.154643	7.22213	5.12e-13	1.38e-11	1.38139	ENSG00000116254	CHD5	26038	1	protein_coding
176.158	1.11559	0.214969	5.18952	2.11e-07	2.46e-06	1.37691	ENSG00000126500	FLRT1	23769	11	protein_coding
6135.12	1.11217	0.0693636	16.0339	7.41e-58	3e-55	1.94905	ENSG00000116741	RGS2	5997	1	protein_coding
77.2658	1.10928	0.320424	3.46192	0.000536335	0.0027596	1.39553	ENSG00000143507	DUSP10	11221	1	protein_coding
19356.8	1.10473	0.0641696	17.2157	2.02e-66	1.16e-63	1.9996	ENSG00000124762	CDKN1A	1026	6	protein_coding
1564.89	1.10331	0.0797036	13.8426	1.41e-43	2.97e-41	1.73526	ENSG00000181104	F2R	2149	5	protein_coding
956.447	1.0966	0.121055	9.05871	1.32e-19	5.46e-18	1.90521	ENSG00000105963	ADAP1	11033	7	protein_coding
239.239	1.09447	0.193046	5.66945	1.43e-08	1.74e-07	1.63068	ENSG00000144959	NCEH1	57552	3	protein_coding
1493.85	1.09415	0.113901	9.60612	7.53e-22	3.78e-20	1.90521	ENSG00000099822	HCN2	610	19	protein_coding
93.6342	1.09071	0.255879	4.2626	2.02e-05	0.000151381	1.39553	ENSG00000070886	EPHA8	2046	1	protein_coding
44.2866	1.0695	0.425447	2.51383	0.0119428	0.0411687	1.37691	ENSG00000167483	FAM129C	199786	19	protein_coding
78.5002	1.06746	0.315836	3.3798	0.000725395	0.00363353	1.37032	ENSG00000135643	KCNMB4	27345	12	protein_coding
3018.96	1.06209	0.0769368	13.8047	2.39e-43	4.52e-41	1.90285	ENSG00000135046	ANXA1	301	9	protein_coding
35.4362	1.05635	0.398373	2.65165	0.00800988	0.0458961	0.8071	ENSG00000160282	FTCD	10841	21	protein_coding
64.0601	1.05518	0.373977	2.8215	0.0047799	0.0189398	1.37032	ENSG00000139182	CLSTN3	9746	12	protein_coding
606.994	1.05361	0.115436	9.12726	7.03e-20	3.24e-18	1.73526	ENSG00000114315	HES1	3280	3	protein_coding
41.2343	1.05185	0.37946	2.77197	0.00557184	0.0213926	1.38442	ENSG00000249437	NAIP	4671	5	protein_coding
380.093	1.04834	0.151566	6.91673	4.62e-12	9.68e-11	1.59369	ENSG00000104856	RELB	5971	19	protein_coding
92.7694	1.04811	0.274087	3.82401	0.000131296	0.000704922	1.63068	ENSG00000110031	LPXN	9404	11	protein_coding
42.7608	1.03679	0.383153	2.70593	0.00681128	0.0256114	1.37691	ENSG00000188710	QRFP	347148	9	protein_coding
1971.6	1.03653	0.0793447	13.0636	5.32e-39	8.38e-37	1.88356	ENSG00000171604	CXXC5	51523	5	protein_coding
3688.62	1.03495	0.0755482	13.6992	1.03e-42	1.8e-40	1.91282	ENSG00000163975	MELTF	4241	3	protein_coding
412.959	1.03237	0.159218	6.48401	8.93e-11	1.29e-09	1.95142	ENSG00000109956	B3GAT1	27087	11	protein_coding
69.8802	1.03138	0.30787	3.35007	0.000807923	0.00399602	1.37691	ENSG00000103034	NDRG4	65009	16	protein_coding
66.2771	1.02656	0.336711	3.04877	0.00229777	0.0100355	1.37032	ENSG00000120327	PCDHB14	56122	5	protein_coding
161.418	1.02617	0.224178	4.57747	4.71e-06	3.53e-05	1.64087	ENSG00000270276	HIST2H4B	554313	1	protein_coding
4757.32	1.01966	0.0742064	13.7408	5.78e-43	1.03e-40	1.95202	ENSG00000145685	LHFPL2	10184	5	protein_coding
200.056	1.01903	0.17536	5.81107	6.21e-09	8.01e-08	1.63068	ENSG00000138639	ARHGAP24	83478	4	protein_coding
1609.58	1.01847	0.081132	12.5532	3.82e-36	5.05e-34	1.90521	ENSG00000107779	BMPR1A	657	10	protein_coding
103.972	1.01818	0.272745	3.73308	0.000189156	0.00111257	1.39553	ENSG00000184949	FAM227A	646851	22	protein_coding
131.483	1.0148	0.231514	4.3833	1.17e-05	8.05e-05	1.64087	ENSG00000197442	MAP3K5	4217	6	protein_coding
415.278	1.01282	0.18806	5.38565	7.22e-08	7.56e-07	1.68703	ENSG00000123104	ITPR2	3709	12	protein_coding
42.1042	1.01213	0.389133	2.60099	0.00929558	0.0331469	1.37691	ENSG00000163467	TSACC	128229	1	protein_coding
136.207	1.00872	0.220808	4.56834	4.92e-06	3.66e-05	1.64087	ENSG00000172748	ZNF596	169270	8	protein_coding
7749.45	1.00722	0.0583851	17.2513	1.09e-66	7.16e-64	1.92848	ENSG00000136111	TBC1D4	9882	13	protein_coding
49.1705	1.00547	0.371744	2.70473	0.00683591	0.0255724	1.38442	ENSG00000177989	ODF3B	440836	22	protein_coding
3125.06	1.00376	0.0699658	14.3464	1.12e-46	2.65e-44	1.90563	ENSG00000018408	WWTR1	25937	3	protein_coding
61.5858	1.003	0.371673	2.6986	0.00696326	0.0260625	1.37691	ENSG00000176927	EFCAB5	374786	17	protein_coding
211.053	1.00257	0.189761	5.28335	1.27e-07	1.53e-06	1.38139	ENSG00000148057	IDNK	414328	9	protein_coding
1205.02	1.00034	0.0871525	11.478	1.7e-30	1.65e-28	1.86047	ENSG00000145996	CDKAL1	54901	6	protein_coding
196.607	1.00026	0.198171	5.04749	4.48e-07	4.31e-06	1.59369	ENSG00000072182	ASIC4	55515	2	protein_coding
207.569	0.995931	0.237891	4.1865	2.83e-05	0.000209071	1.38139	ENSG00000274750	HIST1H3E	8353	6	protein_coding
84.3591	0.995816	0.305933	3.25502	0.00113386	0.00530969	1.39553	ENSG00000111275	ALDH2	217	12	protein_coding
61.5457	0.991342	0.314915	3.14796	0.00164412	0.0111225	0.870836	ENSG00000160886	LY6K	54742	8	protein_coding
124.911	0.990982	0.22356	4.43274	9.3e-06	7.69e-05	1.37691	ENSG00000164627	KIF6	221458	6	protein_coding
2702.59	0.989241	0.0849794	11.6409	2.55e-31	2.57e-29	1.91282	ENSG00000075420	FNDC3B	64778	3	protein_coding
150.668	0.988905	0.200795	4.92495	8.44e-07	7.51e-06	1.63068	ENSG00000185561	TLCD2	727910	17	protein_coding
3053.62	0.98833	0.0695482	14.2107	7.86e-46	1.78e-43	1.91282	ENSG00000100592	DAAM1	23002	14	protein_coding
39.6831	0.9849	0.396595	2.48339	0.0130138	0.0441284	1.37691	ENSG00000227268	KLLN	100144748	10	protein_coding
2013.8	0.984315	0.0965543	10.1944	2.1e-24	1.26e-22	1.95202	ENSG00000050405	LIMA1	51474	12	protein_coding
141.482	0.983923	0.251102	3.91843	8.91e-05	0.000502963	1.63068	ENSG00000178809	TRIM73	375593	7	protein_coding
461.923	0.981019	0.131787	7.44397	9.77e-14	2.07e-12	1.95142	ENSG00000144655	CSRNP1	64651	3	protein_coding
378.611	0.980302	0.165565	5.92096	3.2e-09	5.05e-08	1.37691	ENSG00000198169	ZNF251	90987	8	protein_coding
1234.71	0.975615	0.0992673	9.82816	8.52e-23	4.68e-21	1.86047	ENSG00000139880	CDH24	64403	14	protein_coding
205.323	0.968812	0.176064	5.50263	3.74e-08	4.23e-07	1.63068	ENSG00000001617	SEMA3F	6405	3	protein_coding
51.8975	0.963407	0.352365	2.73411	0.00625487	0.0236807	1.38442	ENSG00000186510	CLCNKA	1187	1	protein_coding
90.4336	0.949974	0.289827	3.27773	0.00104646	0.0050389	1.37032	ENSG00000138798	EGF	1950	4	protein_coding
5630.74	0.948925	0.0703091	13.4965	1.64e-41	2.86e-39	1.90285	ENSG00000019144	PHLDB1	23187	11	protein_coding
76.5919	0.947017	0.317739	2.98048	0.00287794	0.0104834	1.63068	ENSG00000089847	ANKRD24	170961	19	protein_coding
134.911	0.94623	0.220012	4.3008	1.7e-05	0.000131497	1.37032	ENSG00000132205	EMILIN2	84034	18	protein_coding
359.413	0.945288	0.150365	6.28663	3.24e-10	5.95e-09	1.38139	ENSG00000132535	DLG4	1742	17	protein_coding
146.069	0.942525	0.248914	3.78655	0.000152751	0.000936923	1.37032	ENSG00000172803	SNX32	254122	11	protein_coding
12926.9	0.940322	0.076484	12.2944	9.71e-35	1.24e-32	1.90285	ENSG00000135218	CD36	948	7	protein_coding
120.419	0.935888	0.360241	2.59795	0.00937817	0.0290339	1.63068	ENSG00000108825	PTGES3L-AARSD1	100885850	17	protein_coding
336.086	0.934633	0.175915	5.31299	1.08e-07	1.14e-06	1.63068	ENSG00000162576	MXRA8	54587	1	protein_coding
258.989	0.934079	0.269207	3.46974	0.000520958	0.00272215	1.37691	ENSG00000007516	BAIAP3	8938	16	protein_coding
462.998	0.93283	0.124979	7.46389	8.4e-14	1.82e-12	1.91363	ENSG00000099860	GADD45B	4616	19	protein_coding
245.6	0.9323	0.177946	5.23923	1.61e-07	1.89e-06	1.39553	ENSG00000086506	HBQ1	3049	16	protein_coding
1188.93	0.926695	0.087771	10.5581	4.66e-26	3.34e-24	1.86047	ENSG00000116717	GADD45A	1647	1	protein_coding
11374.8	0.925165	0.063884	14.482	1.58e-47	3.85e-45	1.94905	ENSG00000135919	SERPINE2	5270	2	protein_coding
1709.25	0.924873	0.109237	8.46666	2.53e-17	8.19e-16	1.88356	ENSG00000113742	CPEB4	80315	5	protein_coding
19072.6	0.920111	0.0893577	10.2969	7.27e-25	4.63e-23	1.90563	ENSG00000101210	EEF1A2	1917	20	protein_coding
691.171	0.919501	0.0951498	9.66372	4.3e-22	2.14e-20	1.95142	ENSG00000135842	FAM129A	116496	1	protein_coding
6429.46	0.918928	0.0668853	13.7389	5.94e-43	1.03e-40	1.9996	ENSG00000109572	CLCN3	1182	4	protein_coding
311.911	0.917394	0.17139	5.35266	8.67e-08	1.08e-06	1.37691	ENSG00000164056	SPRY1	10252	4	protein_coding
1015.02	0.915641	0.115153	7.95151	1.84e-15	4.79e-14	1.95142	ENSG00000180777	ANKRD30B	374860	18	protein_coding
6018.65	0.915638	0.0588606	15.556	1.45e-54	4.86e-52	1.92848	ENSG00000104368	PLAT	5327	8	protein_coding
2354.28	0.909357	0.102516	8.87039	7.29e-19	2.72e-17	1.95202	ENSG00000074181	NOTCH3	4854	19	protein_coding
52.5186	0.908171	0.336812	2.69637	0.00700988	0.0251876	1.44371	ENSG00000180336	MEIOC	284071	17	protein_coding
417.64	0.904895	0.148775	6.0823	1.18e-09	1.5e-08	1.88594	ENSG00000164187	LMBRD2	92255	5	protein_coding
1796.27	0.903925	0.103413	8.74094	2.31e-18	8.42e-17	1.90285	ENSG00000177150	FAM210A	125228	18	protein_coding
208.465	0.900839	0.199583	4.51361	6.37e-06	5.37e-05	1.39553	ENSG00000198270	TMEM116	89894	12	protein_coding
647.992	0.898105	0.117884	7.61858	2.56e-14	5.97e-13	1.88594	ENSG00000135116	HRK	8739	12	protein_coding
244.816	0.89707	0.172128	5.21165	1.87e-07	1.92e-06	1.59369	ENSG00000132563	REEP2	51308	5	protein_coding
825.843	0.897047	0.0993942	9.02514	1.79e-19	7.18e-18	1.95142	ENSG00000261857	MIA	8190	19	protein_coding
449.837	0.895135	0.140478	6.37207	1.86e-10	2.94e-09	1.68703	ENSG00000182795	C1orf116	79098	1	protein_coding
186.045	0.894504	0.249829	3.58047	0.000342976	0.00189323	1.38139	ENSG00000109072	VTN	7448	17	protein_coding
220.282	0.892393	0.200375	4.45362	8.44e-06	6.15e-05	1.59369	ENSG00000135519	KCNH3	23416	12	protein_coding
663.186	0.890712	0.125862	7.07691	1.47e-12	3.07e-11	1.73526	ENSG00000087085	ACHE	43	7	protein_coding
3737.19	0.887781	0.0792476	11.2026	3.96e-29	3.51e-27	1.88356	ENSG00000106278	PTPRZ1	5803	7	protein_coding
258.808	0.886388	0.172106	5.15024	2.6e-07	2.61e-06	1.59369	ENSG00000006459	KDM7A	80853	7	protein_coding
236.046	0.882857	0.175915	5.01866	5.2e-07	5.57e-06	1.39553	ENSG00000225614	ZNF469	84627	16	protein_coding
61.9647	0.881758	0.329777	2.6738	0.00749965	0.0435472	0.8071	ENSG00000141086	CTRL	1506	16	protein_coding
316.359	0.876261	0.145455	6.02426	1.7e-09	2.79e-08	1.38139	ENSG00000118271	TTR	7276	18	protein_coding
1160.03	0.87613	0.140085	6.25429	3.99e-10	5.36e-09	1.91343	ENSG00000197774	EME2	197342	16	protein_coding
81.2672	0.875285	0.27598	3.17156	0.00151625	0.00595851	1.64087	ENSG00000135074	ADAM19	8728	5	protein_coding
188.03	0.87401	0.18241	4.79147	1.66e-06	1.6e-05	1.39553	ENSG00000124900	TRIM51	84767	11	protein_coding
526.242	0.873876	0.135117	6.46754	9.96e-11	1.6e-09	1.73526	ENSG00000182379	NXPH4	11247	12	protein_coding
1507.1	0.873245	0.0903183	9.66852	4.1e-22	2.09e-20	1.91343	ENSG00000163040	CCDC74A	90557	2	protein_coding
1235.69	0.872741	0.116769	7.47406	7.78e-14	1.71e-12	1.90285	ENSG00000131711	MAP1B	4131	5	protein_coding
238.9	0.872654	0.24929	3.50055	0.000464299	0.00217213	1.59369	ENSG00000184545	DUSP8	1850	11	protein_coding
1473.65	0.872602	0.0856459	10.1885	2.23e-24	1.37e-22	1.90521	ENSG00000175938	ORAI3	93129	16	protein_coding
72.4042	0.870528	0.319302	2.72635	0.00640395	0.0242822	1.37691	ENSG00000253731	PCDHGA6	56109	5	protein_coding
16678.8	0.870257	0.0870015	10.0028	1.48e-23	8.13e-22	1.9996	ENSG00000110092	CCND1	595	11	protein_coding
66.5669	0.869852	0.306589	2.83719	0.00455122	0.0155177	1.64087	ENSG00000131480	AOC2	314	17	protein_coding
376.511	0.86941	0.13999	6.21052	5.28e-10	9.47e-09	1.37691	ENSG00000162194	LBHD1	79081	11	protein_coding
67.5049	0.868841	0.357904	2.42758	0.0151999	0.0496339	1.39553	ENSG00000120278	PLEKHG1	57480	6	protein_coding
75.7672	0.867445	0.348129	2.49174	0.0127121	0.0434833	1.37032	ENSG00000126603	GLIS2	84662	16	protein_coding
3349.43	0.866153	0.0725977	11.9309	8.17e-33	9.33e-31	1.90563	ENSG00000164292	RHOBTB3	22836	5	protein_coding
1339.67	0.866093	0.112965	7.66689	1.76e-14	4.13e-13	1.91343	ENSG00000253368	TRNP1	388610	1	protein_coding
3944.83	0.862941	0.0831999	10.3719	3.33e-25	2.16e-23	1.95202	ENSG00000101197	BIRC7	79444	20	protein_coding
2500.7	0.862419	0.0812752	10.6111	2.65e-26	1.93e-24	1.90563	ENSG00000147535	PLPP5	84513	8	protein_coding
2606.4	0.859576	0.0725104	11.8545	2.04e-32	2.28e-30	1.88356	ENSG00000177119	ANO6	196527	12	protein_coding
2964.9	0.856488	0.0800254	10.7027	9.89e-27	7.3e-25	1.95202	ENSG00000075391	RASAL2	9462	1	protein_coding
12050.8	0.853924	0.0868097	9.83674	7.82e-23	4.13e-21	1.94905	ENSG00000258947	TUBB3	10381	16	protein_coding
2335.35	0.852851	0.0744949	11.4484	2.39e-30	2.26e-28	1.88356	ENSG00000145022	TCTA	6988	3	protein_coding
2215.42	0.852297	0.0765886	11.1282	9.14e-29	7.83e-27	1.91282	ENSG00000173334	TRIB1	10221	8	protein_coding
389.175	0.852136	0.160848	5.29778	1.17e-07	1.23e-06	1.63068	ENSG00000147883	CDKN2B	1030	9	protein_coding
51.443	0.849868	0.337246	2.52002	0.0117348	0.0403611	1.38442	ENSG00000088543	C3orf18	51161	3	protein_coding
7547.3	0.849303	0.0726613	11.6885	1.46e-31	1.45e-29	1.9996	ENSG00000197535	MYO5A	4644	15	protein_coding
78.9283	0.844089	0.289038	2.92034	0.00349648	0.0144548	1.37032	ENSG00000140675	SLC5A2	6524	16	protein_coding
17677.2	0.84353	0.0705678	11.9535	6.23e-33	7.17e-31	1.90563	ENSG00000160691	SHC1	6464	1	protein_coding
1607.99	0.842189	0.10769	7.82051	5.26e-15	1.43e-13	1.73526	ENSG00000169902	TPST1	8460	7	protein_coding
2099.99	0.834415	0.0873867	9.54853	1.32e-21	6.27e-20	1.95202	ENSG00000145349	CAMK2D	817	4	protein_coding
17373.8	0.834214	0.0655045	12.7352	3.77e-37	5.3e-35	1.92848	ENSG00000108932	SLC16A6	9120	17	protein_coding
220.057	0.831488	0.208372	3.9904	6.6e-05	0.000392017	1.59369	ENSG00000233198	RNF224	643596	9	protein_coding
170.156	0.82575	0.237251	3.4805	0.000500484	0.00263319	1.37691	ENSG00000184985	SORCS2	57537	4	protein_coding
373.077	0.824711	0.178546	4.61904	3.86e-06	2.98e-05	1.63068	ENSG00000187583	PLEKHN1	84069	1	protein_coding
383.146	0.821004	0.148736	5.51987	3.39e-08	3.94e-07	1.59369	ENSG00000168679	SLC16A4	9122	1	protein_coding
908.39	0.819887	0.127739	6.41844	1.38e-10	1.93e-09	1.95142	ENSG00000099326	MZF1	7593	19	protein_coding
1895.86	0.818387	0.0913057	8.96315	3.16e-19	1.23e-17	1.95202	ENSG00000183785	TUBA8	51807	22	protein_coding
6561.49	0.818097	0.0686731	11.9129	1.01e-32	1.14e-30	1.90563	ENSG00000145860	RNF145	153830	5	protein_coding
384.48	0.814209	0.139762	5.82567	5.69e-09	7.56e-08	1.59369	ENSG00000100505	TRIM9	114088	14	protein_coding
510.071	0.811158	0.187749	4.32044	1.56e-05	8.92e-05	1.95142	ENSG00000162849	KIF26B	55083	1	protein_coding
7397.54	0.811128	0.0737128	11.0039	3.66e-28	2.87e-26	1.9996	ENSG00000169851	PCDH7	5099	4	protein_coding
970.021	0.811037	0.0959535	8.4524	2.85e-17	9.16e-16	1.88594	ENSG00000114423	CBLB	868	3	protein_coding
7097.08	0.809766	0.0958766	8.44592	3.02e-17	9.15e-16	1.9996	ENSG00000225968	ELFN1	392617	7	protein_coding
273.782	0.809122	0.208528	3.88016	0.000104386	0.00066574	1.38139	ENSG00000167555	ZNF528	84436	19	protein_coding
69.8942	0.809007	0.31011	2.60877	0.00908677	0.0326818	1.37032	ENSG00000090104	RGS1	5996	1	protein_coding
61.6588	0.808397	0.328433	2.46137	0.0138406	0.046422	1.37691	ENSG00000183206	POTEC	388468	18	protein_coding
3665.8	0.808322	0.0646077	12.5112	6.48e-36	8.21e-34	1.95202	ENSG00000169231	THBS3	7059	1	protein_coding
1035.63	0.80489	0.110164	7.30632	2.75e-13	5.59e-12	1.90521	ENSG00000066230	SLC9A3	6550	5	protein_coding
10410.2	0.80383	0.057821	13.902	6.16e-44	1.19e-41	1.94905	ENSG00000114948	ADAM23	8745	2	protein_coding
127.352	0.803071	0.22851	3.51438	0.000440786	0.00202571	1.64087	ENSG00000258643	BCL2L2-PABPN1	100529063	14	protein_coding
189.521	0.802864	0.2009	3.99633	6.43e-05	0.000383486	1.59369	ENSG00000197863	ZNF790	388536	19	protein_coding
224.748	0.802543	0.176799	4.53928	5.64e-06	4.16e-05	1.63068	ENSG00000186868	MAPT	4137	17	protein_coding
18140.4	0.802223	0.0751225	10.6789	1.28e-26	9.45e-25	1.92848	ENSG00000092758	COL9A3	1299	20	protein_coding
91.9115	0.801635	0.258838	3.09705	0.00195454	0.00745235	1.64087	ENSG00000160307	S100B	6285	21	protein_coding
128.983	0.801401	0.233447	3.4329	0.000597152	0.00301574	1.39553	ENSG00000277117	LOC102723996	102723996	21	protein_coding
2960.62	0.800619	0.0755804	10.5929	3.21e-26	2.29e-24	1.90563	ENSG00000119899	SLC17A5	26503	6	protein_coding
112.91	0.800032	0.251165	3.18529	0.00144609	0.00574031	1.63068	ENSG00000186567	CEACAM19	56971	19	protein_coding
166.999	0.797709	0.221001	3.60953	0.000306755	0.00172486	1.37691	ENSG00000260428	SCX	642658	8	protein_coding
1173.16	0.797675	0.0938562	8.49891	1.91e-17	6.31e-16	1.90285	ENSG00000108439	PNPO	55163	17	protein_coding
1237.73	0.797171	0.116721	6.82971	8.51e-12	1.45e-10	1.90285	ENSG00000168000	BSCL2	26580	11	protein_coding
232.931	0.796562	0.221646	3.59386	0.000325819	0.00181811	1.37691	ENSG00000167216	KATNAL2	83473	18	protein_coding
521.816	0.79483	0.128252	6.1974	5.74e-10	7.33e-09	1.95142	ENSG00000163703	CRELD1	78987	3	protein_coding
259.949	0.794787	0.169899	4.678	2.9e-06	2.36e-05	1.59369	ENSG00000140678	ITGAX	3687	16	protein_coding
711.32	0.794715	0.104961	7.5715	3.69e-14	8.45e-13	1.88594	ENSG00000197381	ADARB1	104	21	protein_coding
159.959	0.794669	0.234254	3.39233	0.000693002	0.00298415	1.64087	ENSG00000140090	SLC24A4	123041	14	protein_coding
61.5635	0.794496	0.315635	2.51714	0.0118313	0.0408458	1.37691	ENSG00000090530	P3H2	55214	3	protein_coding
282.457	0.794189	0.159605	4.97596	6.49e-07	6.91e-06	1.37691	ENSG00000132821	VSTM2L	128434	20	protein_coding
1364.23	0.792015	0.116805	6.78067	1.2e-11	2e-10	1.90285	ENSG00000102908	NFAT5	10725	16	protein_coding
391.313	0.791556	0.16677	4.74641	2.07e-06	1.96e-05	1.39553	ENSG00000167380	ZNF226	7769	19	protein_coding
1895.3	0.791093	0.0841109	9.40536	5.19e-21	2.43e-19	1.91282	ENSG00000102804	TSC22D1	8848	13	protein_coding
781.506	0.79045	0.113836	6.94375	3.82e-12	6.9e-11	1.88594	ENSG00000242110	AMACR	23600	5	protein_coding
1634.21	0.788346	0.0980882	8.03711	9.2e-16	2.55e-14	1.90521	ENSG00000158987	RAPGEF6	51735	5	protein_coding
117.099	0.785623	0.2326	3.37757	0.000731301	0.00314108	1.63068	ENSG00000128271	ADORA2A	135	22	protein_coding
174.912	0.782471	0.218038	3.5887	0.000332337	0.00184767	1.37691	ENSG00000124302	CHST8	64377	19	protein_coding
201.883	0.781625	0.181131	4.31525	1.59e-05	0.000106557	1.63068	ENSG00000276180	HIST1H4I	8294	6	protein_coding
349.792	0.780497	0.139612	5.59048	2.26e-08	3.1e-07	1.37691	ENSG00000107731	UNC5B	219699	10	protein_coding
1294.49	0.778755	0.089312	8.71948	2.79e-18	1e-16	1.90521	ENSG00000170385	SLC30A1	7779	1	protein_coding
2236.86	0.778336	0.0950262	8.19075	2.6e-16	7.6e-15	1.90563	ENSG00000142627	EPHA2	1969	1	protein_coding
2089.51	0.775592	0.130031	5.96465	2.45e-09	2.91e-08	1.90285	ENSG00000102189	EEA1	8411	12	protein_coding
219.187	0.774801	0.199188	3.8898	0.000100328	0.000646457	1.37691	ENSG00000172183	ISG20	3669	15	protein_coding
14010.6	0.77471	0.0791069	9.7932	1.2e-22	6.39e-21	1.90285	ENSG00000072778	ACADVL	37	17	protein_coding
1166.59	0.774448	0.0873221	8.86887	7.39e-19	2.8e-17	1.90521	ENSG00000138944	KIAA1644	85352	22	protein_coding
91.0005	0.772596	0.302901	2.55065	0.0107521	0.0375873	1.37691	ENSG00000089820	ARHGAP4	393	X	protein_coding
3634.7	0.770455	0.0631003	12.21	2.75e-34	3.51e-32	1.88356	ENSG00000112902	SEMA5A	9037	5	protein_coding
710.274	0.768376	0.163033	4.71302	2.44e-06	1.69e-05	1.95142	ENSG00000155657	TTN	7273	2	protein_coding
627.237	0.766048	0.143214	5.34896	8.85e-08	9.14e-07	1.68703	ENSG00000203499	IQANK1	100128338	8	protein_coding
3647.35	0.764735	0.0674354	11.3403	8.29e-30	7.49e-28	1.91282	ENSG00000135903	PAX3	5077	2	protein_coding
1490.56	0.764595	0.0821907	9.30269	1.37e-20	6.22e-19	1.90285	ENSG00000077092	RARB	5915	3	protein_coding
165.607	0.7644	0.214689	3.5605	0.000370146	0.0017531	1.63068	ENSG00000131080	EDA2R	60401	X	protein_coding
130.045	0.761184	0.235554	3.23146	0.0012316	0.00499396	1.63068	ENSG00000158406	HIST1H4H	8365	6	protein_coding
868.24	0.7587	0.109131	6.95217	3.6e-12	6.49e-11	1.90521	ENSG00000144366	GULP1	51454	2	protein_coding
8203.23	0.758345	0.0696944	10.881	1.42e-27	1.11e-25	1.94905	ENSG00000112078	KCTD20	222658	6	protein_coding
140.516	0.757063	0.240562	3.14705	0.00164926	0.0064156	1.64087	ENSG00000187796	CARD9	64170	9	protein_coding
2799.54	0.756595	0.0696453	10.8635	1.72e-27	1.36e-25	1.88356	ENSG00000254122	PCDHGB7	56099	5	protein_coding
85.5049	0.754864	0.283126	2.66617	0.00767201	0.0279553	1.39553	ENSG00000184988	TMEM106A	113277	17	protein_coding
1010.24	0.753797	0.108617	6.93997	3.92e-12	6.97e-11	1.91343	ENSG00000135905	DOCK10	55619	2	protein_coding
8075.18	0.753257	0.0753293	9.99952	1.53e-23	8.78e-22	1.90563	ENSG00000083857	FAT1	2195	4	protein_coding
610.317	0.753139	0.120961	6.22632	4.78e-10	7.06e-09	1.68703	ENSG00000067836	ROGDI	79641	16	protein_coding
140.445	0.752129	0.232617	3.23333	0.00122356	0.00568264	1.39553	ENSG00000198208	RPS6KL1	83694	14	protein_coding
17634.2	0.749461	0.0545398	13.7416	5.72e-43	1.03e-40	1.90285	ENSG00000183853	KIRREL1	55243	1	protein_coding
276.128	0.749458	0.149473	5.014	5.33e-07	4.93e-06	1.63068	ENSG00000204947	ZNF425	155054	7	protein_coding
1603.78	0.749092	0.104088	7.19674	6.17e-13	1.24e-11	1.86047	ENSG00000164850	GPER1	2852	7	protein_coding
1030.94	0.748036	0.166671	4.48809	7.19e-06	4.92e-05	1.73526	ENSG00000168453	HR	55806	8	protein_coding
337.606	0.746131	0.162635	4.58775	4.48e-06	3.46e-05	1.59369	ENSG00000114933	INO80D	54891	2	protein_coding
508.142	0.744519	0.144573	5.14977	2.61e-07	2.24e-06	1.88594	ENSG00000135424	ITGA7	3679	12	protein_coding
678.533	0.741108	0.115331	6.42593	1.31e-10	1.85e-09	1.95142	ENSG00000168672	FAM84B	157638	8	protein_coding
782.523	0.740017	0.112545	6.5753	4.86e-11	8.11e-10	1.73526	ENSG00000049769	PPP1R3F	89801	X	protein_coding
863.528	0.738744	0.107238	6.88886	5.62e-12	9.84e-11	1.90521	ENSG00000139410	SDSL	113675	12	protein_coding
72.1291	0.737692	0.289737	2.54608	0.010894	0.0328783	1.63068	ENSG00000274897	PANO1	101927423	11	protein_coding
672.068	0.737334	0.101952	7.23214	4.75e-13	9.57e-12	1.88594	ENSG00000197183	NOL4L	140688	20	protein_coding
4534.4	0.736606	0.0926054	7.95424	1.8e-15	4.79e-14	1.91282	ENSG00000005513	SOX8	30812	16	protein_coding
298.993	0.73645	0.159995	4.60295	4.17e-06	3.17e-05	1.63068	ENSG00000113108	APBB3	10307	5	protein_coding
710.141	0.735919	0.115861	6.35171	2.13e-10	2.9e-09	1.95142	ENSG00000130762	ARHGEF16	27237	1	protein_coding
4447.2	0.735793	0.0931014	7.90314	2.72e-15	7.13e-14	1.88356	ENSG00000159840	ZYX	7791	7	protein_coding
1020.09	0.735658	0.0992347	7.41331	1.23e-13	2.64e-12	1.90521	ENSG00000197121	PGAP1	80055	2	protein_coding
4248.77	0.734731	0.0633141	11.6045	3.91e-31	3.91e-29	1.88356	ENSG00000114573	ATP6V1A	523	3	protein_coding
2917.29	0.734672	0.0825801	8.89648	5.76e-19	2.24e-17	1.90563	ENSG00000135454	B4GALNT1	2583	12	protein_coding
2573.6	0.733626	0.0873394	8.39971	4.48e-17	1.36e-15	1.95202	ENSG00000141526	SLC16A3	9123	17	protein_coding
529.932	0.732835	0.155825	4.70293	2.56e-06	1.96e-05	1.73526	ENSG00000213689	TREX1	11277	3	protein_coding
1242.46	0.73221	0.113436	6.45484	1.08e-10	1.73e-09	1.73526	ENSG00000123815	COQ8B	79934	19	protein_coding
1005.96	0.732169	0.0980577	7.46672	8.22e-14	1.79e-12	1.91343	ENSG00000032219	ARID4A	5926	14	protein_coding
6805.11	0.731463	0.068964	10.6064	2.78e-26	1.97e-24	1.94905	ENSG00000111670	GNPTAB	79158	12	protein_coding
154.043	0.730776	0.242802	3.00976	0.00261458	0.00965543	1.63068	ENSG00000177854	TMEM187	8269	X	protein_coding
523.024	0.730701	0.152618	4.78779	1.69e-06	1.24e-05	1.88594	ENSG00000059728	MXD1	4084	2	protein_coding
3855.26	0.730448	0.0769646	9.4907	2.29e-21	1.07e-19	1.95202	ENSG00000160685	ZBTB7B	51043	1	protein_coding
910.078	0.730426	0.103676	7.04529	1.85e-12	3.8e-11	1.73526	ENSG00000243279	PRAF2	11230	X	protein_coding
720.697	0.729822	0.128808	5.66598	1.46e-08	1.53e-07	1.91343	ENSG00000213983	AP1G2	8906	14	protein_coding
3542.96	0.728799	0.0883069	8.25301	1.54e-16	4.66e-15	1.88356	ENSG00000105329	TGFB1	7040	19	protein_coding
1089.78	0.728514	0.0895565	8.13468	4.13e-16	1.31e-14	1.73526	ENSG00000165731	RET	5979	10	protein_coding
168.259	0.728314	0.206992	3.51856	0.000433898	0.00201073	1.63068	ENSG00000226174	TEX22	647310	14	protein_coding
350.137	0.726844	0.190947	3.80651	0.000140939	0.000865907	1.38139	ENSG00000198569	SLC34A3	142680	9	protein_coding
81.6809	0.72562	0.268925	2.69822	0.0069711	0.0260802	1.37691	ENSG00000158270	COLEC12	81035	18	protein_coding
177.574	0.723734	0.223966	3.23145	0.00123165	0.00496835	1.64087	ENSG00000256087	ZNF432	9668	19	protein_coding
1357.61	0.722749	0.0851051	8.49244	2.02e-17	6.6e-16	1.91343	ENSG00000169136	ATF5	22809	19	protein_coding
578.689	0.722018	0.118951	6.0699	1.28e-09	1.74e-08	1.73526	ENSG00000151012	SLC7A11	23657	4	protein_coding
1733	0.720997	0.094409	7.63695	2.22e-14	5.14e-13	1.91282	ENSG00000181218	HIST3H2A	92815	1	protein_coding
3925.99	0.718717	0.070164	10.2434	1.27e-24	7.91e-23	1.90563	ENSG00000109452	INPP4B	8821	4	protein_coding
1925.26	0.717516	0.0845328	8.48802	2.1e-17	6.86e-16	1.90285	ENSG00000169247	SH3TC2	79628	5	protein_coding
3985.65	0.71628	0.0671995	10.659	1.58e-26	1.18e-24	1.90285	ENSG00000120265	PCMT1	5110	6	protein_coding
482.646	0.715962	0.14393	4.97437	6.55e-07	5.05e-06	1.95142	ENSG00000074621	SLC24A1	9187	15	protein_coding
18263.1	0.715009	0.0691858	10.3346	4.91e-25	3.1e-23	1.94905	ENSG00000128591	FLNC	2318	7	protein_coding
1068.73	0.714572	0.109717	6.51285	7.37e-11	1.2e-09	1.73526	ENSG00000124523	SIRT5	23408	6	protein_coding
3321.49	0.71417	0.0713092	10.0151	1.31e-23	7.57e-22	1.90285	ENSG00000132824	SERINC3	10955	20	protein_coding
2375.51	0.713812	0.076887	9.28391	1.63e-20	7.39e-19	1.88356	ENSG00000135914	HTR2B	3357	2	protein_coding
3461.65	0.712468	0.0925173	7.70092	1.35e-14	3.27e-13	1.88356	ENSG00000156521	TYSND1	219743	10	protein_coding
91.9358	0.712371	0.278195	2.56069	0.0104466	0.0367582	1.37032	ENSG00000125864	BFSP1	631	20	protein_coding
3507.45	0.711882	0.123747	5.75273	8.78e-09	9.55e-08	1.90563	ENSG00000076641	PAG1	55824	8	protein_coding
724.667	0.711866	0.146687	4.85298	1.22e-06	8.88e-06	1.95142	ENSG00000254004	ZNF260	339324	19	protein_coding
251.06	0.710216	0.181357	3.91613	9e-05	0.000586371	1.38139	ENSG00000196118	CCDC189	90835	16	protein_coding
3602.03	0.709443	0.068029	10.4285	1.84e-25	1.22e-23	1.95202	ENSG00000187239	FNBP1	23048	9	protein_coding
3153.96	0.708901	0.081883	8.65749	4.82e-18	1.67e-16	1.91282	ENSG00000121743	GJA3	2700	13	protein_coding
280.541	0.708686	0.170913	4.14648	3.38e-05	0.000210993	1.63068	ENSG00000183401	CCDC159	126075	19	protein_coding
87.3343	0.707388	0.268384	2.63573	0.00839563	0.026316	1.64087	ENSG00000184709	LRRC26	389816	9	protein_coding
1957.71	0.706258	0.0755327	9.35035	8.74e-21	4.03e-19	1.90563	ENSG00000118762	PKD2	5311	4	protein_coding
968.689	0.705812	0.116006	6.08429	1.17e-09	1.6e-08	1.73526	ENSG00000153214	TMEM87B	84910	2	protein_coding
439.334	0.704378	0.139958	5.03277	4.83e-07	3.84e-06	1.95142	ENSG00000182372	CLN8	2055	8	protein_coding
2108.83	0.703321	0.0940425	7.47876	7.5e-14	1.67e-12	1.88356	ENSG00000103024	NME3	4832	16	protein_coding
297.768	0.702917	0.24009	2.92772	0.0034146	0.0124108	1.59369	ENSG00000089737	DDX24	57062	14	protein_coding
8298.39	0.702722	0.0597682	11.7575	6.47e-32	6.86e-30	1.94905	ENSG00000132688	NES	10763	1	protein_coding
127.17	0.70249	0.216497	3.24479	0.00117536	0.0055503	1.37691	ENSG00000166963	MAP1A	4130	15	protein_coding
83.868	0.702488	0.261637	2.68498	0.00725347	0.0266504	1.39553	ENSG00000172650	AGAP5	729092	10	protein_coding
2941.85	0.70213	0.0689247	10.1869	2.27e-24	1.39e-22	1.90285	ENSG00000090339	ICAM1	3383	19	protein_coding
303.458	0.701838	0.148617	4.72248	2.33e-06	2.18e-05	1.39553	ENSG00000113070	HBEGF	1839	5	protein_coding
5114.88	0.701634	0.0859857	8.15989	3.35e-16	9.66e-15	1.92848	ENSG00000198265	HELZ	9931	17	protein_coding
661.661	0.700271	0.112987	6.19782	5.72e-10	7.54e-09	1.88594	ENSG00000196782	MAML3	55534	4	protein_coding
5361.45	0.699787	0.0608089	11.508	1.2e-30	1.15e-28	1.90285	ENSG00000086289	EPDR1	54749	7	protein_coding
2600.8	0.697512	0.123888	5.63017	1.8e-08	1.88e-07	1.88356	ENSG00000182809	CRIP2	1397	14	protein_coding
4386.05	0.695657	0.0644909	10.7869	3.97e-27	3.09e-25	1.88356	ENSG00000130939	UBE4B	10277	1	protein_coding
235.278	0.69519	0.16557	4.19877	2.68e-05	0.000173921	1.59369	ENSG00000196981	WDR5B	54554	3	protein_coding
2138.36	0.694905	0.0871652	7.97228	1.56e-15	4.11e-14	1.95202	ENSG00000125968	ID1	3397	20	protein_coding
760.721	0.691047	0.119355	5.78983	7.05e-09	7.82e-08	1.90521	ENSG00000179388	EGR3	1960	8	protein_coding
6581.41	0.690248	0.0753258	9.1635	5.02e-20	2.17e-18	1.90285	ENSG00000175866	BAIAP2	10458	17	protein_coding
11656.4	0.689079	0.0629748	10.9421	7.25e-28	5.78e-26	1.92848	ENSG00000115762	PLEKHB2	55041	2	protein_coding
1271.88	0.688581	0.107681	6.39465	1.61e-10	2.28e-09	1.90285	ENSG00000148400	NOTCH1	4851	9	protein_coding
2049.64	0.687651	0.095697	7.18571	6.69e-13	1.31e-11	1.90563	ENSG00000111961	SASH1	23328	6	protein_coding
969.128	0.687434	0.122289	5.6214	1.89e-08	1.97e-07	1.88594	ENSG00000058866	DGKG	1608	3	protein_coding
412.563	0.68569	0.178086	3.85034	0.000117956	0.000622296	1.68703	ENSG00000144426	NBEAL1	65065	2	protein_coding
346.638	0.684449	0.145923	4.69049	2.73e-06	2.18e-05	1.63068	ENSG00000139193	CD27	939	12	protein_coding
5325.04	0.684194	0.0789219	8.66925	4.35e-18	1.46e-16	1.9996	ENSG00000143322	ABL2	27	1	protein_coding
1169.49	0.682959	0.0891605	7.65988	1.86e-14	4.37e-13	1.90521	ENSG00000188938	FAM120AOS	158293	9	protein_coding
1119.55	0.68276	0.116764	5.84737	4.99e-09	5.77e-08	1.86047	ENSG00000125089	SH3TC1	54436	4	protein_coding
113.546	0.682453	0.242125	2.8186	0.00482338	0.0187911	1.39553	ENSG00000180425	C11orf71	54494	11	protein_coding
267.775	0.681591	0.156916	4.34367	1.4e-05	0.000109251	1.39553	ENSG00000074211	PPP2R2C	5522	4	protein_coding
1202.13	0.680342	0.0850537	7.99898	1.25e-15	3.75e-14	1.73526	ENSG00000188613	NANOS1	340719	10	protein_coding
233.159	0.679531	0.180858	3.75725	0.00017179	0.000890804	1.63068	ENSG00000180479	ZNF571	51276	19	protein_coding
284.238	0.679068	0.165696	4.09826	4.16e-05	0.000259467	1.59369	ENSG00000188215	DCUN1D3	123879	16	protein_coding
121.021	0.678302	0.235475	2.88057	0.00396963	0.0137885	1.64087	ENSG00000137571	SLCO5A1	81796	8	protein_coding
1665.66	0.677469	0.106297	6.37334	1.85e-10	2.66e-09	1.86047	ENSG00000135912	TTLL4	9654	2	protein_coding
187.333	0.676876	0.203355	3.32854	0.000873035	0.00375503	1.59369	ENSG00000187391	MAGI2	9863	7	protein_coding
2121.01	0.675611	0.0845955	7.98636	1.39e-15	3.77e-14	1.90563	ENSG00000143622	RIT1	6016	1	protein_coding
549.085	0.674228	0.171552	3.93016	8.49e-05	0.000455319	1.73526	ENSG00000111875	ASF1A	25842	6	protein_coding
1267.2	0.673644	0.141245	4.76934	1.85e-06	1.46e-05	1.73526	ENSG00000090924	PLEKHG2	64857	19	protein_coding
1456.14	0.672822	0.0898247	7.49039	6.87e-14	1.55e-12	1.86047	ENSG00000009413	REV3L	5980	6	protein_coding
3498.36	0.672352	0.0930646	7.22458	5.03e-13	9.98e-12	1.90563	ENSG00000117318	ID3	3399	1	protein_coding
1115.27	0.671765	0.0966041	6.95379	3.56e-12	6.56e-11	1.86047	ENSG00000165943	MOAP1	64112	14	protein_coding
340.452	0.671726	0.156832	4.28309	1.84e-05	0.000139378	1.39553	ENSG00000167701	GPT	2875	8	protein_coding
2466.55	0.671356	0.0903607	7.42973	1.09e-13	2.37e-12	1.88356	ENSG00000112715	VEGFA	7422	6	protein_coding
288.452	0.671106	0.159955	4.19559	2.72e-05	0.000202248	1.37691	ENSG00000161558	TMEM143	55260	19	protein_coding
6755.46	0.670906	0.0661766	10.1381	3.74e-24	2.12e-22	1.9996	ENSG00000137693	YAP1	10413	11	protein_coding
2138.87	0.67087	0.107332	6.25043	4.09e-10	5.47e-09	1.91282	ENSG00000160796	NBEAL2	23218	3	protein_coding
2841.07	0.670043	0.0716238	9.35503	8.36e-21	3.79e-19	1.95202	ENSG00000114200	BCHE	590	3	protein_coding
1104.11	0.6681	0.114732	5.82316	5.77e-09	7.08e-08	1.73526	ENSG00000163697	APBB2	323	4	protein_coding
234.312	0.668006	0.166673	4.00788	6.13e-05	0.000366873	1.59369	ENSG00000138744	NAAA	27163	4	protein_coding
419.619	0.667552	0.151768	4.3985	1.09e-05	6.45e-05	1.95142	ENSG00000006062	MAP3K14	9020	17	protein_coding
321.056	0.667445	0.19102	3.49412	0.000475624	0.00251086	1.38139	ENSG00000205609	EIF3CL	728689	16	protein_coding
1282.92	0.666978	0.0917938	7.26604	3.7e-13	7.43e-12	1.90521	ENSG00000167995	BEST1	7439	11	protein_coding
1269.65	0.666616	0.0908699	7.33594	2.2e-13	4.56e-12	1.90285	ENSG00000162852	CNST	163882	1	protein_coding
253.398	0.666614	0.192635	3.46049	0.000539186	0.00279904	1.37691	ENSG00000183718	TRIM52	84851	5	protein_coding
154.667	0.666203	0.209045	3.18688	0.00143817	0.00571328	1.63068	ENSG00000107099	DOCK8	81704	9	protein_coding
972.25	0.665803	0.118326	5.62686	1.84e-08	1.91e-07	1.88594	ENSG00000177548	RABEP2	79874	16	protein_coding
2293.93	0.66554	0.0936509	7.10661	1.19e-12	2.28e-11	1.90285	ENSG00000115414	FN1	2335	2	protein_coding
1239.8	0.664959	0.120341	5.52564	3.28e-08	3.22e-07	1.91343	ENSG00000075223	SEMA3C	10512	7	protein_coding
418.689	0.663455	0.180998	3.66553	0.000246828	0.00107848	1.88594	ENSG00000197555	SIPA1L1	26037	14	protein_coding
273.995	0.663185	0.17642	3.75913	0.000170503	0.00102345	1.38139	ENSG00000181544	FANCB	2187	X	protein_coding
400.62	0.663062	0.173058	3.83143	0.000127398	0.000604609	1.88594	ENSG00000146426	TIAM2	26230	6	protein_coding
631.798	0.662908	0.129093	5.13512	2.82e-07	2.41e-06	1.88594	ENSG00000166783	MARF1	9665	16	protein_coding
5579.03	0.662827	0.0604939	10.9569	6.16e-28	4.89e-26	1.94905	ENSG00000099968	BCL2L13	23786	22	protein_coding
650.485	0.661875	0.123419	5.36283	8.19e-08	7.65e-07	1.88594	ENSG00000143786	CNIH3	149111	1	protein_coding
2199.85	0.661717	0.0798459	8.28743	1.16e-16	3.49e-15	1.91282	ENSG00000168874	ATOH8	84913	2	protein_coding
914.935	0.66088	0.106652	6.19659	5.77e-10	7.36e-09	1.95142	ENSG00000156253	RWDD2B	10069	21	protein_coding
5262.2	0.660309	0.0942732	7.00421	2.48e-12	4.61e-11	1.90563	ENSG00000171316	CHD7	55636	8	protein_coding
118.288	0.660258	0.239211	2.76015	0.00577751	0.0190893	1.64087	ENSG00000134376	CRB1	23418	1	protein_coding
1067.86	0.659508	0.13185	5.00194	5.68e-07	4.53e-06	1.91343	ENSG00000173209	AHSA2	130872	2	protein_coding
143.507	0.658869	0.240537	2.73916	0.00615956	0.0201439	1.64087	ENSG00000270882	HIST2H4A	8370	1	protein_coding
2633.8	0.658862	0.0765412	8.60794	7.44e-18	2.55e-16	1.90285	ENSG00000171552	BCL2L1	598	20	protein_coding
235.459	0.656742	0.175125	3.75014	0.000176738	0.00105636	1.38139	ENSG00000173531	MST1	4485	3	protein_coding
1372.42	0.656688	0.114777	5.72143	1.06e-08	1.14e-07	1.90285	ENSG00000181704	YIPF6	286451	X	protein_coding
2880.16	0.656534	0.0741563	8.85338	8.49e-19	3.18e-17	1.91282	ENSG00000154217	PITPNC1	26207	17	protein_coding
1611.45	0.656276	0.0944917	6.94533	3.78e-12	7.34e-11	1.73526	ENSG00000136153	LMO7	4008	13	protein_coding
1403.95	0.655365	0.0929093	7.05382	1.74e-12	3.28e-11	1.90521	ENSG00000130150	MOSPD2	158747	X	protein_coding
111.859	0.654022	0.248933	2.62731	0.0086064	0.0268442	1.64087	ENSG00000081665	ZNF506	440515	19	protein_coding
124.045	0.652864	0.249245	2.61937	0.00880932	0.0317216	1.37691	ENSG00000119283	TRIM67	440730	1	protein_coding
514.93	0.652324	0.141505	4.60989	4.03e-06	2.71e-05	1.88594	ENSG00000184305	CCSER1	401145	4	protein_coding
146.884	0.651334	0.219086	2.97296	0.00294942	0.0107004	1.63068	ENSG00000161664	ASB16	92591	17	protein_coding
762.029	0.645283	0.153752	4.19692	2.71e-05	0.000148749	1.90521	ENSG00000082293	COL19A1	1310	6	protein_coding
2075.88	0.64493	0.0767936	8.39822	4.53e-17	1.41e-15	1.91282	ENSG00000196182	STK40	83931	1	protein_coding
490.202	0.644764	0.150371	4.28782	1.8e-05	0.000112654	1.73526	ENSG00000083844	ZNF264	9422	19	protein_coding
482.894	0.64376	0.134957	4.77012	1.84e-06	1.49e-05	1.68703	ENSG00000198556	ZNF789	285989	7	protein_coding
5415.08	0.642311	0.0648014	9.91198	3.69e-23	2e-21	1.94905	ENSG00000092148	HECTD1	25831	14	protein_coding
275.254	0.641554	0.201063	3.1908	0.00141878	0.00655222	1.37691	ENSG00000162552	WNT4	54361	1	protein_coding
107.814	0.639885	0.223047	2.86884	0.00411985	0.0163893	1.39553	ENSG00000013619	MAMLD1	10046	X	protein_coding
854.577	0.639501	0.12064	5.30089	1.15e-07	1.04e-06	1.90521	ENSG00000130517	PGPEP1	54858	19	protein_coding
4174.55	0.639393	0.074373	8.5971	8.18e-18	2.78e-16	1.90563	ENSG00000115884	SDC1	6382	2	protein_coding
1212.95	0.639088	0.110177	5.80057	6.61e-09	7.38e-08	1.90285	ENSG00000101966	XIAP	331	X	protein_coding
15711.2	0.638783	0.0603138	10.591	3.28e-26	2.3e-24	1.92848	ENSG00000120885	CLU	1191	8	protein_coding
1080.48	0.637761	0.0908059	7.02334	2.17e-12	4.42e-11	1.73526	ENSG00000101019	UQCC1	55245	20	protein_coding
7841.32	0.637243	0.0901864	7.06584	1.6e-12	2.97e-11	1.94905	ENSG00000182871	COL18A1	80781	21	protein_coding
614.046	0.636373	0.145222	4.38208	1.18e-05	7.7e-05	1.73526	ENSG00000196935	SRGAP1	57522	12	protein_coding
3268.97	0.635666	0.0791177	8.03444	9.4e-16	2.6e-14	1.90285	ENSG00000122884	P4HA1	5033	10	protein_coding
4118.82	0.634843	0.0808133	7.85567	3.98e-15	1e-13	1.90563	ENSG00000138018	SELENOI	85465	2	protein_coding
773.396	0.634185	0.129693	4.88989	1.01e-06	8.36e-06	1.73526	ENSG00000128335	APOL2	23780	22	protein_coding
802.611	0.632858	0.137154	4.61421	3.95e-06	2.58e-05	1.95142	ENSG00000127415	IDUA	3425	4	protein_coding
760.417	0.632754	0.10685	5.92189	3.18e-09	3.72e-08	1.90521	ENSG00000139531	SUOX	6821	12	protein_coding
1354.34	0.632423	0.085965	7.35676	1.88e-13	3.91e-12	1.91343	ENSG00000099992	TBC1D10A	83874	22	protein_coding
1217.73	0.630786	0.0934443	6.7504	1.47e-11	2.42e-10	1.91343	ENSG00000130208	APOC1	341	19	protein_coding
5000.63	0.630064	0.0736827	8.55105	1.22e-17	3.9e-16	1.9996	ENSG00000148358	GPR107	57720	9	protein_coding
425.869	0.629129	0.168466	3.73445	0.000188125	0.000848591	1.88594	ENSG00000272196	HIST2H2AA4	723790	1	protein_coding
3727.64	0.628922	0.0737229	8.53089	1.45e-17	4.72e-16	1.95202	ENSG00000128739	SNRPN	6638	15	protein_coding
2129.38	0.628284	0.118099	5.31996	1.04e-07	9.58e-07	1.88356	ENSG00000188483	IER5L	389792	9	protein_coding
2649.37	0.62711	0.09493	6.60603	3.95e-11	6.21e-10	1.88356	ENSG00000187531	SIRT7	51547	17	protein_coding
2447.27	0.62699	0.0851566	7.36279	1.8e-13	3.75e-12	1.91282	ENSG00000138443	ABI2	10152	2	protein_coding
3551.83	0.626742	0.0794364	7.88986	3.03e-15	7.85e-14	1.88356	ENSG00000048392	RRM2B	50484	8	protein_coding
3686.8	0.625885	0.0724682	8.63668	5.79e-18	2.02e-16	1.88356	ENSG00000110693	SOX6	55553	11	protein_coding
1823.49	0.625418	0.107971	5.79246	6.94e-09	7.53e-08	1.95202	ENSG00000139132	FGD4	121512	12	protein_coding
2188.44	0.624821	0.0773192	8.08106	6.42e-16	1.81e-14	1.91282	ENSG00000203667	COX20	116228	1	protein_coding
261.511	0.624558	0.155393	4.01921	5.84e-05	0.000351123	1.59369	ENSG00000133460	SLC2A11	66035	22	protein_coding
439.38	0.62389	0.144545	4.31622	1.59e-05	0.000103037	1.68703	ENSG00000197128	ZNF772	400720	19	protein_coding
130.339	0.623518	0.225019	2.77096	0.00558913	0.0215397	1.37691	ENSG00000184619	KRBA2	124751	17	protein_coding
159.874	0.623376	0.235092	2.65163	0.00801054	0.0289902	1.39553	ENSG00000141449	GREB1L	80000	18	protein_coding
1477.93	0.623222	0.100356	6.21013	5.29e-10	6.98e-09	1.90521	ENSG00000174456	C12orf76	400073	12	protein_coding
1535.51	0.622857	0.103592	6.01257	1.83e-09	2.21e-08	1.90521	ENSG00000166750	SLFN5	162394	17	protein_coding
3510.54	0.622541	0.0663792	9.37856	6.69e-21	3.04e-19	1.95202	ENSG00000161217	PCYT1A	5130	3	protein_coding
104.953	0.622086	0.241176	2.57938	0.00989768	0.0349808	1.37691	ENSG00000129204	USP6	9098	17	protein_coding
5301.99	0.621809	0.064793	9.59685	8.24e-22	4.12e-20	1.90563	ENSG00000066084	DIP2B	57609	12	protein_coding
7524.61	0.621511	0.0632125	9.8321	8.19e-23	4.2e-21	1.9996	ENSG00000152127	MGAT5	4249	2	protein_coding
290.801	0.621327	0.207821	2.98973	0.00279225	0.0116847	1.39553	ENSG00000254402	LRRC24	441381	8	protein_coding
128.955	0.620213	0.230128	2.69508	0.00703714	0.0226478	1.64087	ENSG00000141448	GATA6	2627	18	protein_coding
2146.4	0.619231	0.0799005	7.75003	9.19e-15	2.24e-13	1.90285	ENSG00000122299	ZC3H7A	29066	16	protein_coding
2864.03	0.619099	0.0694524	8.914	4.92e-19	1.93e-17	1.90563	ENSG00000042286	AIFM2	84883	10	protein_coding
283.519	0.618961	0.155727	3.97465	7.05e-05	0.000406949	1.63068	ENSG00000167771	RCOR2	283248	11	protein_coding
2097.17	0.618845	0.0804619	7.69115	1.46e-14	3.48e-13	1.90563	ENSG00000006576	PHTF2	57157	7	protein_coding
758.823	0.617316	0.111504	5.53627	3.09e-08	3.04e-07	1.91343	ENSG00000167740	CYB5D2	124936	17	protein_coding
297.498	0.616846	0.177316	3.4788	0.000503662	0.00233642	1.59369	ENSG00000157379	DHRS1	115817	14	protein_coding
3490.22	0.616605	0.0760879	8.10385	5.32e-16	1.52e-14	1.90285	ENSG00000101290	CDS2	8760	20	protein_coding
880.845	0.616201	0.096245	6.40242	1.53e-10	2.16e-09	1.91343	ENSG00000125457	MIF4GD	57409	17	protein_coding
709.826	0.612481	0.136567	4.48483	7.3e-06	4.99e-05	1.73526	ENSG00000130338	TULP4	56995	6	protein_coding
870.538	0.609755	0.10327	5.90446	3.54e-09	4.01e-08	1.95142	ENSG00000120656	TAF12	6883	1	protein_coding
3801.5	0.609446	0.0708339	8.60388	7.71e-18	2.63e-16	1.90563	ENSG00000103978	TMEM87A	25963	15	protein_coding
201.676	0.609435	0.181703	3.35402	0.000796475	0.00389629	1.39553	ENSG00000132570	PCBD2	84105	5	protein_coding
151.572	0.609395	0.219979	2.77024	0.00560155	0.0186959	1.63068	ENSG00000145506	NKD2	85409	5	protein_coding
139.953	0.609188	0.228462	2.66648	0.00766508	0.0243678	1.64087	ENSG00000181619	GPR135	64582	14	protein_coding
1160.01	0.608874	0.101489	5.99939	1.98e-09	2.37e-08	1.91343	ENSG00000275074	NUDT18	79873	8	protein_coding
317.949	0.608062	0.154906	3.92535	8.66e-05	0.000568623	1.37691	ENSG00000165046	LETM2	137994	8	protein_coding
5359.22	0.607068	0.095018	6.38899	1.67e-10	2.36e-09	1.90563	ENSG00000123384	LRP1	4035	12	protein_coding
3774.77	0.606899	0.0662974	9.1542	5.48e-20	2.35e-18	1.90563	ENSG00000151552	QDPR	5860	4	protein_coding
3869.79	0.605962	0.0814069	7.44362	9.8e-14	2.07e-12	1.95202	ENSG00000254986	DPP3	10072	11	protein_coding
3537.55	0.605425	0.0837206	7.23149	4.78e-13	9.54e-12	1.90285	ENSG00000165238	WNK2	65268	9	protein_coding
156.735	0.604825	0.228248	2.64986	0.00805257	0.0254367	1.64087	ENSG00000171877	FRMD5	84978	15	protein_coding
9253.54	0.604456	0.0569911	10.6061	2.79e-26	2e-24	1.90285	ENSG00000197081	IGF2R	3482	6	protein_coding
454.808	0.603026	0.145727	4.13806	3.5e-05	0.000190797	1.88594	ENSG00000139725	RHOF	54509	12	protein_coding
254.355	0.601795	0.159859	3.76453	0.000166866	0.000867887	1.63068	ENSG00000114268	PFKFB4	5210	3	protein_coding
365.012	0.601467	0.188182	3.19621	0.00139248	0.0055503	1.63068	ENSG00000140398	NEIL1	79661	15	protein_coding
604.881	0.601426	0.143043	4.20449	2.62e-05	0.000145868	1.88594	ENSG00000136048	DRAM1	55332	12	protein_coding
983.969	0.600964	0.10138	5.92782	3.07e-09	3.63e-08	1.88594	ENSG00000180573	HIST1H2AC	8334	6	protein_coding
1444.77	0.599433	0.0794968	7.54035	4.69e-14	1.05e-12	1.91343	ENSG00000185100	ADSSL1	122622	14	protein_coding
1497.11	0.599266	0.0964977	6.21016	5.29e-10	6.98e-09	1.90285	ENSG00000110841	PPFIBP1	8496	12	protein_coding
111.422	0.599242	0.24407	2.4552	0.0140805	0.0473288	1.37032	ENSG00000105464	GRIN2D	2906	19	protein_coding
541.027	0.597921	0.12117	4.93457	8.03e-07	6.22e-06	1.91363	ENSG00000104998	IL27RA	9466	19	protein_coding
3518.4	0.597599	0.0719459	8.30624	9.88e-17	3.03e-15	1.88356	ENSG00000173950	XXYLT1	152002	3	protein_coding
2231.05	0.59721	0.0815571	7.32261	2.43e-13	4.88e-12	1.95202	ENSG00000164300	SERINC5	256987	5	protein_coding
14937.8	0.596504	0.110417	5.40226	6.58e-08	6.06e-07	1.94905	ENSG00000198598	MMP17	4326	12	protein_coding
153.132	0.59574	0.217707	2.73644	0.00621085	0.0233949	1.39553	ENSG00000167080	B4GALNT2	124872	17	protein_coding
3842.07	0.594829	0.0957922	6.20958	5.31e-10	7e-09	1.90285	ENSG00000181523	SGSH	6448	17	protein_coding
2321.56	0.593243	0.0728552	8.14277	3.86e-16	1.12e-14	1.90285	ENSG00000175224	ATG13	9776	11	protein_coding
3267.3	0.593126	0.0854039	6.94495	3.79e-12	6.65e-11	1.95202	ENSG00000070404	FSTL3	10272	19	protein_coding
1494.9	0.592775	0.0853108	6.94842	3.69e-12	6.65e-11	1.90285	ENSG00000165192	ASB11	140456	X	protein_coding
1280.47	0.592657	0.105831	5.60001	2.14e-08	2.19e-07	1.90521	ENSG00000187244	BCAM	4059	19	protein_coding
24586.8	0.592574	0.0509264	11.6359	2.71e-31	2.72e-29	1.90563	ENSG00000115306	SPTBN1	6711	2	protein_coding
361.334	0.592477	0.136571	4.33823	1.44e-05	9.93e-05	1.59369	ENSG00000146592	CREB5	9586	7	protein_coding
115.83	0.591745	0.225685	2.622	0.0087416	0.0311618	1.39553	ENSG00000156050	FAM161B	145483	14	protein_coding
2372.95	0.589415	0.0797939	7.38672	1.5e-13	3.19e-12	1.91282	ENSG00000151694	ADAM17	6868	2	protein_coding
2557.63	0.588827	0.0848756	6.93753	3.99e-12	7.1e-11	1.90285	ENSG00000131669	NINJ1	4814	9	protein_coding
5883.74	0.588795	0.0854119	6.89359	5.44e-12	9.57e-11	1.90285	ENSG00000108639	SYNGR2	9144	17	protein_coding
1311.88	0.587992	0.105573	5.56954	2.55e-08	2.57e-07	1.90285	ENSG00000142149	HUNK	30811	21	protein_coding
149.206	0.587435	0.220129	2.6686	0.00761689	0.0243678	1.63068	ENSG00000158023	WDR66	144406	12	protein_coding
204.531	0.587315	0.181639	3.23342	0.00122317	0.00574883	1.37691	ENSG00000184254	ALDH1A3	220	15	protein_coding
267.602	0.587217	0.167717	3.50124	0.000463097	0.00243473	1.39553	ENSG00000140993	TIGD7	91151	16	protein_coding
3507.91	0.587152	0.0951535	6.17058	6.8e-10	8.85e-09	1.90285	ENSG00000134352	IL6ST	3572	5	protein_coding
8431.39	0.586474	0.0793291	7.39292	1.44e-13	3.07e-12	1.90285	ENSG00000155366	RHOC	389	1	protein_coding
165.305	0.586018	0.201836	2.90344	0.00369089	0.0151328	1.37032	ENSG00000197191	CYSRT1	375791	9	protein_coding
2797.15	0.585502	0.0731328	8.00601	1.18e-15	3.23e-14	1.90563	ENSG00000101654	RNMT	8731	18	protein_coding
7423.71	0.585066	0.0799493	7.31797	2.52e-13	4.93e-12	1.9996	ENSG00000184216	IRAK1	3654	X	protein_coding
619.417	0.584359	0.145301	4.0217	5.78e-05	0.000290696	1.95142	ENSG00000170153	RNF150	57484	4	protein_coding
4206.48	0.584338	0.0687585	8.49842	1.92e-17	6.39e-16	1.88356	ENSG00000054523	KIF1B	23095	1	protein_coding
6449.58	0.584045	0.0744339	7.84648	4.28e-15	1.08e-13	1.90285	ENSG00000148411	NACC2	138151	9	protein_coding
5786.25	0.583482	0.0588751	9.91051	3.75e-23	2.02e-21	1.94905	ENSG00000023839	ABCC2	1244	10	protein_coding
7704.93	0.583441	0.0872647	6.68588	2.3e-11	3.53e-10	1.9996	ENSG00000243156	MICAL3	57553	22	protein_coding
314.022	0.583288	0.143456	4.06596	4.78e-05	0.000333617	1.38139	ENSG00000163590	PPM1L	151742	3	protein_coding
1125.07	0.583259	0.0984501	5.92442	3.13e-09	3.65e-08	1.91343	ENSG00000124151	NCOA3	8202	20	protein_coding
1403.58	0.582239	0.122718	4.74454	2.09e-06	1.52e-05	1.86047	ENSG00000125812	GZF1	64412	20	protein_coding
5027.41	0.582077	0.0888644	6.55017	5.75e-11	8.31e-10	1.9996	ENSG00000213445	SIPA1	6494	11	protein_coding
2733.39	0.580402	0.0823418	7.04869	1.81e-12	3.44e-11	1.88356	ENSG00000198843	SELENOT	51714	3	protein_coding
572.156	0.579429	0.143073	4.04987	5.12e-05	0.000260561	1.95142	ENSG00000164877	MICALL2	79778	7	protein_coding
1844.7	0.57713	0.109998	5.24673	1.55e-07	1.37e-06	1.91282	ENSG00000173517	PEAK1	79834	15	protein_coding
1697.9	0.576697	0.0771069	7.47919	7.48e-14	1.79e-12	1.73526	ENSG00000188130	MAPK12	6300	22	protein_coding
134.28	0.576435	0.226372	2.5464	0.0108839	0.0326818	1.64087	ENSG00000103056	SMPD3	55512	16	protein_coding
1854.54	0.576277	0.0894668	6.44123	1.19e-10	1.72e-09	1.90563	ENSG00000177888	ZBTB41	360023	1	protein_coding
9599.16	0.57606	0.0774473	7.43809	1.02e-13	2.16e-12	1.94905	ENSG00000143341	HMCN1	83872	1	protein_coding
1424.19	0.575168	0.097738	5.8848	3.99e-09	4.56e-08	1.91343	ENSG00000188191	PRKAR1B	5575	7	protein_coding
1007.76	0.574993	0.105727	5.43848	5.37e-08	5.11e-07	1.90521	ENSG00000111711	GOLT1B	51026	12	protein_coding
374.871	0.573644	0.13803	4.15593	3.24e-05	0.000235434	1.38139	ENSG00000243749	TMEM35B	100506144	1	protein_coding
916.347	0.573628	0.103163	5.5604	2.69e-08	2.63e-07	1.95142	ENSG00000197019	SERTAD1	29950	19	protein_coding
2662.22	0.573592	0.0762812	7.51944	5.5e-14	1.22e-12	1.91282	ENSG00000134882	UBAC2	337867	13	protein_coding
3586.43	0.572617	0.0694826	8.24116	1.71e-16	5.03e-15	1.91282	ENSG00000177542	SLC25A22	79751	11	protein_coding
1019.01	0.572165	0.100782	5.67724	1.37e-08	1.58e-07	1.73526	ENSG00000111674	ENO2	2026	12	protein_coding
618.961	0.571622	0.124092	4.60643	4.1e-06	3.04e-05	1.68703	ENSG00000167578	RAB4B	53916	19	protein_coding
686.763	0.571593	0.115119	4.96522	6.86e-07	6.03e-06	1.68703	ENSG00000130962	PRRG1	5638	X	protein_coding
2308.21	0.571086	0.0949261	6.01611	1.79e-09	2.12e-08	1.95202	ENSG00000139112	GABARAPL1	23710	12	protein_coding
286.744	0.570737	0.177663	3.21247	0.00131601	0.0053825	1.59369	ENSG00000123810	B9D2	80776	19	protein_coding
2168.03	0.57065	0.0819039	6.96731	3.23e-12	5.87e-11	1.91282	ENSG00000172667	ZMAT3	64393	3	protein_coding
6048.77	0.570448	0.110062	5.18296	2.18e-07	1.88e-06	1.90563	ENSG00000197386	HTT	3064	4	protein_coding
274.626	0.570054	0.153822	3.70593	0.000210616	0.00106605	1.63068	ENSG00000101265	RASSF2	9770	20	protein_coding
1922.49	0.569425	0.0901387	6.31721	2.66e-10	3.64e-09	1.90285	ENSG00000050130	JKAMP	51528	14	protein_coding
2102.73	0.569277	0.116369	4.89199	9.98e-07	7.6e-06	1.90285	ENSG00000103254	FAM173A	65990	16	protein_coding
239.054	0.569068	0.203548	2.79575	0.00517802	0.020176	1.37691	ENSG00000100003	SEC14L2	23541	22	protein_coding
9288.51	0.568973	0.0636792	8.93498	4.07e-19	1.54e-17	1.9996	ENSG00000102910	LONP2	83752	16	protein_coding
8074.87	0.56847	0.0785634	7.23581	4.63e-13	8.82e-12	1.9996	ENSG00000134278	SPIRE1	56907	18	protein_coding
295.031	0.568376	0.144188	3.94192	8.08e-05	0.000470851	1.59369	ENSG00000175395	ZNF25	219749	10	protein_coding
1266.39	0.568223	0.0987169	5.75609	8.61e-09	1.02e-07	1.73526	ENSG00000007384	RHBDF1	64285	16	protein_coding
146.468	0.568048	0.203255	2.79475	0.00519393	0.0202294	1.37691	ENSG00000151743	AMN1	196394	12	protein_coding
427.423	0.567932	0.127536	4.45313	8.46e-06	5.29e-05	1.88594	ENSG00000128346	C22orf23	84645	22	protein_coding
5492.32	0.567835	0.0593367	9.5697	1.07e-21	5.21e-20	1.92848	ENSG00000149177	PTPRJ	5795	11	protein_coding
468.558	0.567144	0.120329	4.71327	2.44e-06	1.71e-05	1.91363	ENSG00000110628	SLC22A18	5002	11	protein_coding
1834.52	0.566311	0.0836153	6.77281	1.26e-11	2.1e-10	1.90563	ENSG00000180318	ALX1	8092	12	protein_coding
479.661	0.56474	0.135397	4.171	3.03e-05	0.00017999	1.73526	ENSG00000187140	FOXD3	27022	1	protein_coding
1220.12	0.56442	0.108743	5.19039	2.1e-07	1.85e-06	1.86047	ENSG00000198863	RUNDC1	146923	17	protein_coding
2253.93	0.563528	0.0800009	7.04401	1.87e-12	3.49e-11	1.91282	ENSG00000178074	C2orf69	205327	2	protein_coding
5986.75	0.562897	0.0699183	8.05078	8.23e-16	2.28e-14	1.92848	ENSG00000142207	URB1	9875	21	protein_coding
250.945	0.561294	0.214845	2.61255	0.00898692	0.0318792	1.39553	ENSG00000124225	PMEPA1	56937	20	protein_coding
1961.94	0.561283	0.0762167	7.3643	1.78e-13	3.74e-12	1.90285	ENSG00000166619	BLCAP	10904	20	protein_coding
2046.82	0.560541	0.0965465	5.80591	6.4e-09	6.99e-08	1.95202	ENSG00000198743	SLC5A3	6526	21	protein_coding
209.3	0.559299	0.208412	2.68362	0.0072829	0.0234625	1.63068	ENSG00000152926	ZNF117	51351	7	protein_coding
624.076	0.559004	0.124526	4.48905	7.15e-06	4.9e-05	1.73526	ENSG00000196502	SULT1A1	6817	16	protein_coding
462.392	0.558323	0.189298	2.94944	0.00318351	0.00979372	1.95142	ENSG00000114841	DNAH1	25981	3	protein_coding
4215.93	0.558203	0.0694217	8.04075	8.93e-16	2.48e-14	1.91282	ENSG00000090097	PCBP4	57060	3	protein_coding
297.121	0.557663	0.157383	3.54335	0.000395071	0.00211647	1.39553	ENSG00000267534	S1PR2	9294	19	protein_coding
2091.45	0.557107	0.0762305	7.3082	2.71e-13	5.53e-12	1.90285	ENSG00000114331	ACAP2	23527	3	protein_coding
877.496	0.556796	0.103514	5.37893	7.49e-08	6.95e-07	1.91343	ENSG00000184205	TSPYL2	64061	X	protein_coding
1091.15	0.555405	0.0930979	5.96582	2.43e-09	2.92e-08	1.88594	ENSG00000013563	DNASE1L1	1774	X	protein_coding
910.122	0.555192	0.125105	4.4378	9.09e-06	5.45e-05	1.95142	ENSG00000180902	D2HGDH	728294	2	protein_coding
837.806	0.554536	0.104898	5.28642	1.25e-07	1.14e-06	1.88594	ENSG00000068079	IFI35	3430	17	protein_coding
562.727	0.554469	0.135047	4.10574	4.03e-05	0.000214158	1.91363	ENSG00000242173	ARHGDIG	398	16	protein_coding
1409.98	0.554433	0.0879081	6.30696	2.85e-10	4.25e-09	1.73526	ENSG00000158201	ABHD3	171586	18	protein_coding
19364.2	0.553685	0.0633727	8.73696	2.39e-18	8.66e-17	1.90563	ENSG00000197102	DYNC1H1	1778	14	protein_coding
5596.49	0.553628	0.0711322	7.78308	7.08e-15	1.74e-13	1.90563	ENSG00000070087	PFN2	5217	3	protein_coding
273.03	0.553396	0.164695	3.36013	0.000779045	0.00386675	1.37691	ENSG00000077238	IL4R	3566	16	protein_coding
11400.3	0.553256	0.0586283	9.43667	3.85e-21	1.8e-19	1.92848	ENSG00000092529	CAPN3	825	15	protein_coding
1480.83	0.55168	0.0910918	6.0563	1.39e-09	1.76e-08	1.86047	ENSG00000134852	CLOCK	9575	4	protein_coding
497.988	0.551199	0.133813	4.11918	3.8e-05	0.000205948	1.88594	ENSG00000136603	SKIL	6498	3	protein_coding
174.098	0.550414	0.205154	2.68293	0.00729807	0.0267816	1.39553	ENSG00000160602	NEK8	284086	17	protein_coding
1852.1	0.549366	0.110164	4.9868	6.14e-07	4.87e-06	1.90285	ENSG00000160570	DEDD2	162989	19	protein_coding
29456.4	0.54931	0.0593736	9.25176	2.21e-20	9.76e-19	1.90285	ENSG00000026508	CD44	960	11	protein_coding
4406.67	0.549102	0.0734861	7.47219	7.89e-14	1.73e-12	1.90285	ENSG00000141349	G6PC3	92579	17	protein_coding
8032.68	0.548713	0.0601756	9.11854	7.61e-20	3.23e-18	1.90285	ENSG00000120889	TNFRSF10B	8795	8	protein_coding
917.023	0.547984	0.104866	5.22555	1.74e-07	1.52e-06	1.90521	ENSG00000182963	GJC1	10052	17	protein_coding
207.283	0.547663	0.176198	3.10823	0.00188214	0.00839587	1.37691	ENSG00000187650	VMAC	400673	19	protein_coding
120.045	0.545839	0.219315	2.48883	0.0128163	0.0435973	1.37691	ENSG00000185615	PDIA2	64714	16	protein_coding
167.78	0.545699	0.216459	2.52103	0.0117013	0.0399722	1.39553	ENSG00000181035	SLC25A42	284439	19	protein_coding
1241.42	0.54568	0.0860753	6.33956	2.3e-10	3.18e-09	1.90521	ENSG00000276547	PCDHGB5	56101	5	protein_coding
2887.18	0.544543	0.114341	4.76245	1.91e-06	1.39e-05	1.88356	ENSG00000075240	GRAMD4	23151	22	protein_coding
927.735	0.54442	0.0998597	5.45185	4.98e-08	4.76e-07	1.90521	ENSG00000117305	HMGCL	3155	1	protein_coding
832.22	0.543266	0.108887	4.98924	6.06e-07	5.23e-06	1.73526	ENSG00000184903	IMMP2L	83943	7	protein_coding
2045.43	0.543052	0.0844278	6.43215	1.26e-10	1.84e-09	1.88356	ENSG00000197323	TRIM33	51592	1	protein_coding
2761.12	0.542695	0.0709752	7.64627	2.07e-14	4.82e-13	1.90563	ENSG00000075151	EIF4G3	8672	1	protein_coding
178.864	0.54264	0.184324	2.94395	0.00324051	0.0133008	1.39553	ENSG00000119227	PIGZ	80235	3	protein_coding
421.292	0.542453	0.126928	4.27373	1.92e-05	0.000118945	1.73526	ENSG00000153531	ADPRHL1	113622	13	protein_coding
13807.9	0.542285	0.0658092	8.24026	1.72e-16	4.87e-15	1.9996	ENSG00000082641	NFE2L1	4779	17	protein_coding
292.098	0.542272	0.188474	2.87717	0.00401257	0.0160189	1.39553	ENSG00000188818	ZDHHC11	79844	5	protein_coding
4380.56	0.542057	0.0745357	7.27245	3.53e-13	7.13e-12	1.90563	ENSG00000149115	TNKS1BP1	85456	11	protein_coding
1047.81	0.541044	0.124655	4.34033	1.42e-05	9.13e-05	1.73526	ENSG00000144504	ANKMY1	51281	2	protein_coding
1411.06	0.540529	0.111619	4.84263	1.28e-06	9.55e-06	1.90285	ENSG00000147421	HMBOX1	79618	8	protein_coding
1449.65	0.539742	0.0980698	5.50366	3.72e-08	3.72e-07	1.86047	ENSG00000068400	GRIPAP1	56850	X	protein_coding
1496.55	0.539683	0.0981405	5.49909	3.82e-08	3.81e-07	1.86047	ENSG00000107175	CREB3	10488	9	protein_coding
2734.78	0.539341	0.0692697	7.7861	6.91e-15	1.66e-13	1.95202	ENSG00000104221	BRF2	55290	8	protein_coding
686.829	0.53872	0.152525	3.532	0.00041243	0.00167451	1.91363	ENSG00000214114	MYCBP	26292	1	protein_coding
1250.19	0.538302	0.0991188	5.43087	5.61e-08	5.3e-07	1.91343	ENSG00000146842	TMEM209	84928	7	protein_coding
1335.8	0.53671	0.0858419	6.25231	4.04e-10	5.44e-09	1.90285	ENSG00000146409	SLC18B1	116843	6	protein_coding
255.708	0.536232	0.195482	2.74313	0.00608562	0.0229951	1.39553	ENSG00000144935	TRPC1	7220	3	protein_coding
1397.53	0.536214	0.130693	4.10285	4.08e-05	0.000217587	1.90285	ENSG00000107771	CCSER2	54462	10	protein_coding
1483.65	0.536133	0.100426	5.33861	9.37e-08	8.8e-07	1.86047	ENSG00000138162	TACC2	10579	10	protein_coding
1928.1	0.535923	0.0787795	6.80282	1.03e-11	1.72e-10	1.90563	ENSG00000146733	PSPH	5723	7	protein_coding
2293.67	0.53543	0.125968	4.25053	2.13e-05	0.000120082	1.90285	ENSG00000134109	EDEM1	9695	3	protein_coding
2593.83	0.534887	0.0765953	6.98329	2.88e-12	5.16e-11	1.95202	ENSG00000168575	SLC20A2	6575	8	protein_coding
1205.49	0.534187	0.110687	4.82611	1.39e-06	1.12e-05	1.73526	ENSG00000248098	BCKDHA	593	19	protein_coding
3776.53	0.534095	0.0845094	6.31995	2.62e-10	3.59e-09	1.90285	ENSG00000020129	NCDN	23154	1	protein_coding
1452.38	0.533931	0.125379	4.25854	2.06e-05	0.000115941	1.91343	ENSG00000219438	FAM19A5	25817	22	protein_coding
1010.47	0.533579	0.0886122	6.02151	1.73e-09	2.1e-08	1.90521	ENSG00000256537	SMIM10L1	100129361	12	protein_coding
1469.24	0.532835	0.145599	3.65961	0.000252602	0.00109283	1.90285	ENSG00000013364	MVP	9961	16	protein_coding
4243.05	0.532419	0.0991453	5.37009	7.87e-08	7.14e-07	1.95202	ENSG00000177363	LRRN4CL	221091	11	protein_coding
461.255	0.532411	0.13449	3.95874	7.53e-05	0.00037991	1.88594	ENSG00000197302	ZNF720	124411	16	protein_coding
3041.92	0.532406	0.079059	6.73429	1.65e-11	2.64e-10	1.95202	ENSG00000155363	MOV10	4343	1	protein_coding
1570.73	0.53144	0.094885	5.60088	2.13e-08	2.22e-07	1.86047	ENSG00000196072	BLOC1S2	282991	10	protein_coding
208.243	0.531374	0.213634	2.48731	0.0128712	0.0436268	1.38139	ENSG00000154310	TNIK	23043	3	protein_coding
4305.88	0.52982	0.0677925	7.81532	5.48e-15	1.36e-13	1.90563	ENSG00000100422	CERK	64781	22	protein_coding
185.492	0.529471	0.183588	2.88401	0.00392646	0.0140202	1.59369	ENSG00000150637	CD226	10666	18	protein_coding
1121.99	0.527967	0.0894039	5.90541	3.52e-09	4.07e-08	1.90521	ENSG00000169118	CSNK1G1	53944	15	protein_coding
17084.8	0.527948	0.0578391	9.12787	6.99e-20	2.97e-18	1.90563	ENSG00000047849	MAP4	4134	3	protein_coding
2300.74	0.527878	0.115352	4.57625	4.73e-06	3.1e-05	1.90563	ENSG00000164970	FAM219A	203259	9	protein_coding
1563.74	0.526884	0.0767115	6.86838	6.49e-12	1.13e-10	1.90285	ENSG00000148848	ADAM12	8038	10	protein_coding
658.847	0.525883	0.105805	4.97029	6.69e-07	5.75e-06	1.73526	ENSG00000162241	SLC25A45	283130	11	protein_coding
2710.2	0.525732	0.0864501	6.08133	1.19e-09	1.49e-08	1.91282	ENSG00000168824	NSG1	27065	4	protein_coding
6561.74	0.525642	0.0871698	6.03009	1.64e-09	1.91e-08	1.9996	ENSG00000162413	KLHL21	9903	1	protein_coding
2374.99	0.52528	0.0895213	5.86765	4.42e-09	4.93e-08	1.95202	ENSG00000124574	ABCC10	89845	6	protein_coding
1941.71	0.524368	0.071634	7.32009	2.48e-13	5.14e-12	1.88356	ENSG00000217128	FNIP1	96459	5	protein_coding
564.797	0.524127	0.147819	3.54573	0.000391531	0.00178806	1.68703	ENSG00000177042	TMEM80	283232	11	protein_coding
5000.67	0.523362	0.072248	7.24396	4.36e-13	8.73e-12	1.90563	ENSG00000076108	BAZ2A	11176	12	protein_coding
3090.12	0.523144	0.0755753	6.92216	4.45e-12	7.84e-11	1.90285	ENSG00000106665	CLIP2	7461	7	protein_coding
4618.46	0.522749	0.0687686	7.60156	2.93e-14	6.71e-13	1.90285	ENSG00000184489	PTP4A3	11156	8	protein_coding
893.999	0.521948	0.106466	4.90249	9.46e-07	7.2e-06	1.91343	ENSG00000123353	ORMDL2	29095	12	protein_coding
419.458	0.521872	0.140512	3.71407	0.00020395	0.000899859	1.91363	ENSG00000184922	FMNL1	752	17	protein_coding
406.672	0.521823	0.128125	4.07276	4.65e-05	0.000265024	1.73526	ENSG00000106789	CORO2A	7464	9	protein_coding
1807.82	0.521801	0.114008	4.57687	4.72e-06	3.12e-05	1.88356	ENSG00000011566	MAP4K3	8491	2	protein_coding
1997.44	0.521406	0.0776942	6.711	1.93e-11	3.14e-10	1.90285	ENSG00000166579	NDEL1	81565	17	protein_coding
5226.74	0.521184	0.0723785	7.20082	5.99e-13	1.18e-11	1.90285	ENSG00000111696	NT5DC3	51559	12	protein_coding
1775.97	0.519456	0.098312	5.28375	1.27e-07	1.14e-06	1.91282	ENSG00000179348	GATA2	2624	3	protein_coding
12228.3	0.519393	0.0672895	7.71879	1.17e-14	2.8e-13	1.92848	ENSG00000092068	SLC7A8	23428	14	protein_coding
826.899	0.519181	0.136861	3.79349	0.000148542	0.000690767	1.88594	ENSG00000185924	RTN4RL1	146760	17	protein_coding
1234.01	0.518962	0.148433	3.49627	0.000471818	0.00189129	1.90285	ENSG00000130827	PLXNA3	55558	X	protein_coding
254.007	0.518907	0.185678	2.79467	0.00519531	0.0175042	1.63068	ENSG00000029639	TFB1M	51106	6	protein_coding
350.248	0.51799	0.200549	2.58286	0.00979851	0.0342873	1.39553	ENSG00000130818	ZNF426	79088	19	protein_coding
765.897	0.517737	0.105709	4.89776	9.69e-07	7.36e-06	1.91343	ENSG00000144040	SFXN5	94097	2	protein_coding
268.949	0.517623	0.15201	3.40519	0.000661176	0.00288185	1.63068	ENSG00000256060	TRAPPC2B	10597	19	protein_coding
479.503	0.517325	0.119059	4.34511	1.39e-05	8.05e-05	1.95142	ENSG00000078269	SYNJ2	8871	6	protein_coding
782.929	0.5173	0.104876	4.93248	8.12e-07	6.86e-06	1.73526	ENSG00000126790	L3HYPDH	112849	14	protein_coding
607.749	0.51721	0.119215	4.33846	1.43e-05	8.54e-05	1.88594	ENSG00000125814	NAPB	63908	20	protein_coding
1534.87	0.516566	0.0811939	6.36214	1.99e-10	3.03e-09	1.73526	ENSG00000155090	KLF10	7071	8	protein_coding
1865.8	0.515043	0.1184	4.35004	1.36e-05	8.06e-05	1.90563	ENSG00000161714	PLCD3	113026	17	protein_coding
914.246	0.5139	0.122922	4.18069	2.91e-05	0.000160275	1.88594	ENSG00000182957	SPATA13	221178	13	protein_coding
983.158	0.513871	0.0910824	5.64183	1.68e-08	1.75e-07	1.90521	ENSG00000148925	BTBD10	84280	11	protein_coding
1827.57	0.513206	0.0779261	6.5858	4.52e-11	6.81e-10	1.95202	ENSG00000020577	SAMD4A	23034	14	protein_coding
531.182	0.513083	0.138709	3.699	0.000216449	0.00094816	1.91363	ENSG00000117394	SLC2A1	6513	1	protein_coding
1756.4	0.513028	0.078659	6.52218	6.93e-11	1.03e-09	1.91282	ENSG00000115520	COQ10B	80219	2	protein_coding
536.984	0.511801	0.12078	4.23745	2.26e-05	0.00013754	1.73526	ENSG00000185753	CXorf38	159013	X	protein_coding
1954.45	0.511672	0.0757545	6.75434	1.43e-11	2.4e-10	1.88356	ENSG00000169241	SLC50A1	55974	1	protein_coding
190.844	0.511284	0.215537	2.37215	0.0176851	0.0494572	1.63068	ENSG00000188283	ZNF383	163087	19	protein_coding
4259.77	0.510734	0.0716042	7.13273	9.84e-13	1.89e-11	1.91282	ENSG00000159348	CYB5R1	51706	1	protein_coding
1854.43	0.510217	0.105363	4.84247	1.28e-06	9.51e-06	1.91282	ENSG00000203867	RBM20	282996	10	protein_coding
1258.26	0.510038	0.10827	4.71078	2.47e-06	1.73e-05	1.91343	ENSG00000163728	TTC14	151613	3	protein_coding
1482.07	0.509328	0.0880472	5.78471	7.26e-09	8.03e-08	1.90285	ENSG00000166387	PPFIBP2	8495	11	protein_coding
624.344	0.50868	0.107198	4.74523	2.08e-06	1.5e-05	1.88594	ENSG00000048405	ZNF800	168850	7	protein_coding
284.787	0.508649	0.167324	3.0399	0.00236654	0.0101298	1.39553	ENSG00000256223	ZNF10	7556	12	protein_coding
284.802	0.508307	0.175772	2.89185	0.00382983	0.0153842	1.39553	ENSG00000196459	TRAPPC2	6399	X	protein_coding
275.515	0.507637	0.158495	3.20285	0.00136075	0.0055503	1.59369	ENSG00000181513	ACBD4	79777	17	protein_coding
893.301	0.507614	0.112137	4.52671	5.99e-06	4.15e-05	1.73526	ENSG00000185008	ROBO2	6092	3	protein_coding
2213.84	0.507556	0.0823257	6.16522	7.04e-10	9.14e-09	1.90563	ENSG00000055609	KMT2C	58508	7	protein_coding
5167.05	0.507269	0.0746272	6.79738	1.07e-11	1.78e-10	1.90563	ENSG00000189067	LITAF	9516	16	protein_coding
3381.33	0.507074	0.0889274	5.70212	1.18e-08	1.26e-07	1.90563	ENSG00000139793	MBNL2	10150	13	protein_coding
2161.07	0.506665	0.0745039	6.80051	1.04e-11	1.75e-10	1.90563	ENSG00000075568	TMEM131	23505	2	protein_coding
241.668	0.505789	0.206803	2.44576	0.0144548	0.0476394	1.39553	ENSG00000197903	HIST1H2BK	85236	6	protein_coding
3517.12	0.505638	0.0741236	6.82155	9.01e-12	1.53e-10	1.90285	ENSG00000164938	TP53INP1	94241	8	protein_coding
2288.35	0.505347	0.0905162	5.58295	2.36e-08	2.34e-07	1.95202	ENSG00000085832	EPS15	2060	1	protein_coding
425.108	0.505038	0.134685	3.74978	0.000176986	0.000805681	1.88594	ENSG00000175104	TRAF6	7189	11	protein_coding
4349.26	0.504935	0.0901173	5.60308	2.11e-08	2.14e-07	1.91282	ENSG00000132640	BTBD3	22903	20	protein_coding
1546.24	0.504524	0.112516	4.484	7.33e-06	4.58e-05	1.90521	ENSG00000147133	TAF1	6872	X	protein_coding
3717.18	0.504433	0.0756255	6.67015	2.56e-11	4.12e-10	1.88356	ENSG00000093167	LRRFIP2	9209	3	protein_coding
1084.97	0.503222	0.134126	3.75185	0.000175532	0.000790828	1.91343	ENSG00000198910	L1CAM	3897	X	protein_coding
1477.52	0.503211	0.0957753	5.25408	1.49e-07	1.32e-06	1.90521	ENSG00000174943	KCTD13	253980	16	protein_coding
1264.03	0.503169	0.0855431	5.88205	4.05e-09	5.07e-08	1.73526	ENSG00000151612	ZNF827	152485	4	protein_coding
2876.38	0.503144	0.0883624	5.69409	1.24e-08	1.32e-07	1.90285	ENSG00000044090	CUL7	9820	6	protein_coding
5767.74	0.502534	0.0772502	6.50527	7.76e-11	1.1e-09	1.9996	ENSG00000005486	RHBDD2	57414	7	protein_coding
505.084	0.500998	0.13476	3.71771	0.000201038	0.000899859	1.88594	ENSG00000275183	LENG9	94059	19	protein_coding
1629.17	0.500816	0.118158	4.23854	2.25e-05	0.000125857	1.90521	ENSG00000109171	SLAIN2	57606	4	protein_coding
3380.89	0.500263	0.0775047	6.45461	1.08e-10	1.59e-09	1.90563	ENSG00000108175	ZMIZ1	57178	10	protein_coding
3160.77	0.499961	0.0779659	6.41256	1.43e-10	2e-09	1.95202	ENSG00000082701	GSK3B	2932	3	protein_coding
1577.06	0.498938	0.100353	4.97183	6.63e-07	5.2e-06	1.91343	ENSG00000126456	IRF3	3661	19	protein_coding
3554.04	0.498647	0.0753428	6.61838	3.63e-11	5.68e-10	1.90563	ENSG00000101040	ZMYND8	23613	20	protein_coding
1765.08	0.498207	0.107806	4.62133	3.81e-06	2.56e-05	1.90285	ENSG00000241878	PISD	23761	22	protein_coding
331.756	0.498105	0.150316	3.31372	0.000920622	0.00447704	1.38139	ENSG00000215790	SLC35E2	9906	1	protein_coding
1514.45	0.497598	0.129149	3.85289	0.000116732	0.000555793	1.90285	ENSG00000100697	DICER1	23405	14	protein_coding
2692.94	0.49718	0.0822566	6.04425	1.5e-09	1.86e-08	1.88356	ENSG00000111252	SH2B3	10019	12	protein_coding
1830.61	0.496708	0.0789002	6.29539	3.07e-10	4.17e-09	1.90563	ENSG00000124201	ZNFX1	57169	20	protein_coding
610.446	0.49598	0.129156	3.84016	0.000122954	0.000646457	1.68703	ENSG00000164543	STK17A	9263	7	protein_coding
655.344	0.495885	0.111276	4.45637	8.34e-06	5.61e-05	1.73526	ENSG00000211584	SLC48A1	55652	12	protein_coding
1565.9	0.49587	0.090204	5.4972	3.86e-08	4.11e-07	1.73526	ENSG00000140939	NOL3	8996	16	protein_coding
3380.02	0.495187	0.0746402	6.63432	3.26e-11	5.12e-10	1.90563	ENSG00000153250	RBMS1	5937	2	protein_coding
767.814	0.494716	0.107276	4.61162	4e-06	2.91e-05	1.73526	ENSG00000166548	TK2	7084	16	protein_coding
2983.78	0.494659	0.0753675	6.56329	5.26e-11	7.98e-10	1.91282	ENSG00000131791	PRKAB2	5565	1	protein_coding
1395.97	0.49443	0.0941195	5.25322	1.49e-07	1.33e-06	1.90285	ENSG00000181827	RFX7	64864	15	protein_coding
572.472	0.493761	0.122077	4.04468	5.24e-05	0.0003029	1.68703	ENSG00000132950	ZMYM5	9205	13	protein_coding
319.152	0.493175	0.189066	2.60849	0.00909433	0.0282849	1.63068	ENSG00000188177	ZC3H6	376940	2	protein_coding
2985.17	0.49315	0.0806667	6.11343	9.75e-10	1.23e-08	1.91282	ENSG00000162813	BPNT1	10380	1	protein_coding
224.309	0.492974	0.176487	2.79326	0.00521805	0.0203103	1.37691	ENSG00000213020	ZNF611	81856	19	protein_coding
1483.64	0.492865	0.119389	4.12824	3.66e-05	0.000214158	1.73526	ENSG00000110900	TSPAN11	441631	12	protein_coding
2667.41	0.491552	0.0744479	6.60263	4.04e-11	6.27e-10	1.90563	ENSG00000072786	STK10	6793	5	protein_coding
2623.91	0.491014	0.0728847	6.73687	1.62e-11	2.6e-10	1.95202	ENSG00000137055	PLAA	9373	9	protein_coding
1173.55	0.489812	0.090952	5.38539	7.23e-08	6.76e-07	1.90285	ENSG00000103496	STX4	6810	16	protein_coding
10603.5	0.488962	0.0790777	6.18332	6.28e-10	8.17e-09	1.90563	ENSG00000130402	ACTN4	81	19	protein_coding
1313.91	0.488929	0.0980383	4.98712	6.13e-07	4.87e-06	1.90285	ENSG00000172869	DMXL1	1657	5	protein_coding
7448.7	0.488031	0.0893779	5.46031	4.75e-08	4.56e-07	1.90563	ENSG00000196961	AP2A1	160	19	protein_coding
1075.77	0.487992	0.121886	4.00369	6.24e-05	0.000310856	1.95142	ENSG00000101104	PABPC1L	80336	20	protein_coding
1659.46	0.487856	0.121846	4.00388	6.23e-05	0.000315677	1.91343	ENSG00000171681	ATF7IP	55729	12	protein_coding
3353.17	0.486699	0.0808817	6.01742	1.77e-09	2.17e-08	1.88356	ENSG00000081189	MEF2C	4208	5	protein_coding
2878	0.486622	0.0796813	6.10711	1.01e-09	1.28e-08	1.90563	ENSG00000166900	STX3	6809	11	protein_coding
258.536	0.486511	0.16187	3.00557	0.0026508	0.00997589	1.59369	ENSG00000141642	ELAC1	55520	18	protein_coding
283.974	0.485786	0.178043	2.72847	0.00636287	0.0241558	1.37691	ENSG00000160961	ZNF333	84449	19	protein_coding
6419.76	0.485452	0.0867174	5.59809	2.17e-08	2.18e-07	1.92848	ENSG00000139318	DUSP6	1848	12	protein_coding
994.014	0.484047	0.10144	4.77177	1.83e-06	1.44e-05	1.73526	ENSG00000089818	NECAP1	25977	12	protein_coding
204.109	0.483677	0.179894	2.68868	0.00717354	0.026405	1.39553	ENSG00000107821	KAZALD1	81621	10	protein_coding
1418.24	0.483194	0.113316	4.26414	2.01e-05	0.000113914	1.90521	ENSG00000111077	TNS2	23371	12	protein_coding
241.072	0.483074	0.172567	2.79934	0.00512067	0.0199936	1.37691	ENSG00000158373	HIST1H2BD	3017	6	protein_coding
347.578	0.482961	0.147603	3.27204	0.00106776	0.0050446	1.39553	ENSG00000182362	YBEY	54059	21	protein_coding
2548.07	0.482557	0.0729645	6.61359	3.75e-11	5.86e-10	1.90563	ENSG00000185760	KCNQ5	56479	6	protein_coding
5354.26	0.482397	0.0622313	7.75167	9.07e-15	2.22e-13	1.90563	ENSG00000084112	SSH1	54434	12	protein_coding
225.432	0.481808	0.186883	2.57813	0.0099336	0.0350805	1.37691	ENSG00000180881	CAPS2	84698	12	protein_coding
617.16	0.48171	0.121786	3.95539	7.64e-05	0.000424517	1.68703	ENSG00000111266	DUSP16	80824	12	protein_coding
375.791	0.481551	0.148913	3.23377	0.00122166	0.00505101	1.59369	ENSG00000169814	BTD	686	3	protein_coding
450.877	0.48146	0.128456	3.74806	0.000178204	0.000810122	1.88594	ENSG00000186364	NUDT17	200035	1	protein_coding
1226.75	0.481273	0.110812	4.34317	1.4e-05	9.04e-05	1.73526	ENSG00000163945	UVSSA	57654	4	protein_coding
3594.94	0.480941	0.0879992	5.46528	4.62e-08	4.42e-07	1.91282	ENSG00000103353	UBFD1	56061	16	protein_coding
725.377	0.480462	0.104406	4.60187	4.19e-06	2.72e-05	1.95142	ENSG00000242259	C22orf39	128977	22	protein_coding
2176.41	0.480055	0.0706671	6.79318	1.1e-11	1.84e-10	1.90285	ENSG00000160058	BSDC1	55108	1	protein_coding
725.53	0.479785	0.112562	4.26242	2.02e-05	0.000112368	1.95142	ENSG00000100906	NFKBIA	4792	14	protein_coding
19119.4	0.478894	0.068755	6.96523	3.28e-12	5.96e-11	1.90563	ENSG00000126803	HSPA2	3306	14	protein_coding
1966.53	0.478232	0.118152	4.04759	5.17e-05	0.00026856	1.90285	ENSG00000101782	RIOK3	8780	18	protein_coding
735.284	0.478058	0.126407	3.78189	0.00015564	0.000718778	1.88594	ENSG00000131389	SLC6A6	6533	3	protein_coding
1064.86	0.478041	0.117908	4.05436	5.03e-05	0.000264173	1.88594	ENSG00000213676	ATF6B	1388	6	protein_coding
4445.24	0.477345	0.0688339	6.93473	4.07e-12	7.31e-11	1.88356	ENSG00000265808	SEC22B	9554	1	protein_coding
556.235	0.477303	0.154929	3.08079	0.00206452	0.00690875	1.88594	ENSG00000173614	NMNAT1	64802	1	protein_coding
1846.83	0.477132	0.091846	5.19491	2.05e-07	1.77e-06	1.90285	ENSG00000068323	TFE3	7030	X	protein_coding
736.984	0.477017	0.112584	4.23697	2.27e-05	0.000126004	1.91343	ENSG00000182400	TRAPPC6B	122553	14	protein_coding
3358.26	0.476828	0.082046	5.81172	6.18e-09	6.93e-08	1.90285	ENSG00000132912	DCTN4	51164	5	protein_coding
5312.23	0.475967	0.0832215	5.71928	1.07e-08	1.12e-07	1.94905	ENSG00000011028	MRC2	9902	17	protein_coding
703.667	0.475356	0.125599	3.78471	0.00015389	0.000706679	1.90521	ENSG00000102547	CAB39L	81617	13	protein_coding
1887.55	0.475246	0.0922013	5.15444	2.54e-07	2.17e-06	1.90285	ENSG00000132376	INPP5K	51763	17	protein_coding
15396.5	0.474776	0.0590166	8.04479	8.64e-16	2.42e-14	1.90563	ENSG00000173402	DAG1	1605	3	protein_coding
3576.38	0.474029	0.0700438	6.76761	1.31e-11	2.18e-10	1.90285	ENSG00000119408	NEK6	10783	9	protein_coding
6237.89	0.473179	0.0683897	6.91886	4.55e-12	7.84e-11	1.94905	ENSG00000080608	PUM3	9933	9	protein_coding
1524.21	0.473177	0.0941772	5.02432	5.05e-07	4.1e-06	1.90285	ENSG00000100151	PICK1	9463	22	protein_coding
9642.07	0.473027	0.0588416	8.039	9.06e-16	2.49e-14	1.92848	ENSG00000153944	MSI2	124540	17	protein_coding
268.149	0.473024	0.172074	2.74895	0.00597857	0.0201351	1.59369	ENSG00000176125	UFSP1	402682	7	protein_coding
199.634	0.472681	0.193418	2.44383	0.0145325	0.0484021	1.37691	ENSG00000106714	CNTNAP3	79937	9	protein_coding
784.713	0.471549	0.107649	4.38045	1.18e-05	7.12e-05	1.90521	ENSG00000123636	BAZ2B	29994	2	protein_coding
982.788	0.471283	0.101748	4.63186	3.62e-06	2.44e-05	1.91343	ENSG00000127125	PPCS	79717	1	protein_coding
2827.79	0.471071	0.0868475	5.42412	5.82e-08	5.57e-07	1.88356	ENSG00000157600	TMEM164	84187	X	protein_coding
1866.67	0.471019	0.0963644	4.8879	1.02e-06	7.83e-06	1.88356	ENSG00000100938	GMPR2	51292	14	protein_coding
448.857	0.470468	0.144451	3.25695	0.00112618	0.00405953	1.88594	ENSG00000213928	IRF9	10379	14	protein_coding
629.677	0.470466	0.167357	2.81115	0.00493645	0.0147872	1.88594	ENSG00000185920	PTCH1	5727	9	protein_coding
7788.68	0.470455	0.0619007	7.60016	2.96e-14	6.71e-13	1.92848	ENSG00000108588	CCDC47	57003	17	protein_coding
4235.71	0.470337	0.0646637	7.27359	3.5e-13	7.06e-12	1.91282	ENSG00000135931	ARMC9	80210	2	protein_coding
1766.22	0.470122	0.0850652	5.52661	3.26e-08	3.15e-07	1.95202	ENSG00000181666	HKR1	284459	19	protein_coding
914.4	0.470075	0.121228	3.87761	0.000105489	0.000513584	1.88594	ENSG00000171469	ZNF561	93134	19	protein_coding
725.157	0.469957	0.125139	3.75547	0.000173014	0.000790828	1.88594	ENSG00000099960	SLC7A4	6545	22	protein_coding
2863.2	0.469627	0.115643	4.06101	4.89e-05	0.000254549	1.91282	ENSG00000173621	LRFN4	78999	11	protein_coding
1021.05	0.469546	0.0906653	5.1789	2.23e-07	1.91e-06	1.91343	ENSG00000117625	RCOR3	55758	1	protein_coding
757.427	0.468952	0.109772	4.27205	1.94e-05	0.000110516	1.90521	ENSG00000161395	PGAP3	93210	17	protein_coding
3306.26	0.468902	0.0864268	5.42543	5.78e-08	5.35e-07	1.95202	ENSG00000003249	DBNDD1	79007	16	protein_coding
4402.13	0.46778	0.0725272	6.44972	1.12e-10	1.63e-09	1.91282	ENSG00000130779	CLIP1	6249	12	protein_coding
6989.55	0.466923	0.0748525	6.23791	4.43e-10	5.65e-09	1.9996	ENSG00000111667	USP5	8078	12	protein_coding
3291.31	0.466751	0.0726095	6.42824	1.29e-10	1.86e-09	1.90285	ENSG00000102158	MAGT1	84061	X	protein_coding
3614.15	0.466697	0.116557	4.00402	6.23e-05	0.000315677	1.91282	ENSG00000142694	EVA1B	55194	1	protein_coding
3940.51	0.466524	0.0651314	7.1628	7.9e-13	1.56e-11	1.88356	ENSG00000188554	NBR1	4077	17	protein_coding
2118.37	0.465624	0.10155	4.58519	4.54e-06	2.99e-05	1.90563	ENSG00000196712	NF1	4763	17	protein_coding
2416.98	0.464586	0.0919397	5.05316	4.35e-07	3.55e-06	1.90563	ENSG00000144224	UBXN4	23190	2	protein_coding
1912.98	0.46408	0.0723084	6.41806	1.38e-10	2e-09	1.88356	ENSG00000186834	HEXIM1	10614	17	protein_coding
218.118	0.46394	0.172715	2.68616	0.00722795	0.026562	1.39553	ENSG00000124257	NEURL2	140825	20	protein_coding
4534.39	0.463113	0.0702652	6.59092	4.37e-11	6.75e-10	1.90563	ENSG00000145495	2019-03-06	10299	5	protein_coding
4865.89	0.463038	0.0752671	6.15193	7.65e-10	9.68e-09	1.94905	ENSG00000173482	PTPRM	5797	18	protein_coding
833.17	0.46227	0.158096	2.92398	0.00345585	0.011651	1.73526	ENSG00000197321	SVIL	6840	10	protein_coding
652.227	0.461935	0.144764	3.19095	0.00141806	0.00533494	1.73526	ENSG00000140479	PCSK6	5046	15	protein_coding
3001.79	0.461577	0.0739356	6.24296	4.29e-10	5.73e-09	1.90563	ENSG00000114779	ABHD14B	84836	3	protein_coding
5374.88	0.461372	0.0665019	6.93773	3.98e-12	6.96e-11	1.94905	ENSG00000072110	ACTN1	87	14	protein_coding
992.87	0.46093	0.0929474	4.95904	7.08e-07	5.56e-06	1.90521	ENSG00000144724	PTPRG	5793	3	protein_coding
6352.62	0.460745	0.0624309	7.38008	1.58e-13	3.31e-12	1.92848	ENSG00000110911	SLC11A2	4891	12	protein_coding
5471.77	0.460724	0.0682953	6.74605	1.52e-11	2.39e-10	1.9996	ENSG00000170525	PFKFB3	5209	10	protein_coding
206.147	0.460671	0.18458	2.49578	0.0125681	0.0428292	1.38139	ENSG00000170634	ACYP2	98	2	protein_coding
3058.24	0.460385	0.0729509	6.31089	2.77e-10	3.77e-09	1.91282	ENSG00000149218	ENDOD1	23052	11	protein_coding
2692.6	0.459731	0.0724047	6.34947	2.16e-10	3.01e-09	1.90285	ENSG00000029364	SLC39A9	55334	14	protein_coding
816.476	0.459715	0.100289	4.58392	4.56e-06	3e-05	1.90521	ENSG00000156671	SAMD8	142891	10	protein_coding
9644.01	0.459215	0.0566349	8.10835	5.13e-16	1.4e-14	1.9996	ENSG00000007202	KIAA0100	9703	17	protein_coding
7585.39	0.45867	0.0609398	7.52662	5.21e-14	1.15e-12	1.92848	ENSG00000140105	WARS	7453	14	protein_coding
16794.5	0.458383	0.0635349	7.21466	5.41e-13	1.05e-11	1.94905	ENSG00000103994	ZNF106	64397	15	protein_coding
1874.41	0.458198	0.0779158	5.88069	4.09e-09	4.67e-08	1.91282	ENSG00000074054	CLASP1	23332	2	protein_coding
927.544	0.458179	0.114258	4.01003	6.07e-05	0.000310084	1.90521	ENSG00000181409	AATK	9625	17	protein_coding
856.082	0.458043	0.100043	4.57846	4.68e-06	3.06e-05	1.91343	ENSG00000112893	MAN2A1	4124	5	protein_coding
5286.28	0.45783	0.073687	6.21317	5.19e-10	6.86e-09	1.90563	ENSG00000137124	ALDH1B1	219	9	protein_coding
6645.16	0.457517	0.0691305	6.61816	3.64e-11	5.69e-10	1.90285	ENSG00000006831	ADIPOR2	79602	12	protein_coding
426.988	0.457503	0.138404	3.30556	0.000947873	0.00337539	1.95142	ENSG00000108799	EZH1	2145	17	protein_coding
13309.5	0.457247	0.0544115	8.40351	4.33e-17	1.36e-15	1.90563	ENSG00000136040	PLXNC1	10154	12	protein_coding
1437.55	0.456335	0.115799	3.94076	8.12e-05	0.000402776	1.90285	ENSG00000167378	IRGQ	126298	19	protein_coding
2811.68	0.456085	0.0938664	4.85887	1.18e-06	8.84e-06	1.90563	ENSG00000250571	GLI4	2738	8	protein_coding
8984.46	0.455678	0.0541828	8.41002	4.1e-17	1.26e-15	1.94905	ENSG00000100266	PACSIN2	11252	22	protein_coding
23535.8	0.455116	0.0594747	7.65227	1.97e-14	4.41e-13	1.9996	ENSG00000100345	MYH9	4627	22	protein_coding
2087.98	0.455115	0.100909	4.51018	6.48e-06	4.09e-05	1.90285	ENSG00000173546	CSPG4	1464	15	protein_coding
366.711	0.454888	0.1436	3.16774	0.00153629	0.00694077	1.39553	ENSG00000099999	RNF215	200312	22	protein_coding
8707.42	0.454884	0.0639457	7.11359	1.13e-12	2.18e-11	1.90563	ENSG00000152689	RASGRP3	25780	2	protein_coding
1072.95	0.454675	0.121454	3.74361	0.000181398	0.000822683	1.88594	ENSG00000240184	PCDHGC3	5098	5	protein_coding
5159.07	0.453915	0.0956063	4.74775	2.06e-06	1.44e-05	1.94905	ENSG00000174307	PHLDA3	23612	1	protein_coding
447.749	0.452284	0.133061	3.39907	0.000676143	0.00252238	1.95142	ENSG00000161551	ZNF577	84765	19	protein_coding
724.941	0.452135	0.111599	4.05143	5.09e-05	0.000259237	1.95142	ENSG00000151092	NGLY1	55768	3	protein_coding
535.266	0.451426	0.126132	3.57901	0.000344896	0.00159852	1.68703	ENSG00000140043	PTGR2	145482	14	protein_coding
802.399	0.451233	0.129264	3.49078	0.000481613	0.00192234	1.90521	ENSG00000111203	ITFG2	55846	12	protein_coding
525.153	0.45073	0.130844	3.4448	0.000571481	0.00218102	1.95142	ENSG00000128016	ZFP36	7538	19	protein_coding
3469.7	0.45073	0.0635932	7.0877	1.36e-12	2.6e-11	1.91282	ENSG00000052749	RRP12	23223	10	protein_coding
6392.3	0.450423	0.0900287	5.00311	5.64e-07	4.43e-06	1.94905	ENSG00000180921	FAM83H	286077	8	protein_coding
2432.71	0.450375	0.0697927	6.45304	1.1e-10	1.6e-09	1.90563	ENSG00000181852	RNF41	10193	12	protein_coding
758.359	0.450319	0.105465	4.26985	1.96e-05	0.000111518	1.90521	ENSG00000239382	ALKBH6	84964	19	protein_coding
3025.66	0.449913	0.114338	3.93494	8.32e-05	0.000415025	1.88356	ENSG00000135679	MDM2	4193	12	protein_coding
2167.46	0.449323	0.10099	4.44918	8.62e-06	5.22e-05	1.95202	ENSG00000126773	PCNX4	64430	14	protein_coding
3172.81	0.44919	0.0749543	5.99285	2.06e-09	2.48e-08	1.90563	ENSG00000138835	RGS3	5998	9	protein_coding
1670.13	0.44876	0.0761945	5.88966	3.87e-09	4.45e-08	1.91343	ENSG00000011295	TTC19	54902	17	protein_coding
2121.28	0.448751	0.0932751	4.81104	1.5e-06	1.11e-05	1.88356	ENSG00000167977	KCTD5	54442	16	protein_coding
6421.3	0.447836	0.081325	5.50675	3.66e-08	3.58e-07	1.90285	ENSG00000142156	COL6A1	1291	21	protein_coding
8010.23	0.447561	0.0637718	7.01817	2.25e-12	4.14e-11	1.92848	ENSG00000136628	EPRS	2058	1	protein_coding
377.121	0.447019	0.129099	3.46261	0.000534956	0.00245639	1.59369	ENSG00000161048	NAPEPLD	222236	7	protein_coding
6636.64	0.446869	0.0732821	6.09793	1.07e-09	1.33e-08	1.94905	ENSG00000125931	CITED1	4435	X	protein_coding
1871.52	0.446177	0.0879964	5.0704	3.97e-07	3.27e-06	1.90285	ENSG00000168952	STXBP6	29091	14	protein_coding
368.156	0.446081	0.163893	2.72179	0.00649294	0.0245732	1.37691	ENSG00000178694	NSUN3	63899	3	protein_coding
10148.7	0.445483	0.0654182	6.80977	9.78e-12	1.65e-10	1.90563	ENSG00000119383	PTPA	5524	9	protein_coding
587.059	0.445392	0.123239	3.61406	0.000301438	0.00138424	1.73526	ENSG00000132003	ZSWIM4	65249	19	protein_coding
1866.07	0.444452	0.0980045	4.53502	5.76e-06	3.61e-05	1.95202	ENSG00000197461	PDGFA	5154	7	protein_coding
914.346	0.444372	0.150234	2.95787	0.00309776	0.00957318	1.95142	ENSG00000171466	ZNF562	54811	19	protein_coding
869.741	0.443821	0.137294	3.23262	0.0012266	0.00437966	1.88594	ENSG00000232434	C9orf172	389813	9	protein_coding
3535.17	0.443595	0.106287	4.17357	3e-05	0.000162908	1.91282	ENSG00000067955	CBFB	865	16	protein_coding
6413.18	0.443384	0.0573767	7.7276	1.1e-14	2.53e-13	1.9996	ENSG00000112992	NNT	23530	5	protein_coding
12671.9	0.442996	0.0730317	6.0658	1.31e-09	1.56e-08	1.9996	ENSG00000197694	SPTAN1	6709	9	protein_coding
812.029	0.442925	0.117411	3.77243	0.000161668	0.000801488	1.73526	ENSG00000165288	BRWD3	254065	X	protein_coding
2170.52	0.442652	0.0850995	5.20158	1.98e-07	1.71e-06	1.90563	ENSG00000028203	VEZT	55591	12	protein_coding
499.687	0.442367	0.131363	3.36752	0.000758476	0.00278216	1.95142	ENSG00000198690	FAN1	22909	15	protein_coding
457.445	0.442337	0.127145	3.47901	0.000503265	0.00216376	1.73526	ENSG00000119778	ATAD2B	54454	2	protein_coding
2302.43	0.442139	0.101461	4.35773	1.31e-05	7.83e-05	1.90285	ENSG00000149311	ATM	472	11	protein_coding
10424.3	0.442114	0.0576517	7.66871	1.74e-14	4.1e-13	1.90563	ENSG00000196208	GREB1	9687	2	protein_coding
751.579	0.441969	0.137701	3.20963	0.00132906	0.00504845	1.73526	ENSG00000150938	CRIM1	51232	2	protein_coding
505.5	0.441762	0.117038	3.77452	0.000160316	0.000795739	1.73526	ENSG00000176595	KBTBD11	9920	8	protein_coding
5970.97	0.44124	0.0659808	6.68741	2.27e-11	3.65e-10	1.90563	ENSG00000132466	ANKRD17	26057	4	protein_coding
1327.76	0.440739	0.0874239	5.0414	4.62e-07	4.11e-06	1.73526	ENSG00000169826	CSGALNACT2	55454	10	protein_coding
3994.93	0.440588	0.0938861	4.69279	2.69e-06	1.89e-05	1.90285	ENSG00000126391	FRMD8	83786	11	protein_coding
2040.68	0.440375	0.0727707	6.05155	1.43e-09	1.73e-08	1.95202	ENSG00000113163	COL4A3BP	10087	5	protein_coding
2906.04	0.440328	0.0790932	5.5672	2.59e-08	2.59e-07	1.90563	ENSG00000103064	SLC7A6	9057	16	protein_coding
1051.49	0.439861	0.100671	4.36931	1.25e-05	7.42e-05	1.91343	ENSG00000114395	CYB561D2	11068	3	protein_coding
328.514	0.439632	0.148175	2.96699	0.00300735	0.0125965	1.37691	ENSG00000188321	ZNF559	84527	19	protein_coding
15554	0.439242	0.0812742	5.40445	6.5e-08	6.12e-07	1.90563	ENSG00000233276	GPX1	2876	3	protein_coding
1483.96	0.439084	0.102437	4.2864	1.82e-05	0.000106432	1.86047	ENSG00000170871	KIAA0232	9778	4	protein_coding
12786.9	0.438217	0.059647	7.34684	2.03e-13	4.23e-12	1.90563	ENSG00000196576	PLXNB2	23654	22	protein_coding
2072.75	0.437977	0.0839374	5.2179	1.81e-07	1.57e-06	1.91282	ENSG00000266173	STRADA	92335	17	protein_coding
2545.41	0.437768	0.0983574	4.45079	8.56e-06	5.35e-05	1.88356	ENSG00000128731	HERC2	8924	15	protein_coding
553.08	0.437428	0.113946	3.83891	0.00012358	0.000572106	1.95142	ENSG00000182903	ZNF721	170960	4	protein_coding
738.673	0.437082	0.135395	3.22821	0.00124568	0.00438275	1.91343	ENSG00000120159	CAAP1	79886	9	protein_coding
1759.22	0.437017	0.0897603	4.86871	1.12e-06	8.28e-06	1.95202	ENSG00000137177	KIF13A	63971	6	protein_coding
1051.06	0.436788	0.107639	4.0579	4.95e-05	0.000258479	1.90521	ENSG00000149476	TKFC	26007	11	protein_coding
349.251	0.436265	0.14902	2.92756	0.00341635	0.0141097	1.37691	ENSG00000135722	FBXL8	55336	16	protein_coding
541.647	0.436083	0.144115	3.02594	0.0024786	0.00801602	1.91363	ENSG00000149084	HSD17B12	51144	11	protein_coding
945.161	0.435922	0.14048	3.10309	0.00191512	0.00646865	1.88594	ENSG00000196458	ZNF605	100289635	12	protein_coding
3611.44	0.435721	0.0679859	6.40899	1.46e-10	2.11e-09	1.88356	ENSG00000158604	TMED4	222068	7	protein_coding
2963.3	0.435425	0.0686585	6.34189	2.27e-10	3.07e-09	1.95202	ENSG00000107897	ACBD5	91452	10	protein_coding
649.479	0.435301	0.16032	2.71521	0.00662338	0.0190527	1.88594	ENSG00000174373	RALGAPA1	253959	14	protein_coding
4969.26	0.434694	0.0662598	6.56044	5.36e-11	8.16e-10	1.90285	ENSG00000156639	ZFAND3	60685	6	protein_coding
5371.6	0.434622	0.0902682	4.81479	1.47e-06	1.08e-05	1.90563	ENSG00000172893	DHCR7	1717	11	protein_coding
1070.57	0.434243	0.123649	3.51191	0.000444891	0.00194616	1.73526	ENSG00000137992	DBT	1629	1	protein_coding
1992.64	0.432933	0.0805574	5.37422	7.69e-08	7.15e-07	1.90563	ENSG00000114021	NIT2	56954	3	protein_coding
2174.18	0.432885	0.0770245	5.62009	1.91e-08	1.97e-07	1.90563	ENSG00000100196	KDELR3	11015	22	protein_coding
1317.22	0.432227	0.113662	3.80276	0.000143095	0.00066281	1.90521	ENSG00000163684	RPP14	11102	3	protein_coding
382.802	0.431887	0.143157	3.01687	0.00255397	0.00965278	1.59369	ENSG00000221923	ZNF880	400713	19	protein_coding
630.574	0.431346	0.111796	3.85833	0.000114166	0.000604858	1.68703	ENSG00000067208	EVI5	7813	1	protein_coding
3652.24	0.431311	0.0872876	4.94126	7.76e-07	5.91e-06	1.95202	ENSG00000247596	TWF2	11344	3	protein_coding
1927.53	0.431181	0.098344	4.38441	1.16e-05	6.85e-05	1.95202	ENSG00000101871	MID1	4281	X	protein_coding
1712.26	0.430696	0.08121	5.30348	1.14e-07	1.03e-06	1.90285	ENSG00000119912	IDE	3416	10	protein_coding
4898.76	0.430543	0.0639056	6.73717	1.62e-11	2.65e-10	1.90563	ENSG00000132716	DCAF8	50717	1	protein_coding
2031.08	0.429739	0.092279	4.65696	3.21e-06	2.2e-05	1.90285	ENSG00000125967	NECAB3	63941	20	protein_coding
462.686	0.429678	0.139797	3.07358	0.00211503	0.00684887	1.95142	ENSG00000145348	TBCK	93627	4	protein_coding
3103.64	0.429665	0.0750879	5.72216	1.05e-08	1.13e-07	1.90563	ENSG00000243989	ACY1	95	3	protein_coding
4086.88	0.429475	0.0709398	6.05408	1.41e-09	1.76e-08	1.88356	ENSG00000188677	PARVB	29780	22	protein_coding
871.458	0.429387	0.123499	3.47685	0.00050735	0.00197117	1.95142	ENSG00000275342	PRAG1	157285	8	protein_coding
2984.99	0.429247	0.0713703	6.01437	1.81e-09	2.19e-08	1.90563	ENSG00000117308	GALE	2582	1	protein_coding
949.177	0.429111	0.13612	3.15245	0.00161909	0.00557717	1.88594	ENSG00000113448	PDE4D	5144	5	protein_coding
994.266	0.429099	0.0963989	4.45129	8.54e-06	5.26e-05	1.91343	ENSG00000115525	ST3GAL5	8869	2	protein_coding
1434.83	0.428881	0.105234	4.07548	4.59e-05	0.00024131	1.90285	ENSG00000006756	ARSD	414	X	protein_coding
608.757	0.428767	0.116874	3.66861	0.000243871	0.00114796	1.73526	ENSG00000151014	NOCT	25819	4	protein_coding
1146.95	0.428593	0.093921	4.56334	5.03e-06	3.34e-05	1.86047	ENSG00000172992	DCAKD	79877	17	protein_coding
6271.23	0.428566	0.0753572	5.68712	1.29e-08	1.34e-07	1.94905	ENSG00000177189	RPS6KA3	6197	X	protein_coding
6343.46	0.428282	0.0672828	6.3654	1.95e-10	2.73e-09	1.90285	ENSG00000132405	TBC1D14	57533	4	protein_coding
10928.4	0.427933	0.0781058	5.47889	4.28e-08	3.96e-07	1.9996	ENSG00000171298	GAA	2548	17	protein_coding
3343.39	0.42779	0.0891777	4.79705	1.61e-06	1.19e-05	1.88356	ENSG00000123146	ADGRE5	976	19	protein_coding
1260.28	0.427336	0.104859	4.07532	4.6e-05	0.00024131	1.90285	ENSG00000105552	BCAT2	587	19	protein_coding
6180.5	0.426539	0.0792775	5.38033	7.43e-08	6.78e-07	1.94905	ENSG00000149541	B3GAT3	26229	11	protein_coding
1186.05	0.426459	0.119796	3.55989	0.000371015	0.00153215	1.90521	ENSG00000115977	AAK1	22848	2	protein_coding
355.914	0.426222	0.171307	2.48805	0.0128444	0.043241	1.39553	ENSG00000159733	ZFYVE28	57732	4	protein_coding
1321.51	0.425932	0.0923681	4.61124	4e-06	2.91e-05	1.73526	ENSG00000154059	IMPACT	55364	18	protein_coding
2806.05	0.425687	0.086504	4.92101	8.61e-07	6.5e-06	1.95202	ENSG00000079999	KEAP1	9817	19	protein_coding
1636.59	0.425519	0.0804676	5.28808	1.24e-07	1.14e-06	1.86047	ENSG00000155252	PI4K2A	55361	10	protein_coding
3430.05	0.425388	0.0908504	4.68229	2.84e-06	1.97e-05	1.90285	ENSG00000121716	PILRB	29990	7	protein_coding
2530.66	0.425387	0.119517	3.55921	0.000371967	0.00153526	1.90563	ENSG00000173064	HECTD4	283450	12	protein_coding
808.848	0.425272	0.0970907	4.38015	1.19e-05	7.76e-05	1.73526	ENSG00000136935	GOLGA1	2800	9	protein_coding
878.997	0.424647	0.110701	3.83597	0.00012507	0.000577765	1.95142	ENSG00000160584	SIK3	23387	11	protein_coding
2294.29	0.424315	0.0863163	4.91582	8.84e-07	6.81e-06	1.90563	ENSG00000058272	PPP1R12A	4659	12	protein_coding
522.468	0.424252	0.118056	3.59365	0.000326077	0.00152167	1.68703	ENSG00000129472	RAB2B	84932	14	protein_coding
5609.89	0.424239	0.101178	4.19298	2.75e-05	0.000144935	1.9996	ENSG00000105426	PTPRS	5802	19	protein_coding
3191.59	0.424162	0.0907448	4.67424	2.95e-06	2.04e-05	1.90285	ENSG00000124067	SLC12A4	6560	16	protein_coding
415.031	0.423867	0.162036	2.61587	0.00889994	0.0238649	1.95142	ENSG00000163046	ANKRD30BL	554226	2	protein_coding
1646.22	0.423675	0.0831939	5.09262	3.53e-07	2.94e-06	1.90285	ENSG00000186665	C17orf58	284018	17	protein_coding
4992.9	0.423136	0.0830817	5.09301	3.52e-07	2.93e-06	1.90285	ENSG00000141503	MINK1	50488	17	protein_coding
4106.34	0.423101	0.102149	4.142	3.44e-05	0.00018604	1.90285	ENSG00000184916	JAG2	3714	14	protein_coding
554.94	0.422357	0.119843	3.52426	0.000424672	0.00173964	1.88594	ENSG00000163626	COX18	285521	4	protein_coding
3961.29	0.422189	0.0680095	6.20779	5.37e-10	7.02e-09	1.91282	ENSG00000166848	TERF2IP	54386	16	protein_coding
1295.48	0.421834	0.110042	3.8334	0.000126384	0.000595969	1.90285	ENSG00000173065	FAM222B	55731	17	protein_coding
1150.32	0.421718	0.108655	3.88125	0.00010392	0.000500319	1.91343	ENSG00000197860	SGTB	54557	5	protein_coding
3194.01	0.421698	0.0698677	6.03566	1.58e-09	1.93e-08	1.91282	ENSG00000100320	RBFOX2	23543	22	protein_coding
792.117	0.421458	0.13861	3.0406	0.00236105	0.00778807	1.88594	ENSG00000169246	NPIPB3	23117	16	protein_coding
1699.08	0.420644	0.0913175	4.60639	4.1e-06	2.79e-05	1.86047	ENSG00000183597	TANGO2	128989	22	protein_coding
402.098	0.420519	0.129818	3.2393	0.00119822	0.00428865	1.88594	ENSG00000145882	PCYOX1L	78991	5	protein_coding
1632.94	0.420168	0.083786	5.01477	5.31e-07	4.28e-06	1.90521	ENSG00000164070	HSPA4L	22824	4	protein_coding
2887.61	0.420163	0.0718795	5.84538	5.05e-09	5.72e-08	1.90563	ENSG00000105393	BABAM1	29086	19	protein_coding
764.815	0.420109	0.105398	3.98594	6.72e-05	0.0003695	1.73526	ENSG00000159388	BTG2	7832	1	protein_coding
5682.2	0.419715	0.0751605	5.58425	2.35e-08	2.38e-07	1.90563	ENSG00000138448	ITGAV	3685	2	protein_coding
2351.79	0.419257	0.0822629	5.09656	3.46e-07	2.88e-06	1.90563	ENSG00000076864	RAP1GAP	5909	1	protein_coding
4221.03	0.419094	0.0845757	4.95525	7.22e-07	5.66e-06	1.90563	ENSG00000185818	NAT8L	339983	4	protein_coding
1974.49	0.418975	0.0857353	4.88684	1.02e-06	7.75e-06	1.91282	ENSG00000014919	COX15	1355	10	protein_coding
1576.23	0.418597	0.0810618	5.16392	2.42e-07	2.06e-06	1.91343	ENSG00000204217	BMPR2	659	2	protein_coding
615.268	0.417994	0.116711	3.58145	0.000341688	0.00141676	1.91363	ENSG00000075426	FOSL2	2355	2	protein_coding
5229.41	0.417938	0.0728715	5.73528	9.74e-09	1.01e-07	1.9996	ENSG00000105953	OGDH	4967	7	protein_coding
729.153	0.417934	0.116073	3.6006	0.000317481	0.00144896	1.73526	ENSG00000149743	TRPT1	83707	11	protein_coding
530.322	0.417677	0.13578	3.07614	0.002097	0.0075419	1.73526	ENSG00000176531	PHLDB3	653583	19	protein_coding
3456.88	0.417646	0.0996545	4.19094	2.78e-05	0.000152408	1.90285	ENSG00000140948	ZCCHC14	23174	16	protein_coding
16353.8	0.417625	0.0597626	6.98807	2.79e-12	5.13e-11	1.90285	ENSG00000147065	MSN	4478	X	protein_coding
3646.82	0.417224	0.0658494	6.33603	2.36e-10	3.18e-09	1.95202	ENSG00000119638	NEK9	91754	14	protein_coding
569.862	0.416255	0.118817	3.50332	0.0004595	0.00184042	1.91363	ENSG00000275835	TUBGCP5	114791	15	protein_coding
3156.53	0.416126	0.0794196	5.23959	1.61e-07	1.42e-06	1.90285	ENSG00000068878	PSME4	23198	2	protein_coding
900.717	0.415166	0.108716	3.81881	0.000134098	0.000623526	1.91343	ENSG00000141337	ARSG	22901	17	protein_coding
1978.66	0.415107	0.101438	4.09223	4.27e-05	0.00022637	1.90563	ENSG00000126016	AMOT	154796	X	protein_coding
2063.32	0.415092	0.077065	5.38626	7.19e-08	6.74e-07	1.90285	ENSG00000157259	GATAD1	57798	7	protein_coding
3391.02	0.414928	0.0846386	4.90235	9.47e-07	7.24e-06	1.90563	ENSG00000115419	GLS	2744	2	protein_coding
42208.9	0.41447	0.0532278	7.78671	6.88e-15	1.62e-13	1.9996	ENSG00000142192	APP	351	21	protein_coding
1938.14	0.414439	0.080991	5.1171	3.1e-07	2.6e-06	1.91282	ENSG00000123352	SPATS2	65244	12	protein_coding
306.148	0.413804	0.15522	2.66592	0.00767786	0.0282849	1.37691	ENSG00000148926	ADM	133	11	protein_coding
378.274	0.413773	0.144729	2.85895	0.00425043	0.0150044	1.59369	ENSG00000213906	LTB4R2	56413	14	protein_coding
6744.82	0.413261	0.0767736	5.38285	7.33e-08	6.84e-07	1.90563	ENSG00000111540	RAB5B	5869	12	protein_coding
801.416	0.41314	0.106306	3.88631	0.000101777	0.000490719	1.91343	ENSG00000127989	MTERF1	7978	7	protein_coding
2732.59	0.412811	0.121761	3.39034	0.000698055	0.00267403	1.88356	ENSG00000143702	CEP170	9859	1	protein_coding
3544.69	0.412546	0.0722243	5.71202	1.12e-08	1.19e-07	1.90285	ENSG00000078140	UBE2K	3093	4	protein_coding
592.901	0.412356	0.130528	3.15913	0.00158241	0.0053062	1.95142	ENSG00000120899	PTK2B	2185	8	protein_coding
1873.76	0.412149	0.10265	4.01507	5.94e-05	0.0003029	1.91282	ENSG00000073150	PANX2	56666	22	protein_coding
439.993	0.412012	0.124609	3.30644	0.000944907	0.00342373	1.91363	ENSG00000178381	ZFAND2A	90637	7	protein_coding
1941.05	0.411498	0.0929495	4.42711	9.55e-06	5.84e-05	1.90285	ENSG00000059145	UNKL	64718	16	protein_coding
1694.13	0.411047	0.103502	3.97138	7.15e-05	0.000390465	1.73526	ENSG00000108509	CAMTA2	23125	17	protein_coding
3282.23	0.41103	0.082502	4.98206	6.29e-07	4.98e-06	1.90285	ENSG00000114062	UBE3A	7337	15	protein_coding
9293.84	0.410968	0.0619133	6.63779	3.18e-11	4.9e-10	1.94905	ENSG00000153317	ASAP1	50807	8	protein_coding
256.708	0.410685	0.162248	2.53121	0.0113669	0.0393078	1.38139	ENSG00000235194	PPP1R3E	90673	14	protein_coding
15486	0.41066	0.0613284	6.69609	2.14e-11	3.42e-10	1.92848	ENSG00000129103	SUMF2	25870	7	protein_coding
2500.43	0.410457	0.0743455	5.52094	3.37e-08	3.3e-07	1.91282	ENSG00000151458	ANKRD50	57182	4	protein_coding
1188.2	0.40897	0.100542	4.06764	4.75e-05	0.000248507	1.90521	ENSG00000158092	NCK1	4690	3	protein_coding
1782.4	0.408455	0.085038	4.80321	1.56e-06	1.12e-05	1.95202	ENSG00000128699	ORMDL1	94101	2	protein_coding
651.363	0.4083	0.112851	3.61805	0.000296829	0.00127028	1.88594	ENSG00000102096	PIM2	11040	X	protein_coding
1583.54	0.408026	0.0927308	4.40011	1.08e-05	7.13e-05	1.73526	ENSG00000130733	YIPF2	78992	19	protein_coding
1450.61	0.40797	0.0957625	4.26023	2.04e-05	0.000117906	1.86047	ENSG00000137449	CPEB2	132864	4	protein_coding
1637.18	0.407138	0.107272	3.79538	0.000147418	0.000738652	1.73526	ENSG00000105088	OLFM2	93145	19	protein_coding
1201.13	0.407021	0.0957673	4.25011	2.14e-05	0.000120109	1.90521	ENSG00000183826	BTBD9	114781	6	protein_coding
4821.74	0.407006	0.087701	4.64084	3.47e-06	2.36e-05	1.90285	ENSG00000106261	ZKSCAN1	7586	7	protein_coding
376.546	0.406828	0.139786	2.91036	0.00361008	0.014771	1.38139	ENSG00000214021	TTLL3	26140	3	protein_coding
2617.56	0.406752	0.078259	5.19751	2.02e-07	1.75e-06	1.90563	ENSG00000141458	NPC1	4864	18	protein_coding
7132.73	0.405602	0.0885118	4.58247	4.6e-06	2.9e-05	1.9996	ENSG00000197324	LRP10	26020	14	protein_coding
1126.03	0.405443	0.0951596	4.26066	2.04e-05	0.000115601	1.90285	ENSG00000157184	CPT2	1376	1	protein_coding
1641.91	0.405287	0.0762634	5.31431	1.07e-07	9.98e-07	1.86047	ENSG00000198742	SMURF1	57154	7	protein_coding
2796.04	0.405067	0.0805609	5.02809	4.95e-07	3.93e-06	1.95202	ENSG00000005483	KMT2E	55904	7	protein_coding
1128.76	0.404721	0.101148	4.00128	6.3e-05	0.000327243	1.86047	ENSG00000136720	HS6ST1	9394	2	protein_coding
539.042	0.404522	0.132945	3.04277	0.00234414	0.00852007	1.68703	ENSG00000175854	SWI5	375757	9	protein_coding
2271.88	0.40427	0.108733	3.71801	0.0002008	0.000887948	1.91282	ENSG00000116539	ASH1L	55870	1	protein_coding
3845.68	0.403992	0.066527	6.0726	1.26e-09	1.57e-08	1.91282	ENSG00000124588	NQO2	4835	6	protein_coding
1696.01	0.403955	0.0829554	4.86954	1.12e-06	8.43e-06	1.90521	ENSG00000121940	CLCC1	23155	1	protein_coding
791.713	0.403488	0.118033	3.41843	0.000629841	0.00244533	1.88594	ENSG00000169991	IFFO2	126917	1	protein_coding
1319.25	0.402862	0.117809	3.41963	0.000627071	0.00241726	1.90521	ENSG00000088448	ANKRD10	55608	13	protein_coding
7675.85	0.40238	0.0666995	6.03273	1.61e-09	1.95e-08	1.92848	ENSG00000156515	HK1	3098	10	protein_coding
1213.87	0.40235	0.0949535	4.23733	2.26e-05	0.000125905	1.91343	ENSG00000258839	MC1R	4157	16	protein_coding
1149.8	0.402037	0.100222	4.01149	6.03e-05	0.000334866	1.73526	ENSG00000138698	RAP1GDS1	5910	4	protein_coding
603.934	0.401983	0.111874	3.59318	0.000326661	0.00136345	1.91363	ENSG00000145476	CYP4V2	285440	4	protein_coding
356.507	0.401742	0.143628	2.7971	0.00515643	0.0174132	1.63068	ENSG00000115129	TP53I3	9540	2	protein_coding
322.119	0.401567	0.168202	2.38741	0.0169675	0.0478221	1.63068	ENSG00000152076	CCDC74B	91409	2	protein_coding
3730.5	0.401342	0.0697366	5.75512	8.66e-09	9.41e-08	1.91282	ENSG00000136003	ISCU	23479	12	protein_coding
2171.83	0.401129	0.095316	4.20841	2.57e-05	0.000141704	1.91282	ENSG00000108515	ENO3	2027	17	protein_coding
1049.51	0.401086	0.0935934	4.2854	1.82e-05	0.000113737	1.73526	ENSG00000197077	KIAA1671	85379	22	protein_coding
1920.59	0.400549	0.119437	3.35366	0.000797507	0.00299002	1.88356	ENSG00000127946	HIP1	3092	7	protein_coding
943.483	0.400234	0.128664	3.11068	0.00186659	0.00624096	1.91343	ENSG00000156273	BACH1	571	21	protein_coding
2231.67	0.400215	0.0769256	5.20263	1.96e-07	1.66e-06	1.95202	ENSG00000008513	ST3GAL1	6482	8	protein_coding
3822.74	0.400007	0.0742926	5.38422	7.28e-08	6.65e-07	1.95202	ENSG00000213977	TAX1BP3	30851	17	protein_coding
3165.54	0.399841	0.0652706	6.1259	9.02e-10	1.16e-08	1.88356	ENSG00000180357	ZNF609	23060	15	protein_coding
2529.81	0.398111	0.0756007	5.26598	1.39e-07	1.25e-06	1.90285	ENSG00000160271	RALGDS	5900	9	protein_coding
951.095	0.397926	0.120717	3.29637	0.000979445	0.00354411	1.90521	ENSG00000157823	AP3S2	10239	15	protein_coding
471.048	0.397847	0.134151	2.96567	0.00302027	0.00952484	1.91363	ENSG00000134899	ERCC5	2073	13	protein_coding
3524	0.397673	0.0681939	5.83151	5.49e-09	6.04e-08	1.95202	ENSG00000135966	TGFBRAP1	9392	2	protein_coding
1859.53	0.39743	0.0877222	4.53055	5.88e-06	3.74e-05	1.91282	ENSG00000109686	SH3D19	152503	4	protein_coding
4029.36	0.397418	0.082119	4.83953	1.3e-06	9.78e-06	1.88356	ENSG00000144746	ARL6IP5	10550	3	protein_coding
1275.12	0.397136	0.0956245	4.15308	3.28e-05	0.000176772	1.91343	ENSG00000198089	SFI1	9814	22	protein_coding
19343.7	0.397107	0.0616106	6.44543	1.15e-10	1.66e-09	1.92848	ENSG00000147416	ATP6V1B2	526	8	protein_coding
501.349	0.396744	0.13945	2.84507	0.00444017	0.0130689	1.95142	ENSG00000183186	C2CD4C	126567	19	protein_coding
2947.69	0.396562	0.0875399	4.53007	5.9e-06	3.75e-05	1.91282	ENSG00000141540	TTYH2	94015	17	protein_coding
4634.95	0.395955	0.0742776	5.33075	9.78e-08	8.95e-07	1.90563	ENSG00000153179	RASSF3	283349	12	protein_coding
924.823	0.395902	0.100294	3.94741	7.9e-05	0.000391347	1.91343	ENSG00000121680	PEX16	9409	11	protein_coding
950.574	0.395836	0.117983	3.35501	0.000793609	0.00319658	1.73526	ENSG00000117758	STX12	23673	1	protein_coding
2661.91	0.395685	0.0807225	4.90179	9.5e-07	7.1e-06	1.95202	ENSG00000064115	TM7SF3	51768	12	protein_coding
48027.7	0.395677	0.0814885	4.85561	1.2e-06	8.79e-06	1.94905	ENSG00000130203	APOE	348	19	protein_coding
1124.52	0.395557	0.0942872	4.19523	2.73e-05	0.000149092	1.91343	ENSG00000165097	KDM1B	221656	6	protein_coding
1068	0.395465	0.112612	3.51174	0.000445189	0.00179809	1.90521	ENSG00000008869	HEATR5B	54497	2	protein_coding
334.293	0.395099	0.160046	2.46866	0.0135621	0.0450921	1.39553	ENSG00000204348	DXO	1797	6	protein_coding
1350.84	0.395029	0.0855806	4.61587	3.91e-06	2.62e-05	1.90285	ENSG00000165533	TTC8	123016	14	protein_coding
497.146	0.395018	0.130932	3.01698	0.00255304	0.00833302	1.88594	ENSG00000112852	PCDHB2	56133	5	protein_coding
3570.18	0.394886	0.0752736	5.24601	1.55e-07	1.39e-06	1.88356	ENSG00000100034	PPM1F	9647	22	protein_coding
1117.81	0.394865	0.0897047	4.40184	1.07e-05	6.47e-05	1.91343	ENSG00000121274	PAPD5	64282	16	protein_coding
2755.37	0.394509	0.103881	3.79772	0.000146035	0.000672138	1.91282	ENSG00000204237	OXLD1	339229	17	protein_coding
5945.9	0.39405	0.0809183	4.86972	1.12e-06	8.26e-06	1.94905	ENSG00000185627	PSMD13	5719	11	protein_coding
577.107	0.393793	0.111867	3.52018	0.000431248	0.00171255	1.95142	ENSG00000112319	EYA4	2070	6	protein_coding
1812.3	0.39351	0.0856995	4.59174	4.4e-06	2.91e-05	1.90563	ENSG00000114125	RNF7	9616	3	protein_coding
1838.95	0.393224	0.0981105	4.00797	6.12e-05	0.000305644	1.95202	ENSG00000164031	DNAJB14	79982	4	protein_coding
738.337	0.39296	0.116875	3.36223	0.000773149	0.00291133	1.88594	ENSG00000129480	DTD2	112487	14	protein_coding
6799.69	0.392913	0.111943	3.50994	0.0004482	0.00173273	1.9996	ENSG00000158106	RHPN1	114822	8	protein_coding
3363.34	0.392873	0.113913	3.44888	0.00056292	0.00220189	1.90285	ENSG00000167693	NXN	64359	17	protein_coding
525.097	0.392661	0.139352	2.81777	0.00483587	0.0145163	1.88594	ENSG00000064012	CASP8	841	2	protein_coding
10614	0.392333	0.0640654	6.12394	9.13e-10	1.16e-08	1.90563	ENSG00000177885	GRB2	2885	17	protein_coding
1964.11	0.391512	0.0986937	3.96694	7.28e-05	0.000357	1.95202	ENSG00000116406	EDEM3	80267	1	protein_coding
2525.6	0.391485	0.0702034	5.57643	2.45e-08	2.42e-07	1.95202	ENSG00000106771	TMEM245	23731	9	protein_coding
2258.83	0.390236	0.0751892	5.19005	2.1e-07	1.81e-06	1.90285	ENSG00000136738	STAM	8027	10	protein_coding
819.974	0.390143	0.103	3.78779	0.000151991	0.000684041	1.95142	ENSG00000259431	THTPA	79178	14	protein_coding
522.907	0.390079	0.128831	3.02783	0.00246316	0.00889646	1.68703	ENSG00000168071	CCDC88B	283234	11	protein_coding
29702	0.390033	0.0799823	4.8765	1.08e-06	8.09e-06	1.92848	ENSG00000113140	SPARC	6678	5	protein_coding
6548.51	0.389784	0.0654189	5.95827	2.55e-09	3.02e-08	1.90285	ENSG00000135929	CYP27A1	1593	2	protein_coding
11219.1	0.389762	0.0936102	4.16367	3.13e-05	0.000166433	1.94905	ENSG00000103335	PIEZO1	9780	16	protein_coding
1501.33	0.389741	0.101619	3.83533	0.000125397	0.000592371	1.90285	ENSG00000198162	MAN1A2	10905	1	protein_coding
2845.05	0.38951	0.070973	5.48815	4.06e-08	3.86e-07	1.95202	ENSG00000162616	DNAJB4	11080	1	protein_coding
351.338	0.389368	0.151031	2.57807	0.00993544	0.0350805	1.37691	ENSG00000198093	ZNF649	65251	19	protein_coding
3655.18	0.389201	0.0648695	5.99976	1.98e-09	2.32e-08	1.95202	ENSG00000135956	TMEM127	55654	2	protein_coding
584.498	0.388699	0.131815	2.94883	0.00318982	0.00998789	1.91363	ENSG00000011114	BTBD7	55727	14	protein_coding
4034.05	0.388559	0.0647541	6.00053	1.97e-09	2.36e-08	1.91282	ENSG00000114503	NCBP2	22916	3	protein_coding
833.744	0.38825	0.117839	3.29475	0.000985097	0.0038766	1.73526	ENSG00000161638	ITGA5	3678	12	protein_coding
991.244	0.388173	0.0943015	4.1163	3.85e-05	0.000206348	1.90521	ENSG00000171606	ZNF274	10782	19	protein_coding
2567.41	0.387923	0.0826669	4.6926	2.7e-06	1.85e-05	1.95202	ENSG00000157911	PEX10	5192	1	protein_coding
5588.68	0.387772	0.0950736	4.07865	4.53e-05	0.000233633	1.94905	ENSG00000115904	SOS1	6654	2	protein_coding
501.025	0.387504	0.122016	3.17585	0.00149397	0.00513252	1.91363	ENSG00000100784	RPS6KA5	9252	14	protein_coding
1979.63	0.38744	0.0755617	5.12747	2.94e-07	2.42e-06	1.95202	ENSG00000102226	USP11	8237	X	protein_coding
704.42	0.387359	0.148678	2.60536	0.00917789	0.0249129	1.91343	ENSG00000151553	FAM160B1	57700	10	protein_coding
1738.98	0.38715	0.0827913	4.67622	2.92e-06	2.04e-05	1.88356	ENSG00000204842	ATXN2	6311	12	protein_coding
461.498	0.386936	0.133256	2.90371	0.00368769	0.0113236	1.91363	ENSG00000182224	CYB5D1	124637	17	protein_coding
2052.08	0.386869	0.074583	5.18709	2.14e-07	1.86e-06	1.88356	ENSG00000120690	ELF1	1997	13	protein_coding
5074.48	0.386457	0.0630571	6.12869	8.86e-10	1.08e-08	1.9996	ENSG00000130956	HABP4	22927	9	protein_coding
751.145	0.386302	0.11858	3.25772	0.00112309	0.00436065	1.73526	ENSG00000151445	VIPAS39	63894	14	protein_coding
1885.15	0.386046	0.0757953	5.09327	3.52e-07	2.93e-06	1.90563	ENSG00000178761	FAM219B	57184	15	protein_coding
5601.95	0.385352	0.0924158	4.16976	3.05e-05	0.000163986	1.92848	ENSG00000109846	CRYAB	1410	11	protein_coding
515.168	0.385323	0.134442	2.86608	0.00415588	0.0136564	1.73526	ENSG00000107077	KDM4C	23081	9	protein_coding
9182.41	0.384963	0.0918953	4.18915	2.8e-05	0.000146973	1.9996	ENSG00000051523	CYBA	1535	16	protein_coding
1239.69	0.384727	0.0871913	4.41245	1.02e-05	6.21e-05	1.90521	ENSG00000050426	LETMD1	25875	12	protein_coding
2548.33	0.384449	0.0830559	4.6288	3.68e-06	2.49e-05	1.90285	ENSG00000112851	ERBIN	55914	5	protein_coding
702.886	0.383926	0.109845	3.49518	0.00047375	0.00185737	1.95142	ENSG00000093217	XYLB	9942	3	protein_coding
1136.07	0.383749	0.128776	2.97997	0.00288281	0.00919125	1.90285	ENSG00000121281	ADCY7	113	16	protein_coding
1968.72	0.383463	0.0984101	3.89658	9.76e-05	0.000474764	1.90563	ENSG00000161533	ACOX1	51	17	protein_coding
2473.71	0.383406	0.0984596	3.89404	9.86e-05	0.000477279	1.91282	ENSG00000103222	ABCC1	4363	16	protein_coding
994.73	0.383334	0.107024	3.58175	0.000341295	0.00154504	1.73526	ENSG00000090975	PITPNM2	57605	12	protein_coding
1490.24	0.383083	0.0799797	4.78976	1.67e-06	1.22e-05	1.90521	ENSG00000091490	SEL1L3	23231	4	protein_coding
1729.06	0.382962	0.0792625	4.83157	1.35e-06	1.02e-05	1.88356	ENSG00000280071		102724023	21	protein_coding
1458.92	0.382949	0.0888546	4.30984	1.63e-05	9.49e-05	1.90521	ENSG00000198586	TLK1	9874	2	protein_coding
534.425	0.382784	0.12791	2.99261	0.00276603	0.00893017	1.88594	ENSG00000111653	ING4	51147	12	protein_coding
4976.61	0.382767	0.0713239	5.3666	8.02e-08	7.46e-07	1.90285	ENSG00000144560	VGLL4	9686	3	protein_coding
2340.32	0.381439	0.0777112	4.90842	9.18e-07	7.11e-06	1.88356	ENSG00000144357	UBR3	130507	2	protein_coding
596.725	0.381164	0.115586	3.29766	0.000974955	0.0034566	1.95142	ENSG00000088035	ALG6	29929	1	protein_coding
1117.85	0.381102	0.0894027	4.26276	2.02e-05	0.000114666	1.90285	ENSG00000242612	DECR2	26063	16	protein_coding
2332.13	0.380842	0.12577	3.02808	0.00246111	0.00800655	1.90285	ENSG00000188290	HES4	57801	1	protein_coding
2466.96	0.380787	0.0927159	4.10703	4.01e-05	0.000214158	1.90285	ENSG00000100852	ARHGAP5	394	14	protein_coding
917.538	0.380294	0.0988838	3.84587	0.000120125	0.000574804	1.88594	ENSG00000117148	ACTL8	81569	1	protein_coding
1104.87	0.379526	0.0931074	4.07621	4.58e-05	0.000235434	1.95142	ENSG00000184277	TM2D3	80213	15	protein_coding
1140.27	0.379448	0.125058	3.03416	0.00241204	0.00783231	1.91343	ENSG00000198862	LTN1	26046	21	protein_coding
4998.84	0.378658	0.0773631	4.89455	9.85e-07	7.35e-06	1.94905	ENSG00000131504	DIAPH1	1729	5	protein_coding
866.545	0.378624	0.107753	3.5138	0.000441743	0.00178689	1.90521	ENSG00000181481	RNF135	84282	17	protein_coding
3798.57	0.378345	0.0638327	5.92713	3.08e-09	3.62e-08	1.90563	ENSG00000153208	MERTK	10461	2	protein_coding
1773.39	0.378112	0.0759368	4.9793	6.38e-07	4.93e-06	1.95202	ENSG00000169057	MECP2	4204	X	protein_coding
865.015	0.37788	0.119419	3.16431	0.00155452	0.00530969	1.91343	ENSG00000117616	RSRP1	57035	1	protein_coding
1868.26	0.377677	0.0740235	5.10213	3.36e-07	2.81e-06	1.90563	ENSG00000160221	C21orf33	8209	21	protein_coding
765.816	0.377676	0.112088	3.36946	0.000753152	0.0028127	1.91343	ENSG00000160446	ZDHHC12	84885	9	protein_coding
6571.91	0.376924	0.0672457	5.60518	2.08e-08	2.13e-07	1.90563	ENSG00000114770	ABCC5	10057	3	protein_coding
1017.36	0.376436	0.0949725	3.96363	7.38e-05	0.000361824	1.95142	ENSG00000144355	DLX1	1745	2	protein_coding
370.445	0.376264	0.152456	2.46801	0.0135866	0.0457003	1.37691	ENSG00000213918	DNASE1	1773	16	protein_coding
929.278	0.376188	0.103932	3.61956	0.000295103	0.00136006	1.73526	ENSG00000124786	SLC35B3	51000	6	protein_coding
4703.1	0.376062	0.078238	4.80664	1.53e-06	1.14e-05	1.88356	ENSG00000135090	TAOK3	51347	12	protein_coding
1267.26	0.374873	0.0940397	3.98632	6.71e-05	0.000337107	1.91343	ENSG00000175348	TMEM9B	56674	11	protein_coding
7982.16	0.374808	0.0634656	5.90568	3.51e-09	4.07e-08	1.90563	ENSG00000166888	STAT6	6778	12	protein_coding
2141.4	0.374367	0.0833148	4.4934	7.01e-06	4.3e-05	1.95202	ENSG00000170677	SOCS6	9306	18	protein_coding
1319.66	0.374293	0.112031	3.34098	0.000834822	0.00307798	1.90521	ENSG00000165804	ZNF219	51222	14	protein_coding
589.391	0.374173	0.111794	3.34697	0.000816998	0.00304643	1.88594	ENSG00000162604	TM2D1	83941	1	protein_coding
541.132	0.373461	0.120235	3.10608	0.00189585	0.0070676	1.68703	ENSG00000145029	NICN1	84276	3	protein_coding
1778.67	0.373257	0.0872477	4.27814	1.88e-05	0.000105459	1.95202	ENSG00000110756	HPS5	11234	11	protein_coding
3142.88	0.372744	0.103835	3.58976	0.000330983	0.00139824	1.88356	ENSG00000167470	MIDN	90007	19	protein_coding
2324.52	0.372634	0.0921854	4.04223	5.29e-05	0.000274247	1.90285	ENSG00000142102	PGGHG	80162	11	protein_coding
555.058	0.372121	0.133446	2.78855	0.00529448	0.0156922	1.88594	ENSG00000196242	OR2C3	81472	1	protein_coding
697.44	0.371554	0.117633	3.15858	0.00158541	0.00530969	1.95142	ENSG00000166016	ABTB2	25841	11	protein_coding
2253.04	0.371469	0.085283	4.35572	1.33e-05	7.72e-05	1.95202	ENSG00000100311	PDGFB	5155	22	protein_coding
351.272	0.37138	0.141235	2.62953	0.00855042	0.0268418	1.63068	ENSG00000174796	THAP6	152815	4	protein_coding
4159.23	0.371363	0.114639	3.23941	0.00119779	0.00425471	1.90285	ENSG00000122515	ZMIZ2	83637	7	protein_coding
1658.12	0.371248	0.0821528	4.51899	6.21e-06	3.95e-05	1.90285	ENSG00000141013	GAS8	2622	16	protein_coding
2421.1	0.371243	0.0712067	5.2136	1.85e-07	1.63e-06	1.88356	ENSG00000177311	ZBTB38	253461	3	protein_coding
2205.06	0.371008	0.0786401	4.71779	2.38e-06	1.69e-05	1.90563	ENSG00000100983	GSS	2937	20	protein_coding
936.574	0.370783	0.118853	3.11968	0.00181049	0.00608114	1.91343	ENSG00000176641	RNF152	220441	18	protein_coding
1650.74	0.370783	0.107825	3.43876	0.000584385	0.00227779	1.90285	ENSG00000166479	TMX3	54495	18	protein_coding
11275.7	0.370661	0.0929659	3.98707	6.69e-05	0.000337207	1.90563	ENSG00000127481	UBR4	23352	1	protein_coding
861.624	0.370613	0.136186	2.72137	0.00650112	0.0187453	1.88594	ENSG00000158286	RNF207	388591	1	protein_coding
1130.79	0.370417	0.107959	3.43109	0.000601151	0.00233627	1.90285	ENSG00000205220	PSMB10	5699	16	protein_coding
5912	0.370284	0.0761148	4.86481	1.15e-06	8.6e-06	1.90563	ENSG00000142949	PTPRF	5792	1	protein_coding
2987.14	0.369437	0.0932451	3.962	7.43e-05	0.00037571	1.88356	ENSG00000100359	SGSM3	27352	22	protein_coding
1264.23	0.369149	0.0973508	3.79195	0.000149468	0.000747636	1.73526	ENSG00000170456	DENND5B	160518	12	protein_coding
582.359	0.368917	0.110885	3.32702	0.000877816	0.00320353	1.91363	ENSG00000106993	CDC37L1	55664	9	protein_coding
784.209	0.368617	0.116383	3.16727	0.00153876	0.00532821	1.88594	ENSG00000115942	ORC2	4999	2	protein_coding
9686.62	0.368438	0.0600128	6.13932	8.29e-10	1.07e-08	1.90285	ENSG00000118515	SGK1	6446	6	protein_coding
1917.53	0.368219	0.0846262	4.35112	1.35e-05	8.01e-05	1.91282	ENSG00000113300	CNOT6	57472	5	protein_coding
2770.02	0.367772	0.110188	3.33767	0.000844833	0.00314108	1.88356	ENSG00000166165	CKB	1152	14	protein_coding
546.813	0.3676	0.152418	2.41179	0.0158745	0.038882	1.95142	ENSG00000078967	UBE2D4	51619	7	protein_coding
512.069	0.367159	0.152176	2.41272	0.0158338	0.0400151	1.88594	ENSG00000070269	TMEM260	54916	14	protein_coding
1494.65	0.367114	0.135377	2.71179	0.00669206	0.0189778	1.91343	ENSG00000135164	DMTF1	9988	7	protein_coding
475.951	0.36562	0.14035	2.60506	0.00918593	0.0252565	1.88594	ENSG00000213903	LTB4R	1241	14	protein_coding
1932.44	0.365134	0.0964692	3.78498	0.00015372	0.000705991	1.90563	ENSG00000140931	CMTM3	123920	16	protein_coding
2790.05	0.364649	0.0780102	4.67438	2.95e-06	2.05e-05	1.88356	ENSG00000156642	NPTN	27020	15	protein_coding
4883.7	0.364363	0.0973557	3.7426	0.000182127	0.00081893	1.90285	ENSG00000004846	ABCB5	340273	7	protein_coding
552.279	0.364256	0.123341	2.95323	0.00314466	0.00986054	1.91363	ENSG00000179941	BBS10	79738	12	protein_coding
2547.53	0.363796	0.0775605	4.69048	2.73e-06	1.9e-05	1.90285	ENSG00000213719	CLIC1	1192	6	protein_coding
3695.46	0.36369	0.083143	4.37427	1.22e-05	7.29e-05	1.90563	ENSG00000151914	DST	667	6	protein_coding
344.369	0.363599	0.140359	2.5905	0.00958371	0.0301477	1.59369	ENSG00000213920	MDP1	145553	14	protein_coding
488.624	0.363455	0.133224	2.72814	0.00636923	0.0182052	1.91363	ENSG00000060642	PIGV	55650	1	protein_coding
320.763	0.363304	0.144928	2.5068	0.0121831	0.0417353	1.38139	ENSG00000243477	NAT6	24142	3	protein_coding
5844.65	0.362873	0.0610266	5.94614	2.75e-09	3.24e-08	1.90285	ENSG00000153827	TRIP12	9320	2	protein_coding
851.017	0.362594	0.100164	3.62002	0.000294584	0.00125044	1.90521	ENSG00000185475	TMEM179B	374395	11	protein_coding
1538.88	0.362341	0.086711	4.17872	2.93e-05	0.000163546	1.86047	ENSG00000175182	FAM131A	131408	3	protein_coding
1450.57	0.361982	0.0796864	4.54258	5.56e-06	3.65e-05	1.86047	ENSG00000109762	SNX25	83891	4	protein_coding
70038.3	0.361687	0.0605482	5.97354	2.32e-09	2.73e-08	1.92848	ENSG00000197746	PSAP	5660	10	protein_coding
727.018	0.361569	0.127218	2.84213	0.00448138	0.0134002	1.91343	ENSG00000168792	ABHD15	116236	17	protein_coding
746.67	0.361436	0.104017	3.47477	0.000511293	0.00219374	1.73526	ENSG00000064933	PMS1	5378	2	protein_coding
3511.49	0.361336	0.0663036	5.44972	5.04e-08	4.79e-07	1.91282	ENSG00000110048	OSBP	5007	11	protein_coding
2097.7	0.361262	0.0733252	4.92684	8.36e-07	6.48e-06	1.90285	ENSG00000100284	TOM1	10043	22	protein_coding
8922.61	0.360897	0.0649803	5.55395	2.79e-08	2.66e-07	1.9996	ENSG00000106105	GARS	2617	7	protein_coding
3181.45	0.360529	0.101335	3.55777	0.000374013	0.00154452	1.90285	ENSG00000160991	ORAI2	80228	7	protein_coding
3922.04	0.360267	0.106768	3.37432	0.000739992	0.00277465	1.91282	ENSG00000167700	MFSD3	113655	8	protein_coding
804.031	0.360175	0.110201	3.26836	0.00108173	0.00421693	1.73526	ENSG00000256525	POLG2	11232	17	protein_coding
5952.55	0.359885	0.0700675	5.13625	2.8e-07	2.38e-06	1.90285	ENSG00000132676	DAP3	7818	1	protein_coding
39129.3	0.359781	0.0785361	4.58109	4.63e-06	3.01e-05	1.92848	ENSG00000178209	PLEC	5339	8	protein_coding
1465.69	0.359696	0.0988488	3.63885	0.000273861	0.00127225	1.73526	ENSG00000179933	C14orf119	55017	14	protein_coding
1473.87	0.359613	0.112955	3.18369	0.0014541	0.00503963	1.90285	ENSG00000104133	SPG11	80208	15	protein_coding
1907.24	0.358914	0.0771179	4.6541	3.25e-06	2.25e-05	1.88356	ENSG00000132680	KHDC4	22889	1	protein_coding
453.288	0.358842	0.137774	2.60456	0.0091992	0.0270885	1.73526	ENSG00000240344	PPIL3	53938	2	protein_coding
858.401	0.358828	0.102476	3.50158	0.000462502	0.00187452	1.88594	ENSG00000092094	OSGEP	55644	14	protein_coding
956.119	0.35784	0.151067	2.36875	0.0178485	0.0441395	1.88594	ENSG00000198753	PLXNB3	5365	X	protein_coding
6316.48	0.357684	0.0583434	6.13067	8.75e-10	1.12e-08	1.90285	ENSG00000064999	ANKS1A	23294	6	protein_coding
833.469	0.357578	0.141889	2.52013	0.011731	0.0309769	1.88594	ENSG00000166225	FRS2	10818	12	protein_coding
4404.63	0.357573	0.0861283	4.15163	3.3e-05	0.000174523	1.95202	ENSG00000164741	DLC1	10395	8	protein_coding
3026.86	0.357298	0.0842995	4.23843	2.25e-05	0.000125857	1.90563	ENSG00000168936	TMEM129	92305	4	protein_coding
7664	0.357179	0.0701001	5.09527	3.48e-07	2.91e-06	1.90285	ENSG00000100412	ACO2	50	22	protein_coding
1968.08	0.356862	0.0864491	4.128	3.66e-05	0.00019228	1.95202	ENSG00000154767	XPC	7508	3	protein_coding
584.384	0.356586	0.1159	3.07666	0.00209332	0.00753052	1.73526	ENSG00000139974	SLC38A6	145389	14	protein_coding
1304.96	0.35656	0.139235	2.56085	0.0104416	0.0284358	1.86047	ENSG00000112159	MDN1	23195	6	protein_coding
1064.26	0.356458	0.0987983	3.60793	0.000308646	0.00141263	1.73526	ENSG00000129219	PLD2	5338	17	protein_coding
4209.32	0.356137	0.0783903	4.54313	5.54e-06	3.56e-05	1.91282	ENSG00000180370	PAK2	5062	3	protein_coding
5985.54	0.354892	0.0634899	5.58974	2.27e-08	2.28e-07	1.92848	ENSG00000138029	HADHB	3032	2	protein_coding
3485.87	0.354889	0.0675806	5.25135	1.51e-07	1.34e-06	1.90285	ENSG00000135776	ABCB10	23456	1	protein_coding
2887.19	0.354888	0.0954171	3.71933	0.000199748	0.000867887	1.95202	ENSG00000063660	GPC1	2817	2	protein_coding
2371.12	0.354624	0.0815088	4.35075	1.36e-05	7.87e-05	1.95202	ENSG00000116747	TROVE2	6738	1	protein_coding
2292.48	0.353793	0.10499	3.36977	0.000752318	0.00282122	1.90285	ENSG00000179832	MROH1	727957	8	protein_coding
1704.55	0.35344	0.0917713	3.85131	0.000117487	0.000546473	1.95202	ENSG00000186174	BCL9L	283149	11	protein_coding
886.375	0.352832	0.130524	2.7032	0.00686761	0.0190882	1.95142	ENSG00000198466	ZNF587	84914	19	protein_coding
1537.77	0.352586	0.085047	4.14577	3.39e-05	0.00018206	1.91343	ENSG00000057019	DCBLD2	131566	3	protein_coding
4286.29	0.352551	0.0742481	4.74828	2.05e-06	1.47e-05	1.90563	ENSG00000107263	RAPGEF1	2889	9	protein_coding
2618.39	0.35248	0.0744875	4.73207	2.22e-06	1.57e-05	1.91282	ENSG00000114019	AMOTL2	51421	3	protein_coding
9169.6	0.352352	0.055579	6.33966	2.3e-10	3.18e-09	1.90563	ENSG00000137845	ADAM10	102	15	protein_coding
2964.77	0.352279	0.0758899	4.64198	3.45e-06	2.34e-05	1.91282	ENSG00000118217	ATF6	22926	1	protein_coding
430.555	0.352148	0.136983	2.57074	0.0101481	0.0266589	1.95142	ENSG00000131115	ZNF227	7770	19	protein_coding
37090.6	0.351532	0.0688177	5.10815	3.25e-07	2.67e-06	1.94905	ENSG00000104341	LAPTM4B	55353	8	protein_coding
1488.73	0.351396	0.103822	3.3846	0.000712812	0.00291638	1.73526	ENSG00000121413	ZSCAN18	65982	19	protein_coding
432.356	0.351383	0.135276	2.59753	0.00938966	0.0275767	1.73526	ENSG00000184857	TMEM186	25880	16	protein_coding
785.996	0.351247	0.109556	3.20608	0.00134556	0.00475996	1.88594	ENSG00000155008	APOOL	139322	X	protein_coding
1152.4	0.351235	0.0931697	3.76984	0.000163355	0.000745391	1.90285	ENSG00000125657	TNFSF9	8744	19	protein_coding
3165.75	0.351138	0.0928663	3.78112	0.000156125	0.000715446	1.90285	ENSG00000131149	GSE1	23199	16	protein_coding
2082.8	0.35106	0.0734257	4.78116	1.74e-06	1.27e-05	1.90285	ENSG00000196914	ARHGEF12	23365	11	protein_coding
11173.9	0.350888	0.0917697	3.82357	0.000131532	0.000591497	1.9996	ENSG00000105223	PLD3	23646	19	protein_coding
446.531	0.350268	0.123456	2.8372	0.00455117	0.0137573	1.88594	ENSG00000150756	FAM173B	134145	5	protein_coding
3876.59	0.349655	0.0911005	3.83813	0.000123977	0.000573359	1.95202	ENSG00000125505	MBOAT7	79143	19	protein_coding
669.541	0.349536	0.110646	3.15904	0.00158292	0.00530652	1.95142	ENSG00000174405	LIG4	3981	13	protein_coding
35536.5	0.349531	0.0615419	5.67956	1.35e-08	1.4e-07	1.94905	ENSG00000161011	SQSTM1	8878	5	protein_coding
857.709	0.349354	0.109003	3.20498	0.00135072	0.0047757	1.88594	ENSG00000124120	TTPAL	79183	20	protein_coding
2466.9	0.348827	0.0788372	4.42465	9.66e-06	5.77e-05	1.95202	ENSG00000006282	SPATA20	64847	17	protein_coding
612.499	0.348413	0.141159	2.46823	0.0135782	0.0350227	1.88594	ENSG00000064687	ABCA7	10347	19	protein_coding
1527.17	0.34815	0.0898294	3.87567	0.000106331	0.000510619	1.91343	ENSG00000180776	ZDHHC20	253832	13	protein_coding
3747.64	0.347594	0.0762387	4.55929	5.13e-06	3.33e-05	1.90285	ENSG00000141279	NPEPPS	9520	17	protein_coding
3171.6	0.347523	0.0874193	3.97536	7.03e-05	0.000345383	1.95202	ENSG00000123091	RNF11	26994	1	protein_coding
1253.25	0.347354	0.0945576	3.67346	0.000239285	0.0011293	1.73526	ENSG00000110435	PDHX	8050	11	protein_coding
2884.52	0.347219	0.075115	4.6225	3.79e-06	2.55e-05	1.90563	ENSG00000138246	DNAJC13	23317	3	protein_coding
1481.55	0.347162	0.0956493	3.62953	0.000283937	0.00121297	1.90285	ENSG00000177576	C18orf32	497661	18	protein_coding
1730.02	0.347135	0.0885858	3.91863	8.91e-05	0.000437678	1.90285	ENSG00000010404	IDS	3423	X	protein_coding
1207.82	0.34676	0.105208	3.29593	0.000980962	0.00386451	1.73526	ENSG00000175482	POLD4	57804	11	protein_coding
1278.21	0.346723	0.0868514	3.99214	6.55e-05	0.000330193	1.91343	ENSG00000100949	RABGGTA	5875	14	protein_coding
989.047	0.346465	0.110615	3.13218	0.00173516	0.00638584	1.73526	ENSG00000007264	MATK	4145	19	protein_coding
1755.71	0.346464	0.11595	2.98805	0.00280762	0.00906498	1.88356	ENSG00000173230	GOLGB1	2804	3	protein_coding
5090.93	0.346358	0.0927256	3.7353	0.000187489	0.000830986	1.92848	ENSG00000187079	TEAD1	7003	11	protein_coding
596.238	0.346207	0.114723	3.01777	0.00254644	0.00916625	1.68703	ENSG00000185127	C6orf120	387263	6	protein_coding
3512.44	0.346071	0.0789676	4.38244	1.17e-05	7.13e-05	1.88356	ENSG00000187678	SPRY4	81848	5	protein_coding
1379.77	0.345701	0.101476	3.40672	0.000657478	0.00251587	1.90521	ENSG00000172819	RARG	5916	12	protein_coding
3310.73	0.345517	0.108071	3.19712	0.00138807	0.0048468	1.90563	ENSG00000115275	MOGS	7841	2	protein_coding
2096.95	0.345187	0.0759644	4.54406	5.52e-06	3.54e-05	1.91282	ENSG00000164068	RNF123	63891	3	protein_coding
515.585	0.345129	0.133741	2.58057	0.00986367	0.0287309	1.73526	ENSG00000134864	GGACT	87769	13	protein_coding
1382.83	0.344513	0.114944	2.99723	0.00272443	0.00947959	1.73526	ENSG00000186001	LRCH3	84859	3	protein_coding
1681.44	0.344177	0.091459	3.76318	0.000167765	0.000778931	1.86047	ENSG00000184887	BTBD6	90135	14	protein_coding
6279.74	0.344094	0.0724924	4.74662	2.07e-06	1.45e-05	1.94905	ENSG00000128989	ARPP19	10776	15	protein_coding
3223.64	0.3439	0.0839308	4.09742	4.18e-05	0.000221712	1.90563	ENSG00000135766	EGLN1	54583	1	protein_coding
1587.38	0.343884	0.0788411	4.36174	1.29e-05	7.67e-05	1.91343	ENSG00000081791	KIAA0141	9812	5	protein_coding
2434.11	0.343319	0.080215	4.27998	1.87e-05	0.000108061	1.88356	ENSG00000100418	DESI1	27351	22	protein_coding
4598.95	0.342954	0.0744242	4.6081	4.06e-06	2.7e-05	1.91282	ENSG00000093010	COMT	1312	22	protein_coding
1295.45	0.342904	0.0962996	3.5608	0.000369721	0.00152167	1.91343	ENSG00000032389	EIPR1	7260	2	protein_coding
2812.81	0.342538	0.097992	3.49557	0.000473042	0.00188744	1.91282	ENSG00000163939	PBRM1	55193	3	protein_coding
6546.28	0.342175	0.0734969	4.65563	3.23e-06	2.17e-05	1.94905	ENSG00000162734	PEA15	8682	1	protein_coding
2854.32	0.341856	0.0853314	4.00621	6.17e-05	0.000313273	1.91282	ENSG00000062725	APPBP2	10513	17	protein_coding
3600.15	0.341524	0.0753027	4.53536	5.75e-06	3.72e-05	1.88356	ENSG00000136802	LRRC8A	56262	9	protein_coding
2020.64	0.3415	0.07951	4.29506	1.75e-05	0.000100427	1.91282	ENSG00000182253	SYNM	23336	15	protein_coding
381.162	0.341497	0.134838	2.53265	0.0113205	0.0339599	1.63068	ENSG00000067191	CACNB1	782	17	protein_coding
7084.02	0.341188	0.0792322	4.30618	1.66e-05	9.53e-05	1.92848	ENSG00000139514	SLC7A1	6541	13	protein_coding
908.557	0.340587	0.103858	3.27937	0.0010404	0.00407329	1.73526	ENSG00000107438	PDLIM1	9124	10	protein_coding
2889.58	0.340481	0.0888306	3.83293	0.000126626	0.000594633	1.91282	ENSG00000129933	MAU2	23383	19	protein_coding
4196.48	0.340333	0.0879152	3.87115	0.000108324	0.000520994	1.90563	ENSG00000101940	WDR13	64743	X	protein_coding
575.897	0.340081	0.124863	2.72363	0.00645692	0.0199975	1.73526	ENSG00000109016	DHRS7B	25979	17	protein_coding
1308.85	0.339902	0.0847012	4.01295	6e-05	0.000313149	1.86047	ENSG00000166452	AKIP1	56672	11	protein_coding
5150.42	0.339883	0.0742849	4.5754	4.75e-06	3.08e-05	1.92848	ENSG00000133789	SWAP70	23075	11	protein_coding
4360.25	0.339599	0.0785932	4.32097	1.55e-05	9.09e-05	1.90563	ENSG00000182670	TTC3	7267	21	protein_coding
9538.52	0.339585	0.074106	4.58242	4.6e-06	3.02e-05	1.90563	ENSG00000111321	LTBR	4055	12	protein_coding
3814.68	0.339405	0.0810104	4.18964	2.79e-05	0.000154532	1.88356	ENSG00000108256	NUFIP2	57532	17	protein_coding
2623.71	0.339111	0.0976641	3.47222	0.00051618	0.00204195	1.90285	ENSG00000100239	PPP6R2	9701	22	protein_coding
22439.5	0.339068	0.0996756	3.40171	0.000669645	0.00245139	1.9996	ENSG00000188157	AGRN	375790	1	protein_coding
896.605	0.338979	0.114015	2.9731	0.00294809	0.00933391	1.91343	ENSG00000125843	AP5S1	55317	20	protein_coding
2638.83	0.338931	0.0859001	3.94564	7.96e-05	0.000394973	1.90563	ENSG00000168137	SETD5	55209	3	protein_coding
3803.68	0.338818	0.0710573	4.76823	1.86e-06	1.34e-05	1.90563	ENSG00000138768	USO1	8615	4	protein_coding
497.381	0.338734	0.117624	2.87979	0.00397938	0.0134807	1.68703	ENSG00000148290	SURF1	6834	9	protein_coding
835.545	0.338711	0.0974109	3.47714	0.000506799	0.00217638	1.73526	ENSG00000166471	TMEM41B	440026	11	protein_coding
3764.59	0.33817	0.0689781	4.90257	9.46e-07	7.2e-06	1.91282	ENSG00000175582	RAB6A	5870	11	protein_coding
462.777	0.338002	0.129473	2.6106	0.00903828	0.0273313	1.68703	ENSG00000253710	ALG11	440138	13	protein_coding
1236.33	0.337935	0.104161	3.24435	0.00117718	0.00418416	1.90521	ENSG00000109265	KIAA1211	57482	4	protein_coding
2747.03	0.337906	0.0891845	3.78885	0.000151348	0.000703728	1.88356	ENSG00000181904	C5orf24	134553	5	protein_coding
1013.73	0.337503	0.10569	3.19335	0.00140634	0.00493713	1.88594	ENSG00000159423	ALDH4A1	8659	1	protein_coding
4728.63	0.337311	0.11048	3.05312	0.00226472	0.00744806	1.90285	ENSG00000103260	METRN	79006	16	protein_coding
551.894	0.337251	0.11644	2.89635	0.00377536	0.011363	1.95142	ENSG00000188493	C19orf54	284325	19	protein_coding
2755.56	0.337216	0.104274	3.23393	0.001221	0.00430647	1.91282	ENSG00000105327	BBC3	27113	19	protein_coding
678.104	0.337126	0.142145	2.3717	0.0177066	0.0481651	1.68703	ENSG00000169609	C15orf40	123207	15	protein_coding
4230.29	0.336966	0.0688619	4.89335	9.91e-07	7.52e-06	1.91282	ENSG00000136448	NMT1	4836	17	protein_coding
1786.33	0.336586	0.0997486	3.37434	0.000739937	0.00277465	1.91282	ENSG00000166233	ARIH1	25820	15	protein_coding
1530.82	0.336493	0.0915524	3.67541	0.00023747	0.0010284	1.91343	ENSG00000250479	CHCHD10	400916	22	protein_coding
6408.2	0.336448	0.0600659	5.60132	2.13e-08	2.13e-07	1.94905	ENSG00000062716	VMP1	81671	17	protein_coding
2012.42	0.336313	0.0869575	3.86755	0.000109933	0.000516352	1.95202	ENSG00000102996	MMP15	4324	16	protein_coding
2393.02	0.336192	0.0698153	4.81544	1.47e-06	1.06e-05	1.95202	ENSG00000182606	TRAK1	22906	3	protein_coding
384.649	0.335898	0.137164	2.44888	0.0143302	0.0416093	1.63068	ENSG00000162885	B3GALNT2	148789	1	protein_coding
390.243	0.335855	0.132357	2.5375	0.0111649	0.0386642	1.38139	ENSG00000119917	IFIT3	3437	10	protein_coding
1656.81	0.335673	0.0854536	3.92813	8.56e-05	0.000419668	1.91343	ENSG00000059758	CDK17	5128	12	protein_coding
2919.73	0.335481	0.0890197	3.76862	0.000164154	0.00074539	1.91282	ENSG00000175727	MLXIP	22877	12	protein_coding
9080.15	0.335477	0.0841807	3.9852	6.74e-05	0.000333524	1.94905	ENSG00000086758	HUWE1	10075	X	protein_coding
2310.14	0.335242	0.0781284	4.29091	1.78e-05	0.000103416	1.88356	ENSG00000174282	ZBTB4	57659	17	protein_coding
4900.03	0.334992	0.0671314	4.9901	6.03e-07	4.8e-06	1.90563	ENSG00000137216	TMEM63B	55362	6	protein_coding
2110.32	0.334801	0.0933179	3.58774	0.000333552	0.00140687	1.88356	ENSG00000109079	TNFAIP1	7126	17	protein_coding
1992.15	0.334733	0.090971	3.67955	0.000233642	0.00101414	1.91282	ENSG00000089916	GPATCH2L	55668	14	protein_coding
1959.26	0.334703	0.0974913	3.43315	0.000596603	0.00230853	1.91282	ENSG00000115266	APC2	10297	19	protein_coding
4425.25	0.334513	0.0631541	5.29678	1.18e-07	1.07e-06	1.90285	ENSG00000140403	DNAJA4	55466	15	protein_coding
1454.29	0.33428	0.0925591	3.61153	0.000304391	0.00131358	1.86047	ENSG00000167220	HDHD2	84064	18	protein_coding
521.194	0.334151	0.122398	2.73005	0.00633255	0.0183423	1.88594	ENSG00000102897	LYRM1	57149	16	protein_coding
2082.28	0.333928	0.0944019	3.5373	0.00040424	0.0016698	1.88356	ENSG00000155846	PPARGC1B	133522	5	protein_coding
449.774	0.333839	0.128665	2.59464	0.00946911	0.0256114	1.91363	ENSG00000131398	KCNC3	3748	19	protein_coding
1847.13	0.333716	0.0881796	3.7845	0.000154017	0.000707899	1.90285	ENSG00000135317	SNX14	57231	6	protein_coding
729.785	0.333611	0.13396	2.49039	0.0127605	0.032282	1.95142	ENSG00000125703	ATG4C	84938	1	protein_coding
2779.44	0.333421	0.0793342	4.20275	2.64e-05	0.000145755	1.90285	ENSG00000111897	SERINC1	57515	6	protein_coding
763.037	0.333053	0.105531	3.15597	0.00159968	0.00544375	1.91343	ENSG00000170903	MSANTD4	84437	11	protein_coding
2202.43	0.332997	0.106655	3.1222	0.00179507	0.00603433	1.91282	ENSG00000171159	C9orf16	79095	9	protein_coding
4953.54	0.332959	0.075096	4.43377	9.26e-06	5.43e-05	1.9996	ENSG00000197106	SLC6A17	388662	1	protein_coding
2542.83	0.33275	0.101103	3.2912	0.000997613	0.00359922	1.90563	ENSG00000100439	ABHD4	63874	14	protein_coding
3563.17	0.332655	0.100289	3.31695	0.00091005	0.00324955	1.95202	ENSG00000248905	FMN1	342184	15	protein_coding
572.142	0.332608	0.117661	2.82684	0.00470103	0.0139886	1.91363	ENSG00000186230	ZNF749	388567	19	protein_coding
3925.81	0.332548	0.0685451	4.85151	1.23e-06	9.14e-06	1.90563	ENSG00000154229	PRKCA	5578	17	protein_coding
1344.72	0.332427	0.0918061	3.62097	0.000293505	0.00135399	1.73526	ENSG00000171368	TPPP	11076	5	protein_coding
672.368	0.332263	0.138815	2.39358	0.0166851	0.0457889	1.68703	ENSG00000125772	GPCPD1	56261	20	protein_coding
7427.32	0.332019	0.0710391	4.67375	2.96e-06	2.04e-05	1.90563	ENSG00000148154	UGCG	7357	9	protein_coding
1312.75	0.331662	0.0843384	3.93252	8.41e-05	0.000414622	1.90521	ENSG00000254505	CHMP4A	29082	14	protein_coding
1091.66	0.331624	0.0953809	3.47684	0.000507356	0.00217813	1.73526	ENSG00000152700	SAR1B	51128	5	protein_coding
450.637	0.331522	0.137307	2.41446	0.0157585	0.0427938	1.73526	ENSG00000183020	AP2A2	161	11	protein_coding
5436.7	0.331472	0.105784	3.13349	0.00172743	0.00585424	1.90563	ENSG00000124942	AHNAK	79026	11	protein_coding
1954.98	0.331392	0.0951004	3.48465	0.000492774	0.00196172	1.90563	ENSG00000137815	RTF1	23168	15	protein_coding
2624.19	0.330943	0.0707106	4.68025	2.87e-06	1.98e-05	1.91282	ENSG00000197343	ZNF655	79027	7	protein_coding
2709.48	0.330912	0.0776715	4.26041	2.04e-05	0.000115601	1.90563	ENSG00000116584	ARHGEF2	9181	1	protein_coding
1415.09	0.330092	0.12705	2.59812	0.00937354	0.0275405	1.73526	ENSG00000162458	FBLIM1	54751	1	protein_coding
668.674	0.329987	0.112001	2.9463	0.00321602	0.0112148	1.68703	ENSG00000204634	TBC1D8	11138	2	protein_coding
3114.4	0.329874	0.110182	2.99389	0.00275443	0.00881998	1.90563	ENSG00000130294	KIF1A	547	2	protein_coding
1907.72	0.329811	0.080746	4.08455	4.42e-05	0.000233153	1.90563	ENSG00000221926	TRIM16	10626	17	protein_coding
7427.01	0.329446	0.0841925	3.91301	9.12e-05	0.000446348	1.90563	ENSG00000165458	INPPL1	3636	11	protein_coding
375.973	0.329262	0.132919	2.47716	0.0132434	0.04471	1.37691	ENSG00000160223	ICOSLG	23308	21	protein_coding
5338.03	0.328908	0.0658047	4.99824	5.79e-07	4.63e-06	1.90563	ENSG00000156599	ZDHHC5	25921	11	protein_coding
3741.26	0.328893	0.0857679	3.83469	0.000125723	0.000593699	1.90285	ENSG00000090013	BLVRB	645	19	protein_coding
3460.12	0.328747	0.0727045	4.52168	6.13e-06	3.89e-05	1.91282	ENSG00000140941	MAP1LC3B	81631	16	protein_coding
3069.85	0.328731	0.096695	3.39967	0.000674666	0.0025613	1.91282	ENSG00000137834	SMAD6	4091	15	protein_coding
2001.67	0.328442	0.0833894	3.93866	8.19e-05	0.000405433	1.90563	ENSG00000065060	UHRF1BP1	54887	6	protein_coding
3261.4	0.328314	0.0848452	3.86957	0.000109028	0.000528604	1.88356	ENSG00000005810	MYCBP2	23077	13	protein_coding
3711.74	0.328029	0.0626576	5.23526	1.65e-07	1.47e-06	1.88356	ENSG00000167110	GOLGA2	2801	9	protein_coding
1400.05	0.327865	0.0854648	3.83626	0.000124924	0.000639155	1.73526	ENSG00000263465	SRSF8	10929	11	protein_coding
1086.35	0.327825	0.122528	2.67552	0.0074614	0.0208193	1.91343	ENSG00000133858	ZFC3H1	196441	12	protein_coding
1245.24	0.327791	0.0968194	3.38559	0.000710246	0.0027443	1.86047	ENSG00000184178	SCFD2	152579	4	protein_coding
4308.65	0.327688	0.0825541	3.96937	7.21e-05	0.00036209	1.90285	ENSG00000124587	PEX6	5190	6	protein_coding
3210.3	0.327581	0.0897423	3.65024	0.000261992	0.00110346	1.95202	ENSG00000198517	MAFK	7975	7	protein_coding
806.883	0.32755	0.10161	3.2236	0.00126589	0.00450385	1.88594	ENSG00000135452	TSPAN31	6302	12	protein_coding
652.871	0.327449	0.116723	2.80535	0.00502622	0.0149968	1.88594	ENSG00000119723	COQ6	51004	14	protein_coding
3096.64	0.327399	0.0680396	4.81189	1.5e-06	1.08e-05	1.95202	ENSG00000139697	SBNO1	55206	12	protein_coding
800.467	0.327322	0.105319	3.1079	0.00188419	0.00618342	1.95142	ENSG00000065457	ADAT1	23536	16	protein_coding
806.949	0.326943	0.104791	3.11996	0.00180876	0.00597378	1.95142	ENSG00000113597	TRAPPC13	80006	5	protein_coding
953.115	0.326808	0.0932924	3.50305	0.000459962	0.00181266	1.95142	ENSG00000174446	SNAPC5	10302	15	protein_coding
3826	0.326437	0.0690238	4.72935	2.25e-06	1.6e-05	1.90285	ENSG00000141425	RPRD1A	55197	18	protein_coding
9419.41	0.326199	0.0641747	5.08298	3.72e-07	3.04e-06	1.92848	ENSG00000169504	CLIC4	25932	1	protein_coding
8615.15	0.326136	0.0846785	3.85146	0.000117416	0.000558646	1.90285	ENSG00000099341	PSMD8	5714	19	protein_coding
6376.4	0.325712	0.0681655	4.77825	1.77e-06	1.28e-05	1.90285	ENSG00000162736	NCSTN	23385	1	protein_coding
1758.43	0.325666	0.0866678	3.75763	0.00017153	0.000778931	1.90285	ENSG00000100263	RHBDD3	25807	22	protein_coding
2340.33	0.325572	0.125363	2.59703	0.00940334	0.0250151	1.95202	ENSG00000171813	PWWP2B	170394	10	protein_coding
1037.32	0.325462	0.106982	3.04222	0.00234842	0.00768131	1.90521	ENSG00000176018	LYSMD3	116068	5	protein_coding
524.649	0.325446	0.137165	2.37266	0.0176603	0.0433119	1.91363	ENSG00000225830	ERCC6	2074	10	protein_coding
2393.24	0.325109	0.071896	4.52193	6.13e-06	3.89e-05	1.91282	ENSG00000158470	B4GALT5	9334	20	protein_coding
3088.16	0.324656	0.0757438	4.28623	1.82e-05	0.000105432	1.88356	ENSG00000198171	DDRGK1	65992	20	protein_coding
539.972	0.324637	0.133505	2.43164	0.0150305	0.037785	1.91363	ENSG00000198464	ZNF480	147657	19	protein_coding
3922.08	0.324226	0.110399	2.93685	0.0033156	0.0101414	1.95202	ENSG00000142599	RERE	473	1	protein_coding
558.973	0.324206	0.126323	2.56648	0.0102736	0.0277341	1.88594	ENSG00000152669	CCNO	10309	5	protein_coding
2268.1	0.324053	0.0817144	3.96568	7.32e-05	0.000370518	1.88356	ENSG00000156162	DPY19L4	286148	8	protein_coding
5880.02	0.32399	0.0607869	5.32993	9.83e-08	8.89e-07	1.92848	ENSG00000125304	TM9SF2	9375	13	protein_coding
1500.8	0.323888	0.129025	2.51028	0.0120636	0.031321	1.91343	ENSG00000127914	AKAP9	10142	7	protein_coding
1390.63	0.323658	0.108246	2.99004	0.00278945	0.008885	1.91343	ENSG00000185900	POMK	84197	8	protein_coding
6433.68	0.32344	0.0660144	4.89954	9.61e-07	7.35e-06	1.90285	ENSG00000151491	EPS8	2059	12	protein_coding
5042.29	0.323428	0.0831521	3.8896	0.000100411	0.000466337	1.9996	ENSG00000173442	EHBP1L1	254102	11	protein_coding
5412.27	0.323274	0.085057	3.80067	0.000144303	0.000667883	1.90285	ENSG00000033100	CHPF2	54480	7	protein_coding
496.145	0.323202	0.124826	2.58921	0.00961974	0.0281558	1.73526	ENSG00000006016	CRLF1	9244	19	protein_coding
1053.07	0.32271	0.0917904	3.51573	0.000438544	0.00173672	1.95142	ENSG00000158793	NIT1	4817	1	protein_coding
4290.35	0.322601	0.0800191	4.03155	5.54e-05	0.000288929	1.88356	ENSG00000105357	MYH14	79784	19	protein_coding
952.698	0.322523	0.0974593	3.30931	0.000935268	0.00333602	1.95142	ENSG00000275066	SYNRG	11276	17	protein_coding
1528.41	0.322312	0.0968417	3.32823	0.000873984	0.00320674	1.90285	ENSG00000116191	RALGPS2	55103	1	protein_coding
2145.11	0.322119	0.0854313	3.77051	0.000162917	0.000744163	1.90285	ENSG00000129226	CD68	968	17	protein_coding
849.9	0.32208	0.100718	3.19783	0.00138465	0.00488149	1.88594	ENSG00000171928	TVP23B	51030	17	protein_coding
3288.43	0.322073	0.0663524	4.85397	1.21e-06	8.84e-06	1.95202	ENSG00000078618	NRDC	4898	1	protein_coding
5202.43	0.322041	0.0635446	5.06795	4.02e-07	3.27e-06	1.92848	ENSG00000137207	YIPF3	25844	6	protein_coding
698.248	0.320875	0.130977	2.44986	0.0142914	0.0403451	1.68703	ENSG00000175309	PHYKPL	85007	5	protein_coding
565.358	0.320836	0.128328	2.50013	0.0124149	0.0320783	1.91363	ENSG00000103852	TTC23	64927	15	protein_coding
1697.74	0.320643	0.0891623	3.59617	0.000322934	0.00135812	1.90285	ENSG00000128585	MKLN1	4289	7	protein_coding
739.983	0.320525	0.127795	2.50811	0.0121377	0.0318663	1.88594	ENSG00000106692	FKTN	2218	9	protein_coding
2208.49	0.320392	0.0848699	3.7751	0.000159944	0.000730522	1.90563	ENSG00000121741	ZMYM2	7750	13	protein_coding
6734.29	0.319905	0.0818244	3.90966	9.24e-05	0.000451588	1.90563	ENSG00000167930	FAM234A	83986	16	protein_coding
581.522	0.319873	0.124877	2.56151	0.0104219	0.027273	1.95142	ENSG00000243056	EIF4EBP3	8637	5	protein_coding
1717.22	0.319836	0.0788579	4.05585	5e-05	0.000260187	1.90563	ENSG00000066697	MSANTD3	91283	9	protein_coding
7904.95	0.319835	0.067791	4.71796	2.38e-06	1.69e-05	1.90563	ENSG00000100030	MAPK1	5594	22	protein_coding
5284.09	0.319793	0.062524	5.11472	3.14e-07	2.61e-06	1.92848	ENSG00000156675	RAB11FIP1	80223	8	protein_coding
754.223	0.319777	0.105589	3.02851	0.00245761	0.00805909	1.88594	ENSG00000137522	RNF121	55298	11	protein_coding
1190.67	0.319438	0.101792	3.13814	0.00170021	0.00626516	1.73526	ENSG00000168101	NUDT16L1	84309	16	protein_coding
1679.4	0.319273	0.0848407	3.76321	0.000167748	0.000759115	1.91343	ENSG00000089902	RCOR1	23186	14	protein_coding
1532.61	0.319166	0.0846998	3.7682	0.000164426	0.000748319	1.90521	ENSG00000177463	NR2C2	7182	3	protein_coding
782.884	0.319036	0.111322	2.86588	0.00415855	0.0125913	1.90521	ENSG00000274512	TBC1D3L	101060376	17	protein_coding
469.432	0.31882	0.12782	2.49429	0.0126208	0.0352848	1.73526	ENSG00000244274	DBNDD2	55861	20	protein_coding
1159.2	0.318617	0.101517	3.13857	0.00169776	0.00589032	1.86047	ENSG00000172943	PHF8	23133	X	protein_coding
1967.66	0.318583	0.122762	2.59513	0.00945563	0.0251386	1.95202	ENSG00000177200	CHD9	80205	16	protein_coding
2047.03	0.318579	0.0845343	3.76864	0.000164142	0.000748319	1.90285	ENSG00000277791	PSMB3	5691	17	protein_coding
866.687	0.31847	0.100519	3.16825	0.00153361	0.00525282	1.91343	ENSG00000165322	ARHGAP12	94134	10	protein_coding
2316.34	0.318126	0.0695672	4.57294	4.81e-06	3.14e-05	1.90285	ENSG00000280165	PCDH20	64881	13	protein_coding
3057.56	0.318103	0.0837055	3.80026	0.000144545	0.000655117	1.95202	ENSG00000071537	SEL1L	6400	14	protein_coding
1847.3	0.317894	0.084009	3.78405	0.000154294	0.000714948	1.88356	ENSG00000166068	SPRED1	161742	15	protein_coding
2261.75	0.31784	0.0707057	4.49525	6.95e-06	4.41e-05	1.88356	ENSG00000172939	OXSR1	9943	3	protein_coding
2068.43	0.317803	0.126303	2.5162	0.0118628	0.0309869	1.90563	ENSG00000135837	CEP350	9857	1	protein_coding
2175.69	0.317786	0.0843523	3.76736	0.000164982	0.000735114	1.95202	ENSG00000105379	ETFB	2109	19	protein_coding
1490.75	0.317694	0.0877252	3.62147	0.000292936	0.00123969	1.91343	ENSG00000145916	RMND5B	64777	5	protein_coding
9282.65	0.317692	0.0744069	4.26967	1.96e-05	0.000111651	1.90285	ENSG00000157637	SLC38A10	124565	17	protein_coding
677.734	0.317557	0.108554	2.92534	0.00344077	0.0107833	1.88594	ENSG00000214013	GANC	2595	15	protein_coding
1596.39	0.317438	0.0871288	3.64332	0.000269141	0.00114857	1.91343	ENSG00000151414	NEK7	140609	1	protein_coding
2273.63	0.317403	0.0719179	4.41341	1.02e-05	6.18e-05	1.90563	ENSG00000104691	UBXN8	7993	8	protein_coding
1986.89	0.317241	0.098657	3.2156	0.00130174	0.00462424	1.88356	ENSG00000073614	KDM5A	5927	12	protein_coding
2988.33	0.317197	0.0849827	3.73249	0.000189597	0.000847921	1.90285	ENSG00000106683	LIMK1	3984	7	protein_coding
1620.98	0.317183	0.0894404	3.5463	0.000390674	0.00160468	1.90285	ENSG00000121766	ZCCHC17	51538	1	protein_coding
1551.95	0.316931	0.0908655	3.48791	0.000486808	0.00198154	1.86047	ENSG00000181817	LSM10	84967	1	protein_coding
1390.15	0.316923	0.0837959	3.78208	0.000155521	0.000710118	1.91343	ENSG00000102100	SLC35A2	7355	X	protein_coding
14410.9	0.316849	0.0587858	5.38989	7.05e-08	6.61e-07	1.90285	ENSG00000072274	TFRC	7037	3	protein_coding
3465.18	0.316756	0.0738627	4.28844	1.8e-05	0.000103037	1.91282	ENSG00000176903	PNMA1	9240	14	protein_coding
7633.43	0.316352	0.0834234	3.79213	0.000149363	0.000680684	1.92848	ENSG00000185728	YTHDF3	253943	8	protein_coding
5360.69	0.316045	0.0669276	4.7222	2.33e-06	1.58e-05	1.9996	ENSG00000187446	CHP1	11261	15	protein_coding
3386.79	0.315869	0.0715623	4.4139	1.02e-05	6.18e-05	1.90285	ENSG00000101337	TM9SF4	9777	20	protein_coding
874.587	0.315713	0.105467	2.99348	0.00275813	0.00958114	1.73526	ENSG00000106479	ZNF862	643641	7	protein_coding
2390.76	0.315572	0.0716699	4.40313	1.07e-05	6.44e-05	1.91282	ENSG00000170881	RNF139	11236	8	protein_coding
484.009	0.315167	0.134383	2.34528	0.0190126	0.0498659	1.73526	ENSG00000065320	NTN1	9423	17	protein_coding
16932.9	0.314981	0.069701	4.51903	6.21e-06	3.95e-05	1.90285	ENSG00000115310	RTN4	57142	2	protein_coding
10191.6	0.314896	0.0618226	5.09354	3.51e-07	2.93e-06	1.90563	ENSG00000110880	CORO1C	23603	12	protein_coding
4849.38	0.314704	0.0687931	4.57464	4.77e-06	2.99e-05	1.9996	ENSG00000161013	MGAT4B	11282	5	protein_coding
1405.8	0.314589	0.104931	2.99805	0.00271713	0.00868611	1.91343	ENSG00000154589	LY96	23643	8	protein_coding
10522.6	0.314395	0.0551454	5.70121	1.19e-08	1.27e-07	1.90563	ENSG00000108219	TSPAN14	81619	10	protein_coding
4102.36	0.314205	0.089599	3.50679	0.000453548	0.00178877	1.95202	ENSG00000005339	CREBBP	1387	16	protein_coding
1097.62	0.313976	0.107427	2.9227	0.00347012	0.0105499	1.95142	ENSG00000083099	LYRM2	57226	6	protein_coding
3642.32	0.31379	0.0773006	4.05935	4.92e-05	0.000256167	1.91282	ENSG00000172046	USP19	10869	3	protein_coding
1820.8	0.31373	0.0915657	3.42628	0.000611904	0.00235825	1.91282	ENSG00000129347	KRI1	65095	19	protein_coding
3878.74	0.313634	0.0917589	3.41803	0.000630765	0.00237775	1.95202	ENSG00000160551	TAOK1	57551	17	protein_coding
3084.03	0.313494	0.0768678	4.07834	4.54e-05	0.000241165	1.88356	ENSG00000074755	ZZEF1	23140	17	protein_coding
1149.7	0.313231	0.0917915	3.41242	0.000643895	0.00252023	1.86047	ENSG00000152683	SLC30A6	55676	2	protein_coding
1801.32	0.313062	0.0853403	3.66839	0.000244078	0.00105423	1.91282	ENSG00000159023	EPB41	2035	1	protein_coding
4673.56	0.312405	0.0669138	4.66877	3.03e-06	2.04e-05	1.95202	ENSG00000008294	SPAG9	9043	17	protein_coding
744.618	0.312342	0.113837	2.74375	0.00607409	0.0171706	1.95142	ENSG00000114166	KAT2B	8850	3	protein_coding
2677.67	0.312101	0.0846642	3.68634	0.0002275	0.000992154	1.91282	ENSG00000140400	MAN2C1	4123	15	protein_coding
484.941	0.311879	0.120586	2.58635	0.00969986	0.0264098	1.88594	ENSG00000162971	TYW5	129450	2	protein_coding
424.813	0.311829	0.133099	2.34283	0.019138	0.0454464	1.95142	ENSG00000106327	TFR2	7036	7	protein_coding
3213.71	0.311392	0.0750029	4.15173	3.3e-05	0.000174519	1.95202	ENSG00000136521	NDUFB5	4711	3	protein_coding
738.597	0.311271	0.119877	2.59659	0.00941541	0.0254946	1.91343	ENSG00000120253	NUP43	348995	6	protein_coding
5484.41	0.310969	0.0786456	3.95405	7.68e-05	0.000375516	1.94905	ENSG00000113732	ATP6V0E1	8992	5	protein_coding
9928.45	0.310618	0.0592676	5.24095	1.6e-07	1.41e-06	1.90285	ENSG00000006125	AP2B1	163	17	protein_coding
62674.8	0.310433	0.0595487	5.2131	1.86e-07	1.62e-06	1.90285	ENSG00000067225	PKM	5315	15	protein_coding
4050.56	0.310171	0.070159	4.42097	9.83e-06	5.97e-05	1.91282	ENSG00000107819	SFXN3	81855	10	protein_coding
1280.07	0.310048	0.0848395	3.65452	0.000257665	0.00120742	1.73526	ENSG00000153406	NMRAL1	57407	16	protein_coding
1065.63	0.310031	0.10261	3.02147	0.00251555	0.00798188	1.95142	ENSG00000168300	PCMTD1	115294	8	protein_coding
884.761	0.309981	0.103346	2.99944	0.00270475	0.00864863	1.91343	ENSG00000115274	INO80B	83444	2	protein_coding
1834.29	0.309389	0.0871798	3.54886	0.000386907	0.001589	1.90563	ENSG00000052802	MSMO1	6307	4	protein_coding
1423.35	0.30935	0.0819441	3.77513	0.000159925	0.000794202	1.73526	ENSG00000220205	VAMP2	6844	17	protein_coding
1947.92	0.308931	0.0792319	3.89908	9.66e-05	0.000470911	1.90285	ENSG00000092931	MFSD11	79157	17	protein_coding
2157.88	0.308721	0.0709023	4.35417	1.34e-05	7.77e-05	1.95202	ENSG00000163125	RPRD2	23248	1	protein_coding
942.177	0.308715	0.110898	2.78377	0.00537318	0.0156932	1.91343	ENSG00000167985	SDHAF2	54949	11	protein_coding
1459.32	0.308482	0.0785232	3.92854	8.55e-05	0.000419101	1.91343	ENSG00000214517	PPME1	51400	11	protein_coding
2427.45	0.308242	0.0781051	3.94651	7.93e-05	0.00039442	1.90285	ENSG00000116521	SCAMP3	10067	1	protein_coding
1632.92	0.308216	0.0920226	3.34935	0.000810007	0.00306001	1.86047	ENSG00000104343	UBE2W	55284	8	protein_coding
1855.68	0.307687	0.101019	3.04583	0.0023204	0.00744074	1.95202	ENSG00000169032	MAP2K1	5604	15	protein_coding
1135.97	0.307439	0.0872466	3.52379	0.000425424	0.00172989	1.90285	ENSG00000066422	ZBTB11	27107	3	protein_coding
1152.13	0.307359	0.0994054	3.09198	0.00198827	0.00662598	1.90285	ENSG00000178449	COX14	84987	12	protein_coding
2112.26	0.307289	0.0764382	4.0201	5.82e-05	0.000301818	1.88356	ENSG00000167112	TRUB2	26995	9	protein_coding
541.879	0.307274	0.124566	2.46676	0.0136342	0.037791	1.73526	ENSG00000130244	FAM98C	147965	19	protein_coding
5774.14	0.307257	0.0714363	4.30113	1.7e-05	9.63e-05	1.94905	ENSG00000091039	OSBPL8	114882	12	protein_coding
811.979	0.307215	0.103666	2.96352	0.00304143	0.00958114	1.91343	ENSG00000133195	SLC39A11	201266	17	protein_coding
741.425	0.307175	0.123636	2.4845	0.0129733	0.0327499	1.95142	ENSG00000149262	INTS4	92105	11	protein_coding
1508.18	0.306713	0.0806661	3.80225	0.000143387	0.000678049	1.86047	ENSG00000120925	RNF170	81790	8	protein_coding
963.914	0.306563	0.108297	2.83077	0.00464365	0.0138855	1.90521	ENSG00000146858	ZC3HAV1L	92092	7	protein_coding
4398.99	0.306428	0.0778736	3.93494	8.32e-05	0.000409445	1.91282	ENSG00000175416	CLTB	1212	5	protein_coding
1364.68	0.306358	0.086811	3.52902	0.000417102	0.00170127	1.90285	ENSG00000146826	C7orf43	55262	7	protein_coding
1291.88	0.306303	0.0990852	3.09131	0.00199275	0.00663923	1.90285	ENSG00000140463	BBS4	585	15	protein_coding
671.998	0.306166	0.106482	2.87528	0.00403666	0.0122469	1.91363	ENSG00000033867	SLC4A7	9497	3	protein_coding
5038.09	0.305954	0.0640389	4.77763	1.77e-06	1.27e-05	1.92848	ENSG00000169490	TM2D2	83877	8	protein_coding
1647.74	0.30541	0.0795721	3.83815	0.000123965	0.000583406	1.91343	ENSG00000148660	CAMK2G	818	10	protein_coding
1000.68	0.305268	0.0890729	3.42717	0.000609902	0.0023544	1.91343	ENSG00000121067	SPOP	8405	17	protein_coding
1731.02	0.305216	0.0854287	3.57276	0.000353244	0.00143361	1.95202	ENSG00000119446	RBM18	92400	9	protein_coding
4030.49	0.304883	0.0946627	3.22073	0.00127863	0.0044062	1.95202	ENSG00000223802	CERS1	10715	19	protein_coding
1738.8	0.304882	0.0816647	3.73333	0.000188961	0.000844124	1.90563	ENSG00000123575	FAM199X	139231	X	protein_coding
623.468	0.304842	0.129377	2.35623	0.0184616	0.0441395	1.95142	ENSG00000237651	C2orf74	339804	2	protein_coding
782.797	0.30464	0.12871	2.36687	0.0179391	0.044298	1.88594	ENSG00000136002	ARHGEF4	50649	2	protein_coding
2106.65	0.303708	0.0992342	3.06052	0.00220957	0.007352	1.88356	ENSG00000090686	USP48	84196	1	protein_coding
2034.7	0.303187	0.0818966	3.70207	0.00021385	0.000939357	1.91282	ENSG00000086065	CHMP5	51510	9	protein_coding
2188.28	0.303141	0.0898954	3.37216	0.000745821	0.00279831	1.90563	ENSG00000115839	RAB3GAP1	22930	2	protein_coding
872.928	0.302914	0.120535	2.51307	0.0119685	0.0337728	1.73526	ENSG00000119574	ZBTB45	84878	19	protein_coding
1823.75	0.30281	0.0990118	3.05832	0.00222581	0.0071623	1.95202	ENSG00000144589	STK11IP	114790	2	protein_coding
935.472	0.302688	0.109188	2.77216	0.00556863	0.0162371	1.90521	ENSG00000176410	DNAJC30	84277	7	protein_coding
783.192	0.302622	0.10445	2.89729	0.00376399	0.0116732	1.88594	ENSG00000078043	PIAS2	9063	18	protein_coding
932.048	0.302369	0.112937	2.67732	0.00742142	0.0208102	1.90521	ENSG00000270181	BIVM-ERCC5	100533467	13	protein_coding
7170.36	0.302259	0.0671498	4.50127	6.76e-06	4.06e-05	1.9996	ENSG00000002834	LASP1	3927	17	protein_coding
1299.55	0.302193	0.0926554	3.26147	0.00110836	0.00405168	1.86047	ENSG00000163110	PDLIM5	10611	4	protein_coding
8506.5	0.302144	0.0669251	4.51466	6.34e-06	4.02e-05	1.90285	ENSG00000143420	ENSA	2029	1	protein_coding
3613.4	0.302112	0.0704157	4.2904	1.78e-05	0.000102735	1.90285	ENSG00000124486	USP9X	8239	X	protein_coding
5191.65	0.302013	0.0629465	4.79793	1.6e-06	1.15e-05	1.94905	ENSG00000006652	IFRD1	3475	7	protein_coding
1737.33	0.301877	0.0776691	3.88671	0.000101611	0.000490251	1.91282	ENSG00000149016	TUT1	64852	11	protein_coding
1730.19	0.301403	0.104728	2.87795	0.00400273	0.0121603	1.91282	ENSG00000135414	GDF11	10220	12	protein_coding
3191.22	0.301345	0.0711528	4.23518	2.28e-05	0.000126836	1.91282	ENSG00000080503	SMARCA2	6595	9	protein_coding
1031.89	0.301272	0.105749	2.84894	0.00438653	0.0133199	1.88594	ENSG00000170113	NIPA1	123606	15	protein_coding
2799.44	0.300763	0.0785461	3.82913	0.000128596	0.000604609	1.90285	ENSG00000102699	PARP4	143	13	protein_coding
4807.85	0.30052	0.0640689	4.69058	2.72e-06	1.9e-05	1.90563	ENSG00000115216	NRBP1	29959	2	protein_coding
2078.8	0.300488	0.0868305	3.46063	0.000538913	0.0020726	1.95202	ENSG00000126005	MMP24OS	101410538	20	protein_coding
3784.29	0.300377	0.0655823	4.58015	4.65e-06	2.99e-05	1.95202	ENSG00000112242	E2F3	1871	6	protein_coding
2373	0.300362	0.0853987	3.51717	0.000436172	0.00176613	1.90563	ENSG00000131263	RLIM	51132	X	protein_coding
4053.51	0.300023	0.0808854	3.70924	0.000207883	0.0008996	1.95202	ENSG00000186577	SMIM29	221491	6	protein_coding
1868.18	0.299964	0.0750689	3.99585	6.45e-05	0.000319864	1.95202	ENSG00000166135	HIF1AN	55662	10	protein_coding
3625.38	0.29996	0.0716028	4.18923	2.8e-05	0.000153435	1.90285	ENSG00000170873	MTSS1	9788	8	protein_coding
1826.19	0.299889	0.099574	3.01172	0.00259775	0.00837703	1.90563	ENSG00000183023	SLC8A1	6546	2	protein_coding
973.447	0.299736	0.10563	2.83762	0.00454512	0.0135646	1.91343	ENSG00000175197	DDIT3	1649	12	protein_coding
1438.19	0.29973	0.0842589	3.55724	0.000374766	0.00157944	1.86047	ENSG00000144566	RAB5A	5868	3	protein_coding
3754.95	0.299572	0.0750918	3.98941	6.62e-05	0.000333617	1.91282	ENSG00000113384	GOLPH3	64083	5	protein_coding
2921.38	0.299549	0.0792371	3.78041	0.00015657	0.000702721	1.95202	ENSG00000151240	DIP2C	22982	10	protein_coding
2366.85	0.29932	0.0710278	4.21412	2.51e-05	0.000140427	1.88356	ENSG00000131368	MRPS25	64432	3	protein_coding
5071.29	0.299095	0.0700228	4.27139	1.94e-05	0.000106025	1.9996	ENSG00000198561	CTNND1	1500	11	protein_coding
2695.47	0.298906	0.0688901	4.33888	1.43e-05	8.45e-05	1.90563	ENSG00000161513	FDXR	2232	17	protein_coding
759.392	0.298708	0.105243	2.83826	0.00453607	0.0135423	1.91343	ENSG00000100577	GSTZ1	2954	14	protein_coding
1560.96	0.298669	0.107666	2.77404	0.00553649	0.0161505	1.90521	ENSG00000213341	CHUK	1147	10	protein_coding
1410.05	0.298321	0.107828	2.76663	0.00566392	0.0164787	1.90521	ENSG00000177595	PIDD1	55367	11	protein_coding
2642.84	0.297388	0.0918782	3.23677	0.00120892	0.00419282	1.95202	ENSG00000143878	RHOB	388	2	protein_coding
2326.54	0.297378	0.0938029	3.17024	0.00152314	0.00522134	1.91282	ENSG00000025796	SEC63	11231	6	protein_coding
3370.16	0.297117	0.0756574	3.92714	8.6e-05	0.00042296	1.90563	ENSG00000066322	ELOVL1	64834	1	protein_coding
628.639	0.296911	0.11824	2.51108	0.0120363	0.031662	1.88594	ENSG00000162695	SLC30A7	148867	1	protein_coding
1221.08	0.296439	0.0991284	2.99046	0.00278561	0.00891566	1.90285	ENSG00000127080	IPPK	64768	9	protein_coding
2075.21	0.296346	0.0764544	3.87611	0.000106139	0.000511596	1.90563	ENSG00000120314	WDR55	54853	5	protein_coding
898.294	0.296219	0.114419	2.5889	0.00962837	0.0262679	1.88594	ENSG00000184208	C22orf46	79640	22	protein_coding
549.709	0.295835	0.117053	2.52736	0.0114924	0.0304891	1.88594	ENSG00000131370	SH3BP5	9467	3	protein_coding
1188.35	0.295757	0.114194	2.58996	0.00959877	0.0264809	1.86047	ENSG00000126705	AHDC1	27245	1	protein_coding
2156.16	0.295184	0.0903754	3.2662	0.00109001	0.00382037	1.95202	ENSG00000080819	CPOX	1371	3	protein_coding
1954.66	0.295183	0.078591	3.75594	0.000172691	0.000790828	1.88356	ENSG00000080815	PSEN1	5663	14	protein_coding
1208.55	0.294801	0.0870625	3.38609	0.000708964	0.00267403	1.91343	ENSG00000186141	POLR3C	10623	1	protein_coding
686.002	0.294783	0.116329	2.53406	0.011275	0.0328813	1.68703	ENSG00000184508	HDDC3	374659	15	protein_coding
1852.72	0.294619	0.076463	3.85309	0.000116637	0.000552842	1.91282	ENSG00000147650	LRP12	29967	8	protein_coding
2045.59	0.294504	0.0809311	3.63895	0.000273751	0.00116674	1.91282	ENSG00000128607	KLHDC10	23008	7	protein_coding
3023.37	0.294347	0.0874812	3.36469	0.000766291	0.00285443	1.91282	ENSG00000154001	PPP2R5E	5529	14	protein_coding
846.693	0.294327	0.113211	2.59981	0.00932753	0.0274109	1.73526	ENSG00000128294	TPST2	8459	22	protein_coding
2864.97	0.294217	0.0828433	3.55149	0.000383062	0.00157663	1.90563	ENSG00000131844	MCCC2	64087	5	protein_coding
3876.26	0.294195	0.0811197	3.62667	0.000287098	0.00119673	1.95202	ENSG00000028528	SNX1	6642	15	protein_coding
2669.07	0.293644	0.0725543	4.04723	5.18e-05	0.000267685	1.91282	ENSG00000084073	ZMPSTE24	10269	1	protein_coding
725.86	0.293402	0.108818	2.69626	0.00701226	0.0198266	1.90521	ENSG00000076321	KLHL20	27252	1	protein_coding
1251.14	0.293386	0.0907504	3.23289	0.00122543	0.00433589	1.90521	ENSG00000188419	CHM	1121	X	protein_coding
1726.88	0.292902	0.0818369	3.5791	0.000344784	0.00143361	1.90563	ENSG00000101255	TRIB3	57761	20	protein_coding
4945.88	0.292863	0.0963112	3.0408	0.0023595	0.00771396	1.90563	ENSG00000254470	AP5B1	91056	11	protein_coding
4971.07	0.292717	0.0724128	4.04234	5.29e-05	0.000270679	1.92848	ENSG00000186591	UBE2H	7328	7	protein_coding
6999.34	0.292715	0.0734346	3.98607	6.72e-05	0.000338958	1.90285	ENSG00000176853	FAM91A1	157769	8	protein_coding
31790.3	0.292506	0.0698795	4.18586	2.84e-05	0.000152221	1.94905	ENSG00000108828	VAT1	10493	17	protein_coding
1491.19	0.29216	0.0832575	3.50912	0.000449596	0.00181423	1.90521	ENSG00000033327	GAB2	9846	11	protein_coding
1267.83	0.292139	0.0933038	3.13105	0.0017418	0.00589819	1.90521	ENSG00000152904	GGPS1	9453	1	protein_coding
2772.36	0.291993	0.0935236	3.12213	0.00179546	0.00612317	1.88356	ENSG00000103152	MPG	4350	16	protein_coding
8352.63	0.291388	0.0688412	4.23276	2.31e-05	0.000128477	1.90563	ENSG00000116679	IVNS1ABP	10625	1	protein_coding
15470.9	0.291071	0.0663956	4.38389	1.17e-05	6.87e-05	1.94905	ENSG00000177697	CD151	977	11	protein_coding
1105.55	0.291066	0.0874376	3.32884	0.000872092	0.00313192	1.95142	ENSG00000005238	FAM214B	80256	9	protein_coding
1196.72	0.290943	0.0883103	3.29455	0.000985788	0.00356025	1.90521	ENSG00000148356	LRSAM1	90678	9	protein_coding
7604.03	0.290911	0.0708901	4.10369	4.07e-05	0.000216563	1.90563	ENSG00000182095	TNRC18	84629	7	protein_coding
3537.26	0.290862	0.101129	2.87616	0.00402544	0.012003	1.95202	ENSG00000072071	ADGRL1	22859	19	protein_coding
1204	0.290716	0.0937226	3.10188	0.00192296	0.00643757	1.90521	ENSG00000144597	EAF1	85403	3	protein_coding
6133.09	0.290611	0.0761301	3.8173	0.000134922	0.000617197	1.94905	ENSG00000107130	NCS1	23413	9	protein_coding
3309.39	0.290595	0.10788	2.69368	0.00706678	0.0199758	1.90285	ENSG00000050820	BCAR1	9564	16	protein_coding
2165.79	0.289813	0.0828912	3.4963	0.000471751	0.00189129	1.90285	ENSG00000126581	BECN1	8678	17	protein_coding
901.402	0.289782	0.108473	2.67146	0.0075522	0.0229548	1.73526	ENSG00000215375	MYL5	4636	4	protein_coding
1160.02	0.289747	0.0968726	2.99101	0.00278054	0.00890159	1.90285	ENSG00000115073	ACTR1B	10120	2	protein_coding
73734.8	0.289069	0.056028	5.15937	2.48e-07	2.09e-06	1.92848	ENSG00000035862	TIMP2	7077	17	protein_coding
1902.66	0.288776	0.0874898	3.30068	0.000964501	0.00342506	1.95202	ENSG00000040487	PQLC2	54896	1	protein_coding
911.695	0.288718	0.118287	2.44083	0.0146535	0.0362832	1.95142	ENSG00000173264	GPR137	56834	11	protein_coding
3972.98	0.288602	0.0690131	4.18185	2.89e-05	0.000154379	1.95202	ENSG00000160007	ARHGAP35	2909	19	protein_coding
1824.01	0.28845	0.0821062	3.51314	0.000442845	0.00178877	1.90563	ENSG00000133028	SCO1	6341	17	protein_coding
1831.82	0.288442	0.082328	3.50357	0.000459068	0.00184529	1.90563	ENSG00000160293	VAV2	7410	9	protein_coding
4103.86	0.288328	0.076029	3.79234	0.000149232	0.000672822	1.95202	ENSG00000070413	DGCR2	9993	22	protein_coding
3744.72	0.288292	0.0711547	4.05163	5.09e-05	0.000264696	1.90285	ENSG00000162368	CMPK1	51727	1	protein_coding
1097.03	0.288083	0.116471	2.47344	0.0133819	0.0341652	1.91343	ENSG00000149761	NUDT22	84304	11	protein_coding
2042.99	0.28794	0.113541	2.53599	0.0112129	0.0295987	1.90563	ENSG00000196199	MPHOSPH8	54737	13	protein_coding
2720.31	0.287894	0.0746366	3.85728	0.000114655	0.000545015	1.91282	ENSG00000052795	FNIP2	57600	4	protein_coding
1315.04	0.287821	0.0948337	3.035	0.00240532	0.00781243	1.91343	ENSG00000137996	RTCA	8634	1	protein_coding
1735.56	0.287606	0.0848454	3.38977	0.00069951	0.00265356	1.90563	ENSG00000157193	LRP8	7804	1	protein_coding
5129.67	0.287205	0.10182	2.82071	0.00479173	0.0142849	1.90285	ENSG00000167615	LENG8	114823	19	protein_coding
1920.08	0.28716	0.0804711	3.56849	0.000359048	0.00145534	1.95202	ENSG00000049239	H6PD	9563	1	protein_coding
3901.59	0.286859	0.0702748	4.08196	4.47e-05	0.000230439	1.95202	ENSG00000136813	KIAA0368	23392	9	protein_coding
1900.03	0.286729	0.0766707	3.73975	0.000184207	0.000809337	1.95202	ENSG00000108433	GOSR2	9570	17	protein_coding
2983.42	0.286153	0.0812173	3.5233	0.000426204	0.00173	1.90563	ENSG00000204310	AGPAT1	10554	6	protein_coding
4017.12	0.286072	0.0687247	4.16257	3.15e-05	0.000166707	1.95202	ENSG00000152291	TGOLN2	10618	2	protein_coding
832.736	0.286018	0.100797	2.83756	0.00454598	0.0133378	1.95142	ENSG00000071994	PDCD2	5134	6	protein_coding
3089.67	0.285821	0.0784551	3.64311	0.000269359	0.00115553	1.90285	ENSG00000178913	TAF7	6879	5	protein_coding
11036.5	0.285711	0.0781006	3.65824	0.000253949	0.00104961	1.9996	ENSG00000126602	TRAP1	10131	16	protein_coding
1024.64	0.285605	0.104102	2.74351	0.00607861	0.0174748	1.91343	ENSG00000168769	TET2	54790	4	protein_coding
9944.97	0.285531	0.0682845	4.18149	2.9e-05	0.000151381	1.9996	ENSG00000143384	MCL1	4170	1	protein_coding
3793.93	0.285302	0.0754485	3.78142	0.000155937	0.000714988	1.90285	ENSG00000165271	NOL6	65083	9	protein_coding
2416.92	0.2853	0.0972918	2.93242	0.00336336	0.0104834	1.90563	ENSG00000120725	SIL1	64374	5	protein_coding
1855.16	0.285257	0.0767111	3.71859	0.000200336	0.000886192	1.91282	ENSG00000132388	UBE2G1	7326	17	protein_coding
707.011	0.285238	0.102127	2.79298	0.00522253	0.0150463	1.95142	ENSG00000272047	GTF2H5	404672	6	protein_coding
1309.65	0.284986	0.0838965	3.39688	0.000681599	0.00264946	1.86047	ENSG00000139154	AEBP2	121536	12	protein_coding
6589.47	0.284966	0.0759875	3.75017	0.000176716	0.000799482	1.90285	ENSG00000105281	SLC1A5	6510	19	protein_coding
2727.4	0.284634	0.102795	2.76894	0.00562389	0.0160368	1.95202	ENSG00000136381	IREB2	3658	15	protein_coding
1234.73	0.284347	0.0919048	3.09393	0.00197526	0.00657609	1.90521	ENSG00000138138	ATAD1	84896	10	protein_coding
960.779	0.28431	0.0974657	2.91703	0.00353386	0.010711	1.95142	ENSG00000114023	FAM162A	26355	3	protein_coding
7159.08	0.284297	0.0736736	3.85888	0.000113909	0.000521882	1.9996	ENSG00000104774	MAN2B1	4125	19	protein_coding
3195.62	0.283925	0.0965059	2.94205	0.00326046	0.0101723	1.91282	ENSG00000068078	FGFR3	2261	4	protein_coding
2425.81	0.283853	0.0888962	3.19308	0.00140762	0.0049106	1.90285	ENSG00000159792	PSKH1	5681	16	protein_coding
2149.45	0.283239	0.0903472	3.135	0.00171852	0.00583404	1.90285	ENSG00000166987	MBD6	114785	12	protein_coding
1101.56	0.283059	0.0889666	3.18163	0.00146448	0.00506002	1.90521	ENSG00000112079	STK38	11329	6	protein_coding
15977.2	0.283003	0.0607797	4.6562	3.22e-06	2.11e-05	1.9996	ENSG00000139289	PHLDA1	22822	12	protein_coding
1009.57	0.282898	0.0962832	2.93818	0.00330143	0.0102823	1.91343	ENSG00000177082	WDR73	84942	15	protein_coding
4654.15	0.282837	0.0761161	3.71586	0.000202516	0.000899326	1.90285	ENSG00000006715	VPS41	27072	7	protein_coding
1787.44	0.282805	0.0839214	3.36988	0.000752012	0.00281675	1.90563	ENSG00000141252	VPS53	55275	17	protein_coding
1233.42	0.282779	0.103984	2.71946	0.00653884	0.0186113	1.91343	ENSG00000204084	INPP5B	3633	1	protein_coding
5160.25	0.282636	0.0639254	4.42134	9.81e-06	5.98e-05	1.90563	ENSG00000189339	SLC35E2B	728661	1	protein_coding
3092.33	0.282364	0.0728079	3.87821	0.000105229	0.000507766	1.90563	ENSG00000275052	PPP4R3B	57223	2	protein_coding
1060.69	0.282198	0.0930166	3.03385	0.00241457	0.00783667	1.91343	ENSG00000166073	GPR176	11245	15	protein_coding
973.585	0.281962	0.101083	2.78942	0.00528033	0.0155092	1.90521	ENSG00000196865	NHLRC2	374354	10	protein_coding
715.993	0.281931	0.119	2.36918	0.0178275	0.0441284	1.88594	ENSG00000107362	ABHD17B	51104	9	protein_coding
3658.45	0.281571	0.0842106	3.34365	0.000826845	0.00304068	1.91282	ENSG00000147162	OGT	8473	X	protein_coding
4787.93	0.281569	0.0700137	4.02162	5.78e-05	0.000296085	1.91282	ENSG00000035403	VCL	7414	10	protein_coding
961.4	0.281252	0.100973	2.78541	0.00534593	0.0158202	1.88594	ENSG00000143207	RFWD2	64326	1	protein_coding
865.641	0.281074	0.098849	2.84347	0.0044625	0.0131287	1.95142	ENSG00000086544	ITPKC	80271	19	protein_coding
1788.96	0.280951	0.079507	3.53366	0.000409853	0.00163726	1.95202	ENSG00000112855	HARS2	23438	5	protein_coding
18159.6	0.28086	0.0568599	4.93952	7.83e-07	5.83e-06	1.9996	ENSG00000170027	YWHAG	7532	7	protein_coding
3193.99	0.280755	0.0684124	4.10386	4.06e-05	0.000215771	1.91282	ENSG00000117868	ESYT2	57488	7	protein_coding
4093.03	0.28052	0.0746347	3.75857	0.000170887	0.000772767	1.91282	ENSG00000157933	SKI	6497	1	protein_coding
9378.48	0.280252	0.0682048	4.10898	3.97e-05	0.000207956	1.94905	ENSG00000105887	MTPN	136319	7	protein_coding
1120.71	0.279819	0.114166	2.45098	0.0142468	0.0360178	1.91343	ENSG00000169967	MAP3K2	10746	2	protein_coding
6147.72	0.27935	0.0644374	4.33521	1.46e-05	8.59e-05	1.90285	ENSG00000105438	KDELR1	10945	19	protein_coding
772.195	0.279246	0.107071	2.60805	0.00910585	0.0250673	1.88594	ENSG00000156502	SUPV3L1	6832	10	protein_coding
1511.44	0.279177	0.0861707	3.23982	0.00119607	0.00461319	1.73526	ENSG00000152684	PELO	53918	5	protein_coding
2633.07	0.278957	0.0702546	3.97066	7.17e-05	0.000351734	1.95202	ENSG00000111615	KRR1	11103	12	protein_coding
767.506	0.278851	0.105519	2.64265	0.00822588	0.0222932	1.95142	ENSG00000159267	HLCS	3141	21	protein_coding
1560.84	0.278503	0.079749	3.49225	0.000478976	0.00191316	1.90521	ENSG00000183735	TBK1	29110	12	protein_coding
1425.15	0.278468	0.100238	2.77806	0.00546843	0.0159326	1.91343	ENSG00000148634	HERC4	26091	10	protein_coding
2526.69	0.278003	0.0790611	3.5163	0.000437605	0.00178877	1.88356	ENSG00000162104	ADCY9	115	16	protein_coding
1606.08	0.277925	0.0889943	3.12296	0.00179044	0.00655506	1.73526	ENSG00000054611	TBC1D22A	25771	22	protein_coding
2911.96	0.277806	0.0762639	3.6427	0.000269798	0.00115704	1.90285	ENSG00000160785	SLC25A44	9673	1	protein_coding
9313.87	0.277639	0.064156	4.32756	1.51e-05	8.67e-05	1.94905	ENSG00000167191	GPRC5B	51704	16	protein_coding
1902.7	0.277093	0.114755	2.41466	0.0157501	0.0398841	1.88356	ENSG00000116016	EPAS1	2034	2	protein_coding
5734.04	0.276931	0.0636186	4.35298	1.34e-05	7.97e-05	1.90563	ENSG00000068697	LAPTM4A	9741	2	protein_coding
6710.61	0.276918	0.0821457	3.37107	0.000748778	0.00278084	1.92848	ENSG00000077147	TM9SF3	56889	10	protein_coding
2196.92	0.276146	0.0819765	3.36859	0.000755532	0.00277524	1.95202	ENSG00000095794	CREM	1390	10	protein_coding
5086.55	0.276116	0.0710104	3.88839	0.00010091	0.000478756	1.94905	ENSG00000058668	ATP2B4	493	1	protein_coding
2058.88	0.276084	0.0799991	3.45109	0.000558333	0.00213712	1.95202	ENSG00000113583	C5orf15	56951	5	protein_coding
1096.14	0.275736	0.0958057	2.87808	0.00400109	0.0121542	1.91343	ENSG00000084093	REST	5978	4	protein_coding
1533.89	0.275602	0.0825743	3.33762	0.000844985	0.00311413	1.90285	ENSG00000164347	GFM2	84340	5	protein_coding
3730.32	0.275516	0.0618834	4.45219	8.5e-06	5.24e-05	1.91282	ENSG00000153786	ZDHHC7	55625	16	protein_coding
4689.94	0.275233	0.0617941	4.45404	8.43e-06	5.22e-05	1.90563	ENSG00000132155	RAF1	5894	3	protein_coding
2963.71	0.275225	0.0756261	3.63929	0.00027339	0.00117055	1.90285	ENSG00000013275	PSMC4	5704	19	protein_coding
719.838	0.274974	0.102209	2.69032	0.00713829	0.0202896	1.88594	ENSG00000170802	FOXN2	3344	2	protein_coding
6988.85	0.274839	0.0753476	3.64761	0.00026469	0.00113771	1.90285	ENSG00000085449	WDFY1	57590	2	protein_coding
3363.85	0.274777	0.0855468	3.21201	0.00131811	0.00461319	1.91282	ENSG00000108510	MED13	9969	17	protein_coding
628.399	0.274493	0.115491	2.37675	0.0174661	0.0476264	1.68703	ENSG00000116793	PHTF1	10745	1	protein_coding
1103.36	0.27434	0.0972367	2.82137	0.00478196	0.0142412	1.90521	ENSG00000157764	BRAF	673	7	protein_coding
1384.77	0.274334	0.0853161	3.2155	0.00130217	0.00456017	1.91343	ENSG00000198736	MSRB1	51734	16	protein_coding
2518.11	0.274182	0.0812275	3.37548	0.000736874	0.00271829	1.95202	ENSG00000066135	KDM4A	9682	1	protein_coding
3498.68	0.274164	0.0687258	3.98924	6.63e-05	0.000335219	1.90285	ENSG00000143811	PYCR2	29920	1	protein_coding
878.183	0.273843	0.104587	2.61833	0.00883625	0.0237237	1.95142	ENSG00000149483	TMEM138	51524	11	protein_coding
573.331	0.273737	0.113486	2.41207	0.0158622	0.0400793	1.88594	ENSG00000182326	C1S	716	12	protein_coding
2284.37	0.273492	0.0902123	3.03164	0.00243226	0.00788495	1.91282	ENSG00000115760	BIRC6	57448	2	protein_coding
9805.37	0.273436	0.0707796	3.86321	0.000111909	0.000513687	1.9996	ENSG00000143570	SLC39A1	27173	1	protein_coding
2249.76	0.27326	0.0728982	3.74851	0.000177886	0.000786376	1.95202	ENSG00000135924	DNAJB2	3300	2	protein_coding
1462.57	0.272865	0.0921117	2.96233	0.0030532	0.0104659	1.73526	ENSG00000141699	RETREG3	162427	17	protein_coding
3917.14	0.272777	0.0860712	3.1692	0.0015286	0.00526071	1.90285	ENSG00000125753	VASP	7408	19	protein_coding
2317.15	0.272673	0.0783939	3.47824	0.000504714	0.00200617	1.90285	ENSG00000064313	TAF2	6873	8	protein_coding
2023.01	0.272642	0.0931409	2.9272	0.00342026	0.0106488	1.90285	ENSG00000258289	CHURC1	91612	14	protein_coding
749.129	0.2726	0.0994879	2.74003	0.0061433	0.0178443	1.88594	ENSG00000196968	FUT11	170384	10	protein_coding
7784.29	0.272402	0.0663677	4.10443	4.05e-05	0.00020682	1.9996	ENSG00000106554	CHCHD3	54927	7	protein_coding
2656.49	0.272369	0.0701042	3.88519	0.000102248	0.000492785	1.91282	ENSG00000023228	NDUFS1	4719	2	protein_coding
1960.39	0.272203	0.0956159	2.84684	0.00441555	0.0132755	1.90563	ENSG00000127526	SLC35E1	79939	19	protein_coding
2283.04	0.271925	0.0920012	2.95567	0.00311991	0.00979372	1.91282	ENSG00000051128	HOMER3	9454	19	protein_coding
1757.92	0.271864	0.0766991	3.54455	0.000393288	0.00160615	1.91282	ENSG00000144677	CTDSPL	10217	3	protein_coding
1030.19	0.271678	0.0921897	2.94694	0.00320933	0.0100357	1.91343	ENSG00000119929	CUTC	51076	10	protein_coding
1430.44	0.271674	0.0996646	2.72588	0.00641302	0.0183984	1.90285	ENSG00000188549	C15orf52	388115	15	protein_coding
1768.92	0.271632	0.0883182	3.07561	0.00210075	0.00702308	1.88356	ENSG00000104823	ECH1	1891	19	protein_coding
2078.9	0.271609	0.0803146	3.38181	0.000720102	0.00272031	1.90563	ENSG00000133193	FAM104A	84923	17	protein_coding
2254.82	0.271391	0.0796547	3.4071	0.000656577	0.0024607	1.95202	ENSG00000170471	RALGAPB	57148	20	protein_coding
2487.85	0.270756	0.0872993	3.10146	0.00192566	0.00650756	1.88356	ENSG00000214160	ALG3	10195	3	protein_coding
4455.45	0.270632	0.0630193	4.29444	1.75e-05	0.000100665	1.91282	ENSG00000148843	PDCD11	22984	10	protein_coding
1829.83	0.270495	0.0872467	3.10034	0.00193299	0.00644377	1.91282	ENSG00000127870	RNF6	6049	13	protein_coding
8047.45	0.270432	0.0773675	3.49542	0.000473321	0.00187549	1.92848	ENSG00000184575	XPOT	11260	12	protein_coding
5315.47	0.270381	0.0609511	4.43602	9.16e-06	5.38e-05	1.9996	ENSG00000113552	GNPDA1	10007	5	protein_coding
1165.48	0.27038	0.106157	2.54698	0.0108659	0.0288155	1.90521	ENSG00000100445	SDR39U1	56948	14	protein_coding
4313.67	0.269936	0.0739737	3.64908	0.00026318	0.00113158	1.90285	ENSG00000140575	IQGAP1	8826	15	protein_coding
738.818	0.269815	0.11628	2.32039	0.0203197	0.0491979	1.88594	ENSG00000105656	ELL	8178	19	protein_coding
849.453	0.269771	0.0989628	2.72598	0.00641103	0.0185335	1.88594	ENSG00000127952	STYXL1	51657	7	protein_coding
3448.06	0.2697	0.0671445	4.01672	5.9e-05	0.000302723	1.90285	ENSG00000197912	SPG7	6687	16	protein_coding
936.61	0.269416	0.103225	2.60999	0.00905456	0.0246368	1.91343	ENSG00000178802	MPI	4351	15	protein_coding
1149.59	0.26916	0.10372	2.59507	0.00945712	0.025692	1.90285	ENSG00000169228	RAB24	53917	5	protein_coding
2830.04	0.268969	0.101092	2.66064	0.00779922	0.0217266	1.90285	ENSG00000140564	FURIN	5045	15	protein_coding
3591.12	0.268848	0.0757678	3.54831	0.000387712	0.00159132	1.90563	ENSG00000254093	PINX1	54984	8	protein_coding
4828.84	0.268558	0.0606469	4.42822	9.5e-06	5.87e-05	1.88356	ENSG00000163346	PBXIP1	57326	1	protein_coding
8803.7	0.268434	0.0904076	2.96915	0.00298627	0.00947783	1.90285	ENSG00000159363	ATP13A2	23400	1	protein_coding
2272.13	0.268379	0.0873697	3.07176	0.00212798	0.00688349	1.95202	ENSG00000116001	TIA1	7072	2	protein_coding
1318.8	0.268372	0.0964591	2.78224	0.00539854	0.0161326	1.86047	ENSG00000100154	TTC28	23331	22	protein_coding
4206.7	0.268108	0.090244	2.97093	0.002969	0.00938736	1.91282	ENSG00000167969	ECI1	1632	16	protein_coding
2394.55	0.267671	0.0848025	3.15641	0.00159725	0.00533977	1.95202	ENSG00000176407	KCMF1	56888	2	protein_coding
1265.45	0.267317	0.107297	2.49138	0.0127249	0.0328765	1.90521	ENSG00000162129	CLPB	81570	11	protein_coding
1104.92	0.267031	0.101133	2.6404	0.00828091	0.0248064	1.73526	ENSG00000085982	USP40	55230	2	protein_coding
7857.97	0.266659	0.0714605	3.73156	0.000190295	0.000850469	1.90285	ENSG00000167522	ANKRD11	29123	16	protein_coding
4793.54	0.266511	0.0684962	3.89088	9.99e-05	0.000484072	1.90563	ENSG00000106299	WASL	8976	7	protein_coding
5047.38	0.266398	0.0678934	3.92377	8.72e-05	0.000410143	1.9996	ENSG00000102032	RENBP	5973	X	protein_coding
3825.59	0.26637	0.0866336	3.07468	0.00210731	0.00682688	1.95202	ENSG00000167657	DAPK3	1613	19	protein_coding
1547.94	0.265771	0.0965401	2.75296	0.00590598	0.0174671	1.86047	ENSG00000068305	MEF2A	4205	15	protein_coding
2136.98	0.265652	0.0923458	2.87671	0.00401846	0.012258	1.90285	ENSG00000119041	GTF3C3	9330	2	protein_coding
2096.81	0.265603	0.0785337	3.38203	0.000719515	0.0027213	1.90285	ENSG00000166228	PCBD1	5092	10	protein_coding
711.452	0.265502	0.109958	2.41458	0.0157533	0.038629	1.95142	ENSG00000169570	DTWD2	285605	5	protein_coding
10269.2	0.265478	0.0683061	3.88659	0.00010166	0.00049198	1.90563	ENSG00000097007	ABL1	25	9	protein_coding
569.028	0.265389	0.111277	2.38493	0.0170824	0.0421557	1.91363	ENSG00000084764	MAPRE3	22924	2	protein_coding
3465.99	0.265386	0.077211	3.43715	0.000587876	0.0022887	1.90285	ENSG00000143337	TOR1AIP1	26092	1	protein_coding
2477.83	0.265197	0.0688407	3.85233	0.000117	0.000554362	1.91282	ENSG00000132254	ARFIP2	23647	11	protein_coding
2178.58	0.265131	0.078973	3.35724	0.000787242	0.00293129	1.90563	ENSG00000064666	CNN2	1265	19	protein_coding
8038.5	0.264948	0.0766469	3.45673	0.000546763	0.00210038	1.94905	ENSG00000115091	ACTR3	10096	2	protein_coding
2094.37	0.264722	0.0928277	2.85176	0.00434785	0.0128224	1.95202	ENSG00000130724	CHMP2A	27243	19	protein_coding
6382.82	0.264712	0.100015	2.64671	0.00812781	0.0225661	1.90285	ENSG00000213563	C8orf82	414919	8	protein_coding
1348.51	0.26469	0.0940141	2.81543	0.00487121	0.0156922	1.73526	ENSG00000204856	FAM216A	29902	12	protein_coding
5981.49	0.264217	0.0716934	3.68537	0.000228367	0.000999727	1.90285	ENSG00000101294	HM13	81502	20	protein_coding
21058.6	0.264198	0.0571168	4.62558	3.74e-06	2.52e-05	1.90285	ENSG00000128595	CALU	813	7	protein_coding
3225.39	0.264167	0.0731618	3.61072	0.00030535	0.00126384	1.95202	ENSG00000132485	ZRANB2	9406	1	protein_coding
2274.37	0.264076	0.0826061	3.19681	0.00138959	0.00483642	1.91282	ENSG00000198369	SPRED2	200734	2	protein_coding
3026.61	0.263813	0.0841923	3.13345	0.00172762	0.00573188	1.95202	ENSG00000130304	SLC27A1	376497	19	protein_coding
3021.61	0.263702	0.078698	3.35081	0.000805768	0.00297894	1.91282	ENSG00000121769	FABP3	2170	1	protein_coding
2322.27	0.263185	0.0854427	3.08025	0.00206826	0.00683599	1.91282	ENSG00000183011	NAA38	84316	17	protein_coding
2713.49	0.263132	0.0778711	3.37907	0.000727322	0.00273414	1.91282	ENSG00000069956	MAPK6	5597	15	protein_coding
4993.57	0.262974	0.0737197	3.56721	0.000360799	0.00146421	1.94905	ENSG00000092964	DPYSL2	1808	8	protein_coding
2401.04	0.262069	0.0964847	2.71617	0.00660423	0.0188613	1.90285	ENSG00000165102	HGSNAT	138050	8	protein_coding
1216.46	0.262068	0.0935241	2.80215	0.00507635	0.0149965	1.90521	ENSG00000164168	TMEM184C	55751	4	protein_coding
4369.28	0.261966	0.0831657	3.14993	0.00163307	0.00544612	1.95202	ENSG00000100348	TXN2	25828	22	protein_coding
1547.78	0.26196	0.0874871	2.99426	0.00275108	0.00956316	1.73526	ENSG00000104524	PYCR3	65263	8	protein_coding
3568.91	0.261794	0.0679723	3.85148	0.000117406	0.000546473	1.95202	ENSG00000107862	GBF1	8729	10	protein_coding
1186.84	0.261773	0.106855	2.44979	0.0142939	0.0362581	1.90521	ENSG00000163820	FYCO1	79443	3	protein_coding
1452.76	0.261652	0.106055	2.46714	0.0136198	0.0348283	1.90521	ENSG00000171475	WIPF2	147179	17	protein_coding
10668.1	0.261495	0.0638323	4.0966	4.19e-05	0.000213414	1.9996	ENSG00000196235	SUPT5H	6829	19	protein_coding
1555.66	0.261372	0.0904964	2.8882	0.00387455	0.0118106	1.91343	ENSG00000164329	PAPD4	167153	5	protein_coding
2872.37	0.261211	0.0873425	2.99065	0.00278385	0.00887263	1.91282	ENSG00000039123	SKIV2L2	23517	5	protein_coding
3199.02	0.261006	0.0704527	3.7047	0.000211645	0.000914046	1.95202	ENSG00000131558	EXOC4	60412	7	protein_coding
5268.77	0.260976	0.0744838	3.50379	0.000458681	0.0018443	1.90563	ENSG00000126524	SBDS	51119	7	protein_coding
2687.05	0.260898	0.0692765	3.76604	0.000165856	0.000754139	1.90563	ENSG00000125148	MT2A	4502	16	protein_coding
1313.14	0.260788	0.103153	2.52817	0.0114657	0.0307799	1.86047	ENSG00000120254	MTHFD1L	25902	6	protein_coding
1263.62	0.260743	0.0918364	2.83921	0.00452249	0.0147412	1.73526	ENSG00000163608	NEPRO	25871	3	protein_coding
3912.28	0.260677	0.0862353	3.02286	0.002504	0.00820131	1.88356	ENSG00000173273	TNKS	8658	8	protein_coding
2754.36	0.260517	0.0815537	3.19443	0.00140109	0.00488581	1.90563	ENSG00000135372	NAT10	55226	11	protein_coding
1038.23	0.259961	0.101355	2.56487	0.0103214	0.0298746	1.73526	ENSG00000179119	SPTY2D1	144108	11	protein_coding
1383.03	0.259954	0.0960105	2.70756	0.00677805	0.0208411	1.73526	ENSG00000066654	THUMPD1	55623	16	protein_coding
676.074	0.259749	0.106988	2.42783	0.0151895	0.0381316	1.91363	ENSG00000174151	CYB561D1	284613	1	protein_coding
3030.58	0.259309	0.0834837	3.10611	0.00189567	0.00621443	1.95202	ENSG00000134851	TMEM165	55858	4	protein_coding
1091.82	0.259261	0.107494	2.41185	0.0158717	0.0430134	1.73526	ENSG00000221890	NPTXR	23467	22	protein_coding
3571.56	0.258872	0.0679792	3.8081	0.000140036	0.000657292	1.88356	ENSG00000051382	PIK3CB	5291	3	protein_coding
1355.44	0.258862	0.0985473	2.62678	0.00861973	0.0256891	1.73526	ENSG00000126768	TIMM17B	10245	X	protein_coding
2516.72	0.258556	0.0733625	3.52437	0.000424494	0.00172486	1.90563	ENSG00000157800	SLC37A3	84255	7	protein_coding
2081.55	0.25852	0.10424	2.48005	0.0131364	0.0337906	1.90285	ENSG00000171163	ZNF692	55657	1	protein_coding
3293.25	0.258185	0.098146	2.63062	0.00852284	0.023412	1.91282	ENSG00000130254	SAFB2	9667	19	protein_coding
2727.07	0.257586	0.0753833	3.41701	0.000633121	0.00243621	1.90563	ENSG00000067182	TNFRSF1A	7132	12	protein_coding
3600.63	0.257274	0.0639293	4.02435	5.71e-05	0.000297104	1.88356	ENSG00000055917	PUM2	23369	2	protein_coding
1179.03	0.257219	0.095414	2.69582	0.00702152	0.0202352	1.86047	ENSG00000123415	SMUG1	23583	12	protein_coding
2787.85	0.25707	0.0788879	3.25867	0.00111936	0.00398635	1.91282	ENSG00000108773	KAT2A	2648	17	protein_coding
1518.97	0.257016	0.0948605	2.70941	0.00674034	0.0195579	1.86047	ENSG00000107669	ATE1	11101	10	protein_coding
3547.97	0.256754	0.0662831	3.87359	0.000107243	0.000516165	1.90563	ENSG00000197217	ENTPD4	9583	8	protein_coding
899.506	0.256717	0.102474	2.5052	0.0122382	0.0320796	1.88594	ENSG00000085365	SCAMP1	9522	5	protein_coding
1237.8	0.256479	0.0942559	2.7211	0.00650658	0.0186185	1.90285	ENSG00000139637	C12orf10	60314	12	protein_coding
977.607	0.256441	0.0973146	2.63517	0.00840947	0.0251449	1.73526	ENSG00000215717	TMEM167B	56900	1	protein_coding
875.716	0.256422	0.105747	2.42485	0.0153145	0.0384932	1.90521	ENSG00000087095	NLK	51701	17	protein_coding
825.596	0.256372	0.109069	2.35056	0.0187452	0.0446776	1.95142	ENSG00000135999	EPC2	26122	2	protein_coding
2663.73	0.25635	0.089572	2.86195	0.00421049	0.0124828	1.95202	ENSG00000198825	INPP5F	22876	10	protein_coding
3177.36	0.255814	0.0818683	3.1247	0.00177988	0.0060135	1.90563	ENSG00000101752	MIB1	57534	18	protein_coding
3186.25	0.255649	0.0840729	3.04081	0.00235945	0.00779072	1.88356	ENSG00000170832	USP32	84669	17	protein_coding
3000.52	0.255614	0.0726376	3.51903	0.000433126	0.0017738	1.88356	ENSG00000182220	ATP6AP2	10159	X	protein_coding
1771.47	0.25552	0.0798873	3.19851	0.00138141	0.0048775	1.88356	ENSG00000165006	UBAP1	51271	9	protein_coding
1740.81	0.255479	0.100096	2.55234	0.0107001	0.0283595	1.91282	ENSG00000166266	CUL5	8065	11	protein_coding
6265.22	0.255443	0.0622719	4.10206	4.09e-05	0.000218159	1.90285	ENSG00000154174	TOMM70	9868	3	protein_coding
1158.99	0.255137	0.105686	2.4141	0.0157742	0.0395701	1.90285	ENSG00000162139	NEU3	10825	11	protein_coding
3729.46	0.254786	0.0744422	3.42261	0.000620235	0.00239639	1.90285	ENSG00000203879	GDI1	2664	X	protein_coding
2365.79	0.254722	0.0759741	3.35275	0.00080014	0.0029598	1.91282	ENSG00000087053	MTMR2	8898	11	protein_coding
1683.27	0.254228	0.102162	2.48848	0.012829	0.0331154	1.90285	ENSG00000152818	UTRN	7402	6	protein_coding
14012.3	0.254156	0.0681135	3.73135	0.000190454	0.000841848	1.92848	ENSG00000092841	MYL6	4637	12	protein_coding
1524.7	0.253854	0.104191	2.43643	0.0148331	0.037529	1.90285	ENSG00000112304	ACOT13	55856	6	protein_coding
4773.22	0.253843	0.0741153	3.42497	0.000614867	0.00237775	1.90285	ENSG00000140688	C16orf58	64755	16	protein_coding
1328.5	0.253718	0.0882858	2.87383	0.00405529	0.012299	1.91343	ENSG00000158290	CUL4B	8450	X	protein_coding
2666.42	0.253589	0.0795127	3.18929	0.00142625	0.00493713	1.91282	ENSG00000102575	ACP5	54	19	protein_coding
5351.15	0.253351	0.0830567	3.05034	0.00228581	0.00750759	1.90285	ENSG00000129925	TMEM8A	58986	16	protein_coding
5893.01	0.253296	0.0747756	3.38742	0.000705536	0.00264806	1.92848	ENSG00000103365	GGA2	23062	16	protein_coding
1151.36	0.253104	0.10208	2.47948	0.0131573	0.0345216	1.86047	ENSG00000160305	DIP2A	23181	21	protein_coding
5111.81	0.252907	0.0963045	2.62612	0.00863651	0.0237396	1.90563	ENSG00000087088	BAX	581	19	protein_coding
2665.34	0.25285	0.0755505	3.34677	0.00081759	0.00302578	1.90285	ENSG00000025800	KPNA6	23633	1	protein_coding
1836.54	0.252706	0.0758235	3.33282	0.000859703	0.00316046	1.90285	ENSG00000025772	TOMM34	10953	20	protein_coding
891.336	0.252369	0.105444	2.39339	0.0166935	0.0418479	1.88594	ENSG00000240230	COX19	90639	7	protein_coding
2818.42	0.251734	0.0727208	3.46165	0.000536865	0.00211118	1.90285	ENSG00000034152	MAP2K3	5606	17	protein_coding
16463.8	0.251709	0.0596881	4.21707	2.47e-05	0.000135662	1.92848	ENSG00000183255	PTTG1IP	754	21	protein_coding
45348.1	0.251653	0.0574068	4.38367	1.17e-05	6.94e-05	1.92848	ENSG00000137575	SDCBP	6386	8	protein_coding
2847.36	0.251599	0.0789589	3.18645	0.00144031	0.00500229	1.90285	ENSG00000198961	PJA2	9867	5	protein_coding
3367.71	0.251597	0.0940123	2.67622	0.00744587	0.0208001	1.91282	ENSG00000047410	TPR	7175	1	protein_coding
9044.39	0.251281	0.0798632	3.14639	0.00165299	0.00563902	1.90285	ENSG00000104388	RAB2A	5862	8	protein_coding
2116	0.250637	0.0919209	2.72666	0.0063978	0.0185227	1.88356	ENSG00000065833	ME1	4199	6	protein_coding
3054.51	0.250412	0.0672459	3.72383	0.000196223	0.00085429	1.95202	ENSG00000114054	PCCB	5096	3	protein_coding
6570.89	0.250412	0.0614262	4.07662	4.57e-05	0.000230272	1.9996	ENSG00000176986	SEC24C	9632	10	protein_coding
10173.6	0.250201	0.0561281	4.45767	8.29e-06	5.15e-05	1.90563	ENSG00000163527	STT3B	201595	3	protein_coding
1051.2	0.25015	0.0912726	2.74069	0.00613107	0.0176517	1.90521	ENSG00000134574	DDB2	1643	11	protein_coding
780.418	0.249729	0.104481	2.39018	0.0168402	0.0416595	1.91343	ENSG00000104835	SARS2	54938	19	protein_coding
2524.37	0.249709	0.0723839	3.44978	0.000561039	0.00214684	1.95202	ENSG00000147471	PLPBP	11212	8	protein_coding
2663.74	0.249655	0.0707996	3.52621	0.000421547	0.00170833	1.91282	ENSG00000135124	P2RX4	5025	12	protein_coding
832.96	0.249247	0.101052	2.46651	0.0136436	0.035144	1.88594	ENSG00000197562	RAB40C	57799	16	protein_coding
3825.19	0.249039	0.0772546	3.22361	0.00126585	0.00447012	1.90285	ENSG00000144021	CIAO1	9391	2	protein_coding
1885.25	0.248884	0.0870939	2.85766	0.00426784	0.0130231	1.88356	ENSG00000090263	MRPS33	51650	7	protein_coding
8316.9	0.248843	0.0698375	3.56317	0.000366397	0.00148507	1.94905	ENSG00000177628	GBA	2629	1	protein_coding
2711.07	0.248743	0.0714571	3.48101	0.000499529	0.00198735	1.90285	ENSG00000170852	KBTBD2	25948	7	protein_coding
3515.02	0.248603	0.0757385	3.28238	0.00102933	0.00362244	1.95202	ENSG00000101084	C20orf24	55969	20	protein_coding
857.051	0.24811	0.105415	2.35366	0.0185898	0.0452569	1.90521	ENSG00000056972	TRAF3IP2	10758	6	protein_coding
2380.49	0.247941	0.102357	2.42233	0.0154214	0.0387018	1.90563	ENSG00000103111	MON1B	22879	16	protein_coding
3616.7	0.247651	0.0628099	3.94287	8.05e-05	0.000397765	1.91282	ENSG00000105939	ZC3HAV1	56829	7	protein_coding
1251.53	0.247468	0.0942864	2.62464	0.00867406	0.0237407	1.91343	ENSG00000103415	HMOX2	3163	16	protein_coding
1769.74	0.24733	0.0942339	2.62464	0.00867406	0.023833	1.90563	ENSG00000005700	IBTK	25998	6	protein_coding
1411.34	0.247234	0.103314	2.39305	0.016709	0.0413856	1.91343	ENSG00000115084	SLC35F5	80255	2	protein_coding
2025.97	0.247083	0.0837504	2.95023	0.00317535	0.0100798	1.88356	ENSG00000102030	NAA10	8260	X	protein_coding
4304.25	0.246819	0.0825257	2.99081	0.00278239	0.00887175	1.91282	ENSG00000149930	TAOK2	9344	16	protein_coding
4419.62	0.246787	0.0648927	3.80299	0.000142957	0.00066281	1.90285	ENSG00000119280	C1orf198	84886	1	protein_coding
2672.48	0.246758	0.07831	3.15104	0.00162692	0.00555582	1.90285	ENSG00000175115	PACS1	55690	11	protein_coding
1559.08	0.246728	0.0806813	3.05805	0.0022278	0.0073412	1.90285	ENSG00000058056	USP13	8975	3	protein_coding
1933.27	0.246541	0.0735572	3.35169	0.000803211	0.00298339	1.90285	ENSG00000171453	POLR1C	9533	6	protein_coding
4737.37	0.246434	0.0827207	2.97911	0.00289091	0.00930251	1.88356	ENSG00000213923	CSNK1E	1454	22	protein_coding
1274.55	0.246404	0.0927657	2.6562	0.00790274	0.0219965	1.90285	ENSG00000183605	SFXN4	119559	10	protein_coding
7172.96	0.246367	0.0642009	3.83744	0.000124324	0.00057543	1.94905	ENSG00000205352	PRR13	54458	12	protein_coding
1474.13	0.246347	0.0816441	3.01733	0.00255011	0.00824967	1.90521	ENSG00000117682	DHDDS	79947	1	protein_coding
5766.72	0.245247	0.0702615	3.49049	0.00048213	0.0019234	1.90563	ENSG00000272391	POM121C	100101267	7	protein_coding
9675.93	0.24493	0.0702583	3.48614	0.000490046	0.00191316	1.94905	ENSG00000115993	TRAK2	66008	2	protein_coding
1990.52	0.244772	0.0792425	3.0889	0.00200898	0.00654605	1.95202	ENSG00000139370	SLC15A4	121260	12	protein_coding
6397.63	0.244749	0.079832	3.06581	0.00217084	0.00716418	1.90285	ENSG00000099331	MYO9B	4650	19	protein_coding
6027.44	0.244733	0.0700362	3.49437	0.000475174	0.00188169	1.92848	ENSG00000152332	UHMK1	127933	1	protein_coding
4384.32	0.244514	0.0707408	3.45648	0.000547287	0.00209981	1.95202	ENSG00000061337	LZTS1	11178	8	protein_coding
5153.51	0.244354	0.0956124	2.55568	0.0105982	0.0276895	1.94905	ENSG00000127837	AAMP	14	2	protein_coding
19460.7	0.244332	0.0616694	3.96196	7.43e-05	0.000372391	1.90285	ENSG00000150093	ITGB1	3688	10	protein_coding
9013.24	0.243938	0.0721093	3.38289	0.000717263	0.0027151	1.90285	ENSG00000126432	PRDX5	25824	11	protein_coding
962.848	0.243869	0.094778	2.57306	0.0100805	0.0269415	1.91343	ENSG00000114544	SLC41A3	54946	3	protein_coding
1064.74	0.243807	0.100342	2.42975	0.0151091	0.0383941	1.88594	ENSG00000185022	MAFF	23764	22	protein_coding
1808.73	0.243431	0.0787453	3.09137	0.00199233	0.00669907	1.88356	ENSG00000136141	LRCH1	23143	13	protein_coding
1563.63	0.243331	0.0804184	3.02581	0.00247969	0.00805909	1.90285	ENSG00000198146	ZNF770	54989	15	protein_coding
3704.1	0.243114	0.0842523	2.88555	0.00390732	0.0116847	1.95202	ENSG00000118873	RAB3GAP2	25782	1	protein_coding
8883.74	0.243066	0.0567745	4.28125	1.86e-05	0.000106386	1.90563	ENSG00000119729	RHOQ	23433	2	protein_coding
1129.18	0.242882	0.0883735	2.74835	0.00598954	0.0176551	1.86047	ENSG00000176994	SMCR8	140775	17	protein_coding
9907.36	0.242537	0.0595126	4.07539	4.59e-05	0.00024131	1.90285	ENSG00000084234	APLP2	334	11	protein_coding
3314.32	0.242512	0.0895954	2.70675	0.00679454	0.0193092	1.90285	ENSG00000142669	SH3BGRL3	83442	1	protein_coding
3399.04	0.241867	0.0775963	3.117	0.00182705	0.00602308	1.95202	ENSG00000095139	ARCN1	372	11	protein_coding
6226.35	0.241728	0.0637391	3.79246	0.000149164	0.000658813	1.9996	ENSG00000168374	ARF4	378	3	protein_coding
5376	0.241233	0.0674231	3.57789	0.000346375	0.00142424	1.92848	ENSG00000101152	DNAJC5	80331	20	protein_coding
1696.17	0.241119	0.0821207	2.93616	0.00332304	0.0112633	1.73526	ENSG00000143970	ASXL2	55252	2	protein_coding
1244.12	0.240926	0.103638	2.32468	0.020089	0.0483732	1.90521	ENSG00000164885	CDK5	1020	7	protein_coding
4454.12	0.240641	0.0883988	2.72222	0.00648447	0.0187291	1.88356	ENSG00000257923	CUX1	1523	7	protein_coding
2173.03	0.240448	0.0737356	3.26095	0.00111039	0.00395656	1.91282	ENSG00000170836	PPM1D	8493	17	protein_coding
1042.48	0.240134	0.0997602	2.40712	0.0160791	0.0393458	1.95142	ENSG00000048991	R3HDM1	23518	2	protein_coding
6181.88	0.240097	0.0601991	3.98838	6.65e-05	0.000335823	1.90563	ENSG00000109111	SUPT6H	6830	17	protein_coding
1581.19	0.239489	0.0911184	2.62833	0.00858044	0.0236397	1.90285	ENSG00000089234	BRAP	8315	12	protein_coding
7158.62	0.239435	0.0693293	3.45358	0.000553192	0.00216831	1.90285	ENSG00000128524	ATP6V1F	9296	7	protein_coding
2296.29	0.239325	0.0723956	3.30579	0.000947084	0.00344729	1.90285	ENSG00000169895	SYAP1	94056	X	protein_coding
13465.1	0.239246	0.0721644	3.31529	0.000915491	0.00334607	1.90285	ENSG00000116133	DHCR24	1718	1	protein_coding
2505.42	0.239118	0.0833783	2.86786	0.00413254	0.0124914	1.91282	ENSG00000102978	POLR2C	5432	16	protein_coding
3625.99	0.238618	0.0680605	3.50597	0.000454952	0.00183421	1.90285	ENSG00000022277	RTFDC1	51507	20	protein_coding
1856.84	0.238193	0.0785128	3.03381	0.00241489	0.00786592	1.90563	ENSG00000117640	MTFR1L	56181	1	protein_coding
2058.16	0.238028	0.0973499	2.44508	0.014482	0.0370582	1.88356	ENSG00000077150	NFKB2	4791	10	protein_coding
4514.64	0.238028	0.0659371	3.60993	0.000306283	0.00128832	1.91282	ENSG00000198663	C6orf89	221477	6	protein_coding
1159.39	0.237938	0.0887824	2.68001	0.0073619	0.0210729	1.86047	ENSG00000226479	TMEM185B	79134	2	protein_coding
1530.18	0.237909	0.102496	2.32115	0.020279	0.0496619	1.86047	ENSG00000136878	USP20	10868	9	protein_coding
909.68	0.237829	0.0920018	2.58505	0.00973662	0.026493	1.88594	ENSG00000124596	OARD1	221443	6	protein_coding
6026.61	0.237606	0.0658758	3.60688	0.000309902	0.00130638	1.90563	ENSG00000221914	PPP2R2A	5520	8	protein_coding
5866.77	0.237346	0.0590924	4.01652	5.91e-05	0.000302647	1.90563	ENSG00000048828	FAM120A	23196	9	protein_coding
1277.6	0.237336	0.091811	2.58505	0.00973643	0.026316	1.90285	ENSG00000136715	SAP130	79595	2	protein_coding
1588.97	0.236461	0.0953204	2.48069	0.0131127	0.0337493	1.90285	ENSG00000074582	BCS1L	617	2	protein_coding
3946.77	0.236421	0.0644683	3.66724	0.000245183	0.00107335	1.88356	ENSG00000104613	INTS10	55174	8	protein_coding
1767.35	0.236301	0.0877869	2.69176	0.00710759	0.0200612	1.90285	ENSG00000185085	INTS5	80789	11	protein_coding
3026.13	0.236277	0.0694782	3.40074	0.000672037	0.00251086	1.95202	ENSG00000114902	SPCS1	28972	3	protein_coding
12358.1	0.236274	0.0622153	3.79768	0.000146057	0.000661592	1.94905	ENSG00000137076	TLN1	7094	9	protein_coding
4361.06	0.235996	0.0734447	3.21325	0.00131241	0.00465595	1.88356	ENSG00000103018	CYB5B	80777	16	protein_coding
14459	0.235665	0.0880538	2.67638	0.0074423	0.0208411	1.90563	ENSG00000127948	POR	5447	7	protein_coding
8960.87	0.23557	0.0666074	3.53669	0.000405178	0.00162294	1.94905	ENSG00000137497	NUMA1	4926	11	protein_coding
2528.13	0.235379	0.073705	3.19353	0.00140547	0.0049057	1.90285	ENSG00000135823	STX6	10228	1	protein_coding
3225.88	0.23512	0.0654012	3.59504	0.000324345	0.00136233	1.90285	ENSG00000113194	FAF2	23197	5	protein_coding
2874.02	0.234293	0.0727496	3.22054	0.00127951	0.00455372	1.88356	ENSG00000162735	PEX19	5824	1	protein_coding
957.851	0.234219	0.0930545	2.51701	0.0118357	0.0303704	1.95142	ENSG00000138459	SLC35A5	55032	3	protein_coding
1845.99	0.234216	0.0858945	2.72679	0.00639541	0.0183369	1.90563	ENSG00000181924	COA4	51287	11	protein_coding
3402.83	0.233828	0.0743701	3.14411	0.00166594	0.0056784	1.90285	ENSG00000054148	PHPT1	29085	9	protein_coding
3931.09	0.233676	0.0912931	2.55962	0.0104787	0.027956	1.90563	ENSG00000196547	MAN2A2	4122	15	protein_coding
8373.89	0.233566	0.0805045	2.90128	0.00371642	0.0114579	1.90285	ENSG00000108557	RAI1	10743	17	protein_coding
2687.63	0.233456	0.0790403	2.95363	0.00314064	0.00968188	1.95202	ENSG00000174917	C19orf70	125988	19	protein_coding
1657.07	0.233094	0.0865054	2.69456	0.00704818	0.019936	1.90285	ENSG00000113615	SEC24A	10802	5	protein_coding
4503.74	0.232845	0.0762179	3.05499	0.00225068	0.00723694	1.95202	ENSG00000166847	DCTN5	84516	16	protein_coding
5655.29	0.232706	0.0922008	2.5239	0.011606	0.029255	1.9996	ENSG00000089159	PXN	5829	12	protein_coding
3651.27	0.232619	0.0735842	3.16126	0.00157088	0.00543337	1.88356	ENSG00000127463	EMC1	23065	1	protein_coding
2923.57	0.232467	0.0694989	3.34491	0.000823102	0.00303917	1.90563	ENSG00000168610	STAT3	6774	17	protein_coding
7963.27	0.232146	0.0758799	3.05939	0.00221787	0.00714943	1.94905	ENSG00000126247	CAPNS1	826	19	protein_coding
1046.05	0.23212	0.0902294	2.57255	0.0100951	0.0273206	1.88594	ENSG00000095321	CRAT	1384	9	protein_coding
3471.64	0.232088	0.0887186	2.616	0.00889668	0.0242822	1.91282	ENSG00000189337	KAZN	23254	1	protein_coding
6463.87	0.23177	0.0833519	2.78062	0.00542557	0.0159027	1.90285	ENSG00000130725	UBE2M	9040	19	protein_coding
2596.22	0.231719	0.0692025	3.34841	0.000812761	0.00300854	1.90563	ENSG00000011007	ELOA	6924	1	protein_coding
1184.15	0.231651	0.0862917	2.68451	0.00726353	0.0204194	1.90521	ENSG00000165516	KLHDC2	23588	14	protein_coding
903.101	0.231651	0.0980874	2.36168	0.0181922	0.0448073	1.88594	ENSG00000047056	WDR37	22884	10	protein_coding
1481.51	0.231525	0.0883075	2.6218	0.00874668	0.0259929	1.73526	ENSG00000154710	RABGEF1	27342	7	protein_coding
3827.89	0.231466	0.0636782	3.63494	0.000278044	0.00118312	1.91282	ENSG00000109180	OCIAD1	54940	4	protein_coding
5998.33	0.230912	0.0705387	3.27355	0.00106205	0.00381961	1.90285	ENSG00000138674	SEC31A	22872	4	protein_coding
3421.4	0.230673	0.0739888	3.11768	0.00182281	0.00619595	1.88356	ENSG00000122958	VPS26A	9559	10	protein_coding
1339.6	0.230422	0.0873131	2.63903	0.00831433	0.0248963	1.73526	ENSG00000213523	SRA1	10011	5	protein_coding
8714.48	0.23027	0.0905343	2.54346	0.0109762	0.0285169	1.94905	ENSG00000103855	CD276	80381	15	protein_coding
3841.76	0.230182	0.0873819	2.63421	0.00843334	0.0233217	1.90285	ENSG00000159176	CSRP1	1465	1	protein_coding
1649.56	0.230011	0.0955117	2.4082	0.0160316	0.0400901	1.90521	ENSG00000076685	NT5C2	22978	10	protein_coding
1899.47	0.229931	0.080119	2.86987	0.00410642	0.0124832	1.90285	ENSG00000115183	TANC1	85461	2	protein_coding
4178.58	0.229784	0.0648653	3.54248	0.000396382	0.00161828	1.91282	ENSG00000112062	MAPK14	1432	6	protein_coding
1059.51	0.229532	0.0918193	2.49982	0.0124255	0.0348728	1.73526	ENSG00000197024	ZNF398	57541	7	protein_coding
3900.19	0.229318	0.0925974	2.4765	0.0132677	0.0339371	1.91282	ENSG00000130005	GAMT	2593	19	protein_coding
7182.15	0.228827	0.0714009	3.20482	0.00135145	0.00474089	1.90285	ENSG00000273749	CYFIP1	23191	15	protein_coding
10162.3	0.228784	0.063323	3.61297	0.000302711	0.0012674	1.92848	ENSG00000169398	PTK2	5747	8	protein_coding
2819.72	0.228631	0.0703293	3.25087	0.00115054	0.00410668	1.90285	ENSG00000132670	PTPRA	5786	20	protein_coding
1357.26	0.228596	0.0809247	2.8248	0.00473096	0.0144087	1.86047	ENSG00000244005	NFS1	9054	20	protein_coding
2195.87	0.228561	0.0792753	2.88313	0.0039375	0.0117707	1.95202	ENSG00000165219	GAPVD1	26130	9	protein_coding
1186.28	0.228526	0.0873989	2.61475	0.00892929	0.0244737	1.90285	ENSG00000163933	RFT1	91869	3	protein_coding
1923.9	0.228517	0.0920307	2.48305	0.0130264	0.0335105	1.90563	ENSG00000162298	SYVN1	84447	11	protein_coding
1117.66	0.228282	0.0885369	2.57838	0.00992644	0.0288964	1.73526	ENSG00000170502	NUDT9	53343	4	protein_coding
9336.02	0.228178	0.0728909	3.1304	0.00174568	0.00579172	1.94905	ENSG00000127955	GNAI1	2770	7	protein_coding
15968.4	0.2278	0.0558326	4.08006	4.5e-05	0.000232498	1.94905	ENSG00000134243	SORT1	6272	1	protein_coding
3488.12	0.227718	0.0625154	3.6426	0.000269902	0.00113158	1.95202	ENSG00000140943	MBTPS1	8720	16	protein_coding
1095.48	0.227686	0.0953336	2.38831	0.0169262	0.0419847	1.90521	ENSG00000128039	SRD5A3	79644	4	protein_coding
2440.56	0.227297	0.071559	3.17636	0.00149136	0.00503963	1.95202	ENSG00000188690	UROS	7390	10	protein_coding
2602.94	0.226849	0.0763012	2.97308	0.00294832	0.00916991	1.95202	ENSG00000160049	DFFA	1676	1	protein_coding
9543.82	0.226359	0.0667556	3.39086	0.000696744	0.00264877	1.90285	ENSG00000163466	ARPC2	10109	2	protein_coding
6106.46	0.226186	0.0685282	3.30062	0.000964719	0.00346005	1.92848	ENSG00000031698	SARS	6301	1	protein_coding
973.449	0.226164	0.0956469	2.36458	0.0180508	0.0445491	1.88594	ENSG00000141376	BCAS3	54828	17	protein_coding
2654.93	0.225906	0.0724565	3.11781	0.00182198	0.00614008	1.90563	ENSG00000125686	MED1	5469	17	protein_coding
3306.23	0.225593	0.0699068	3.22705	0.00125072	0.00446429	1.88356	ENSG00000017260	ATP2C1	27032	3	protein_coding
2677.3	0.2255	0.0973764	2.31576	0.0205716	0.0497249	1.88356	ENSG00000150457	LATS2	26524	13	protein_coding
5709.03	0.225205	0.0702035	3.20789	0.00133713	0.00459521	1.94905	ENSG00000143543	JTB	10899	1	protein_coding
3720.37	0.225144	0.0800811	2.81144	0.00493197	0.0143293	1.95202	ENSG00000002822	MAD1L1	8379	7	protein_coding
22204.2	0.225051	0.0616529	3.65029	0.000261949	0.0011046	1.94905	ENSG00000087086	FTL	2512	19	protein_coding
3398.63	0.224855	0.0936582	2.4008	0.0163592	0.0406877	1.91282	ENSG00000181045	SLC26A11	284129	17	protein_coding
5873.31	0.224455	0.0815449	2.75253	0.0059137	0.0171477	1.90285	ENSG00000141564	RPTOR	57521	17	protein_coding
3871.85	0.224287	0.0711415	3.15269	0.00161776	0.00552213	1.90563	ENSG00000072042	RDH11	51109	14	protein_coding
1908.69	0.223979	0.0796678	2.81142	0.0049324	0.0145914	1.91282	ENSG00000168040	FADD	8772	11	protein_coding
1508.61	0.223904	0.0884716	2.5308	0.0113801	0.0323573	1.73526	ENSG00000012174	MBTPS2	51360	X	protein_coding
2982	0.223744	0.0943588	2.3712	0.0177302	0.0436268	1.90285	ENSG00000114120	SLC25A36	55186	3	protein_coding
4347.3	0.22348	0.0757068	2.95191	0.00315815	0.0100355	1.88356	ENSG00000211450	SELENOH	280636	11	protein_coding
1771.1	0.223272	0.0869875	2.56672	0.0102666	0.0277448	1.88356	ENSG00000186575	NF2	4771	22	protein_coding
1475.62	0.223162	0.0840465	2.65522	0.00792569	0.0220558	1.90285	ENSG00000074603	DPP8	54878	15	protein_coding
1403.63	0.223117	0.0938773	2.37669	0.0174686	0.0429526	1.91343	ENSG00000130803	ZNF317	57693	19	protein_coding
8024.75	0.22301	0.0831319	2.6826	0.00730522	0.0201217	1.94905	ENSG00000082781	ITGB5	3693	3	protein_coding
2229.49	0.222836	0.080285	2.77557	0.00551057	0.0161091	1.90285	ENSG00000056586	RC3H2	54542	9	protein_coding
1257.26	0.222793	0.0937804	2.37569	0.0175163	0.044031	1.86047	ENSG00000111325	OGFOD2	79676	12	protein_coding
3336.81	0.222754	0.0697558	3.19334	0.00140636	0.00488581	1.91282	ENSG00000204120	GIGYF2	26058	2	protein_coding
2572.06	0.222429	0.0834236	2.66625	0.00767016	0.020952	1.95202	ENSG00000139354	GAS2L3	283431	12	protein_coding
1656.83	0.222345	0.081008	2.74473	0.00605605	0.0174916	1.90285	ENSG00000143624	INTS3	65123	1	protein_coding
2912.64	0.222302	0.0724005	3.07045	0.00213736	0.00713299	1.88356	ENSG00000182934	SRPRA	6734	11	protein_coding
5404.43	0.222273	0.0712273	3.12061	0.00180474	0.00596928	1.94905	ENSG00000147475	ERLIN2	11160	8	protein_coding
2328.95	0.222152	0.0746469	2.97604	0.00291996	0.00909266	1.95202	ENSG00000181929	PRKAG1	5571	12	protein_coding
3170.69	0.222084	0.0919417	2.41549	0.0157141	0.0385392	1.95202	ENSG00000065526	SPEN	23013	1	protein_coding
12192.6	0.222054	0.0852528	2.60466	0.00919663	0.0247999	1.92848	ENSG00000075275	CELSR1	9620	22	protein_coding
45396.6	0.222041	0.0629346	3.52813	0.000418508	0.00168535	1.92848	ENSG00000157227	MMP14	4323	14	protein_coding
2290.55	0.22188	0.0899496	2.46671	0.0136361	0.0347448	1.91282	ENSG00000110717	NDUFS8	4728	11	protein_coding
1481.25	0.221473	0.0832934	2.65895	0.00783848	0.0217997	1.90521	ENSG00000107036	RIC1	57589	9	protein_coding
3341.09	0.221466	0.0870367	2.54452	0.0109429	0.0284147	1.95202	ENSG00000110906	KCTD10	83892	12	protein_coding
1550.67	0.221343	0.0838291	2.6404	0.00828072	0.0229373	1.90521	ENSG00000160194	NDUFV3	4731	21	protein_coding
2863.03	0.22086	0.0839957	2.62942	0.00855309	0.0235543	1.90563	ENSG00000105778	AVL9	23080	7	protein_coding
3380.52	0.220357	0.0693205	3.17882	0.00147877	0.00510295	1.90563	ENSG00000186432	KPNA4	3840	3	protein_coding
14321.7	0.220221	0.069327	3.17655	0.0014904	0.00493713	1.9996	ENSG00000197879	MYO1C	4641	17	protein_coding
2582.86	0.219834	0.0698446	3.14747	0.00164688	0.00561284	1.90563	ENSG00000166272	WBP1L	54838	10	protein_coding
[truncated: 3,217 more rows]

## Sheet: 2. OMM2.3 g2 vs vec
baseMean	log2FoldChange	lfcSE	stat	pvalue	padj	weight	ensembl_gene_id	hgnc_symbol	entrezgene	chromosome_name	gene_biotype
45.1587	9.12984	1.22774	7.43631	1.03538e-13	1.26924e-12	1.43703	ENSG00000280267	PRAMEF26	645359	1	protein_coding
21.3761	8.0499	1.27922	6.29284	3.11702e-10	2.8254e-09	1.43703	ENSG00000239810	PRAMEF11	440560	1	protein_coding
31.6425	7.63424	1.24886	6.11296	9.78017e-10	8.43707e-09	1.43703	ENSG00000133101	CCNA1	8900	13	protein_coding
23.8484	7.23594	1.26867	5.70356	1.1733e-08	1.11966e-07	1.15139	ENSG00000163286	ALPPL2	251	2	protein_coding
107.154	7.1933	0.687271	10.4665	1.23167e-25	1.63651e-24	2.62724	ENSG00000204501	PRAMEF15	653619	1	protein_coding
18.3933	6.8574	1.29388	5.29988	1.1588e-07	6.61672e-07	1.75311	ENSG00000235268	KDM4E	390245	11	protein_coding
7.4437	6.52964	1.44778	4.5101	6.47959e-06	9.82485e-05	0.462539	ENSG00000120952	PRAMEF2	65122	1	protein_coding
7.33502	6.50067	1.46626	4.4335	9.27149e-06	0.000136935	0.464288	ENSG00000204388	HSPA1B	3304	6	protein_coding
51.6681	6.45478	0.785771	8.21458	2.12901e-16	1.92806e-15	2.3664	ENSG00000243073	PRAMEF4	400735	1	protein_coding
106.874	6.35434	0.535476	11.8667	1.76287e-32	3.00429e-31	2.62724	ENSG00000182315	MBD3L3	653657	19	protein_coding
57.3597	6.31324	0.712819	8.85672	8.24026e-19	7.80635e-18	2.59889	ENSG00000256980	KHDC1L	100129128	6	protein_coding
146.627	6.26387	0.44511	14.0726	5.59467e-45	1.53454e-43	2.62724	ENSG00000230522	MBD3L2	125997	19	protein_coding
6.03533	6.21842	1.52341	4.0819	4.46683e-05	0.000599631	0.448542	ENSG00000175093	SPSB4	92369	3	protein_coding
43.0676	6.18715	0.799171	7.74196	9.78978e-15	1.48948e-13	1.2365	ENSG00000214534	ZNF705E	100131539	11	protein_coding
5.89435	6.18682	1.51249	4.09047	4.30491e-05	0.000580162	0.448542	ENSG00000204510	PRAMEF7	441871	1	protein_coding
31.6333	6.15952	0.923096	6.67267	2.51184e-11	2.92944e-10	1.2365	ENSG00000232423	PRAMEF6	440561	1	protein_coding
10.5807	6.14413	1.37288	4.47535	7.62865e-06	0.00011587	0.456422	ENSG00000116721	PRAMEF1	65121	1	protein_coding
53.0672	6.14159	0.725885	8.46083	2.65477e-17	2.2826e-16	2.62724	ENSG00000204478	PRAMEF20	645425	1	protein_coding
41.646	6.13413	0.817353	7.50487	6.14875e-14	6.35577e-13	1.75311	ENSG00000204450	TRIM64	120146	11	protein_coding
52.5446	6.0967	0.672826	9.06133	1.28866e-19	1.39509e-18	2.3664	ENSG00000162849	KIF26B	55083	1	protein_coding
66.0009	6.09608	0.657103	9.2772	1.73986e-20	1.80342e-19	2.59889	ENSG00000130762	ARHGEF16	27237	1	protein_coding
5.32205	6.04486	1.54371	3.9158	9.0105e-05	0.00154351	0.319782	ENSG00000277058	HNRNPCL3	649330	1	protein_coding
136.368	6.04218	0.432857	13.9588	2.77946e-44	7.48789e-43	2.59889	ENSG00000116726	PRAMEF12	390999	1	protein_coding
190.034	6.00343	0.363664	16.5082	3.20417e-61	1.81632e-59	1.78915	ENSG00000144015	TRIM43	129868	2	protein_coding
224.071	5.94468	0.324186	18.3373	4.17345e-75	2.7619e-73	2.04619	ENSG00000182053	TRIM49B	283116	11	protein_coding
371.337	5.93862	0.255663	23.2283	2.35855e-119	3.40414e-117	1.9855	ENSG00000150244	TRIM48	79097	11	protein_coding
4.5496	5.81268	1.60302	3.62608	0.000287761	0.00441433	0.32099	ENSG00000213921	LEUTX	342900	19	protein_coding
162.17	5.74228	0.361979	15.8636	1.13261e-56	4.97865e-55	2.04619	ENSG00000223417	TRIM49D1	399939	11	protein_coding
3.92917	5.7359	1.71576	3.34307	0.000828565	0.0114581	0.319782	ENSG00000225899	FRG2B	441581	10	protein_coding
8.46086	5.73277	1.41999	4.03718	5.40965e-05	0.000691931	0.464288	ENSG00000229292	RFPL4AL1	729974	19	protein_coding
4.2682	5.68051	1.69508	3.35117	0.000804717	0.0115854	0.306836	ENSG00000140287	HDC	3067	15	protein_coding
15.18	5.66023	1.18448	4.77866	1.76467e-06	2.93084e-05	0.463136	ENSG00000229571	PRAMEF25	441873	1	protein_coding
158.969	5.63604	0.93036	6.05791	1.37903e-09	7.63234e-09	2.25009	ENSG00000196589	MBD3L2B	729458	19	protein_coding
25.0074	5.54383	0.948451	5.84514	5.06137e-09	5.0179e-08	1.15139	ENSG00000168930	TRIM49	57093	11	protein_coding
7.12996	5.48066	1.44693	3.78778	0.000152002	0.0017722	0.462539	ENSG00000275774	HNRNPCL2	440563	1	protein_coding
391.037	5.45439	0.552464	9.87283	5.4601e-23	8.31577e-22	1.9855	ENSG00000157765	SLC34A2	10568	4	protein_coding
85.8153	5.33972	0.459783	11.6136	3.51684e-31	5.71749e-30	2.62724	ENSG00000233802	TRIM49D2	729384	11	protein_coding
110.12	5.31181	0.406285	13.0741	4.62916e-39	1.17367e-37	2.25009	ENSG00000144010	TRIM43B	653192	2	protein_coding
170.529	5.08116	0.646541	7.859	3.8722e-15	3.7995e-14	1.9855	ENSG00000180532	ZSCAN4	201516	19	protein_coding
178.768	5.02826	0.309551	16.2437	2.47407e-59	1.34807e-57	1.75311	ENSG00000198805	PNP	4860	14	protein_coding
28.1356	4.98874	0.730666	6.82766	8.63106e-12	1.12718e-10	1.15139	ENSG00000204481	PRAMEF14	729528	1	protein_coding
3.77783	4.95589	1.67523	2.95833	0.0030931	0.0368553	0.319782	ENSG00000162148	PPP1R32	220004	11	protein_coding
18.2219	4.9015	0.897934	5.45864	4.79802e-08	2.87144e-07	1.75311	ENSG00000182330	PRAMEF8	391002	1	protein_coding
16.9055	4.81195	0.901429	5.33814	9.39052e-08	8.28479e-07	1.11826	ENSG00000204918	PRR20B	729233	13	protein_coding
16.9055	4.81195	0.901429	5.33814	9.39052e-08	5.43032e-07	1.75311	ENSG00000204919	PRR20A	122183	13	protein_coding
16.9055	4.81195	0.901429	5.33814	9.39052e-08	8.28479e-07	1.11826	ENSG00000227151	PRR20D	729246	13	protein_coding
16.9055	4.81195	0.901429	5.33814	9.39052e-08	6.54394e-07	1.43703	ENSG00000234278	PRR20E	729250	13	protein_coding
33.6541	4.80519	0.642373	7.48038	7.41096e-14	1.14121e-12	1.15139	ENSG00000229665	PRR20C	729240	13	protein_coding
3.77075	4.75809	1.66656	2.85504	0.00430312	0.0491588	0.320074	ENSG00000219438	FAM19A5	25817	22	protein_coding
18.648	4.6833	0.910876	5.14154	2.72502e-07	1.48251e-06	1.75311	ENSG00000130294	KIF1A	547	2	protein_coding
7.43528	4.67047	1.38169	3.38026	0.000724165	0.00729972	0.463136	ENSG00000165548	TMEM63C	57156	14	protein_coding
17.7912	4.56785	0.834393	5.47446	4.38851e-08	4.0349e-07	1.11826	ENSG00000197769	MAP1LC3C	440738	1	protein_coding
140.732	4.47859	0.317719	14.096	4.0167e-45	1.64147e-43	1.75311	ENSG00000113578	FGF1	2246	5	protein_coding
21.6337	4.47284	0.893401	5.00653	5.54208e-07	4.23361e-06	1.15139	ENSG00000100311	PDGFB	5155	22	protein_coding
162.391	4.41612	0.293698	15.0363	4.24856e-51	1.90628e-49	1.78915	ENSG00000141639	MAPK4	5596	18	protein_coding
22.5959	4.41148	0.72159	6.11355	9.74388e-10	8.41e-09	1.43703	ENSG00000189253	TRIM64B	642446	11	protein_coding
7.25455	4.38356	1.28578	3.40926	0.000651403	0.00671116	0.456422	ENSG00000171246	NPTX1	4884	17	protein_coding
31.4054	4.36031	0.601169	7.25306	4.07474e-13	3.92882e-12	1.75311	ENSG00000251258	RFPL4B	442247	6	protein_coding
15.2505	4.34278	0.871791	4.98145	6.31091e-07	1.12574e-05	0.462539	ENSG00000223638	RFPL4A	342931	19	protein_coding
28.0825	4.33317	0.666899	6.49749	8.16732e-11	9.65312e-10	1.15139	ENSG00000204449	TRIM49C	642612	11	protein_coding
317.151	4.19943	0.178758	23.4922	4.90124e-122	7.24247e-120	1.9855	ENSG00000149591	TAGLN	6876	11	protein_coding
283.468	4.18899	0.201619	20.7767	7.02921e-96	7.78079e-94	1.75311	ENSG00000139269	INHBE	83729	12	protein_coding
311.631	4.18475	0.192625	21.7248	1.19536e-104	1.51062e-102	1.78915	ENSG00000164106	SCRG1	11341	4	protein_coding
30.5528	4.16866	0.69383	6.00819	1.87608e-09	1.2992e-08	1.75311	ENSG00000242173	ARHGDIG	398	16	protein_coding
26.2406	4.15898	0.779444	5.33583	9.51104e-08	8.16933e-07	1.15139	ENSG00000162591	MEGF6	1953	1	protein_coding
13.431	4.11314	0.882372	4.66146	3.13972e-06	4.98553e-05	0.464288	ENSG00000128591	FLNC	2318	7	protein_coding
17.7698	4.08121	0.894257	4.5638	5.02371e-06	3.33221e-05	1.15139	ENSG00000102935	ZNF423	23090	16	protein_coding
4.98399	4.04097	1.35457	2.98321	0.00285247	0.0343371	0.320194	ENSG00000113721	PDGFRB	5159	5	protein_coding
4.35517	4.03712	1.35235	2.98526	0.00283336	0.0341391	0.320194	ENSG00000138823	MTTP	4547	4	protein_coding
7.37422	4.00009	1.25399	3.18988	0.00142333	0.0133635	0.462539	ENSG00000164161	HHIP	64399	4	protein_coding
44.5886	3.9955	0.478933	8.34249	7.274e-17	1.27511e-15	1.2365	ENSG00000225968	ELFN1	392617	7	protein_coding
136.288	3.99043	0.283089	14.096	4.01815e-45	1.2308e-43	2.3664	ENSG00000113504	SLC12A7	10723	5	protein_coding
17.0084	3.97092	0.775361	5.12139	3.03297e-07	1.63486e-06	1.75311	ENSG00000198523	PLN	5350	6	protein_coding
16.3792	3.91504	0.721226	5.42832	5.68881e-08	5.0213e-07	1.15139	ENSG00000128253	RFPL2	10739	22	protein_coding
271.308	3.90021	0.208185	18.7344	2.59665e-78	2.07954e-76	1.78915	ENSG00000171385	KCND3	3752	1	protein_coding
296.572	3.88446	0.229863	16.899	4.57588e-64	2.7405e-62	1.78915	ENSG00000109072	VTN	7448	17	protein_coding
67.8467	3.76653	0.389546	9.66903	4.08222e-22	4.49454e-21	2.62724	ENSG00000189143	CLDN4	1364	7	protein_coding
6.16652	3.72329	1.26788	2.93662	0.00331805	0.0286384	0.456422	ENSG00000160097	FNDC5	252995	1	protein_coding
8.50681	3.71939	1.0745	3.46149	0.000537184	0.00555946	0.464288	ENSG00000153012	LGI2	55203	4	protein_coding
9.14556	3.70691	0.93112	3.98113	6.85882e-05	0.00087059	0.456422	ENSG00000175356	SCUBE2	57758	11	protein_coding
11.1309	3.62357	0.888562	4.07801	4.5423e-05	0.000608869	0.448542	ENSG00000163531	NFASC	23114	1	protein_coding
5.45654	3.61832	1.25779	2.87673	0.00401817	0.0461749	0.32099	ENSG00000185633	NDUFA4L2	56901	12	protein_coding
98.931	3.58405	0.326518	10.9766	4.95334e-28	8.22021e-27	2.25009	ENSG00000068831	RASGRP2	10235	11	protein_coding
21.1315	3.57615	0.872419	4.09912	4.14716e-05	0.000221225	1.2365	ENSG00000130635	COL5A1	1289	9	protein_coding
12.0302	3.57284	1.04475	3.41979	0.000626698	0.00658515	0.448542	ENSG00000163817	SLC6A20	54716	3	protein_coding
13.8345	3.5448	0.757135	4.68186	2.8428e-06	4.62211e-05	0.456422	ENSG00000243414	TICAM2	353376	5	protein_coding
9.55351	3.53224	0.940585	3.75536	0.000173091	0.00199667	0.462539	ENSG00000072182	ASIC4	55515	2	protein_coding
140.608	3.49499	0.25492	13.7101	8.82958e-43	3.27508e-41	1.75311	ENSG00000198576	ARC	23237	8	protein_coding
49.6994	3.42739	0.434541	7.88736	3.08641e-15	2.56738e-14	2.3664	ENSG00000185133	INPP5J	27124	22	protein_coding
18.0078	3.39645	0.676161	5.02313	5.08364e-07	3.91837e-06	1.15139	ENSG00000095752	IL11	3589	19	protein_coding
49.9803	3.38149	0.466027	7.25599	3.9872e-13	2.6028e-12	2.62724	ENSG00000187634	SAMD11	148398	1	protein_coding
24.5335	3.29806	0.553375	5.9599	2.52394e-09	2.6475e-08	1.11826	ENSG00000172061	LRRC15	131578	3	protein_coding
105.857	3.28049	0.281972	11.6341	2.76534e-31	4.51138e-30	2.62724	ENSG00000163017	ACTG2	72	2	protein_coding
34.6557	3.23748	0.479494	6.75188	1.45945e-11	1.86836e-10	1.15139	ENSG00000162804	SNED1	25992	2	protein_coding
28.7685	3.1917	0.790018	4.04003	5.34434e-05	0.000298055	1.15139	ENSG00000074181	NOTCH3	4854	19	protein_coding
67.7573	3.15988	0.347944	9.08157	1.0702e-19	1.55743e-18	1.75311	ENSG00000169429	CXCL8	3576	4	protein_coding
70.4582	3.108	0.343025	9.06056	1.29784e-19	1.28468e-18	2.59889	ENSG00000165072	MAMDC2	256691	9	protein_coding
34.6292	3.10621	0.486122	6.38977	1.66132e-10	1.96002e-09	1.11826	ENSG00000099617	EFNA2	1943	19	protein_coding
36.0289	3.10549	0.476561	6.51645	7.19902e-11	5.73714e-10	1.75311	ENSG00000099139	PCSK5	5125	9	protein_coding
38.6857	3.10133	0.473578	6.54871	5.80343e-11	4.65929e-10	1.75311	ENSG00000132821	VSTM2L	128434	20	protein_coding
12.4244	3.09229	0.902084	3.42794	0.00060819	0.00623062	0.463136	ENSG00000186998	EMID1	129080	22	protein_coding
16.4027	3.07938	0.795011	3.87338	0.000107337	0.000384051	1.75311	ENSG00000272398	CD24	100133941	6	protein_coding
16.3628	3.07516	0.697891	4.40637	1.0512e-05	6.16768e-05	1.2365	ENSG00000064300	NGFR	4804	17	protein_coding
14.1748	3.0671	0.88046	3.48352	0.000494874	0.00517893	0.462539	ENSG00000013293	SLC7A14	57709	3	protein_coding
12.2514	3.06372	0.856337	3.57771	0.000346621	0.00379715	0.456422	ENSG00000111186	WNT5B	81029	12	protein_coding
1647.17	3.05831	0.0771651	39.6334	0	0	1.71012	ENSG00000068078	FGFR3	2261	4	protein_coding
273.38	3.0538	0.168278	18.1473	1.34782e-73	1.00356e-71	1.78915	ENSG00000162630	B3GALT2	8707	1	protein_coding
52.2353	3.03777	0.380392	7.98588	1.39518e-15	1.08357e-14	2.59889	ENSG00000168135	KCNJ4	3761	22	protein_coding
8.17094	2.99715	1.05896	2.83028	0.00465075	0.0386104	0.456422	ENSG00000088726	TMEM40	55287	3	protein_coding
19.6868	2.98742	0.694805	4.29965	1.7107e-05	0.000106663	1.11826	ENSG00000165899	OTOGL	283310	12	protein_coding
38.5938	2.96177	0.483988	6.11952	9.38569e-10	9.35808e-09	1.2365	ENSG00000124302	CHST8	64377	19	protein_coding
30.6065	2.91617	0.493145	5.91342	3.3507e-09	2.7286e-08	1.43703	ENSG00000100156	SLC16A8	23539	22	protein_coding
9.72495	2.87866	0.875053	3.2897	0.00100295	0.0100395	0.448542	ENSG00000182759	MAFA	389692	8	protein_coding
172.068	2.82865	0.21539	13.1327	2.1385e-39	6.8665e-38	1.78915	ENSG00000149596	JPH2	57158	20	protein_coding
33.7992	2.82117	0.478852	5.89153	3.82636e-09	3.58383e-08	1.2365	ENSG00000133216	EPHB2	2048	1	protein_coding
5.91566	2.81524	0.993212	2.83448	0.00459001	0.037658	0.463136	ENSG00000153446	C16orf89	146556	16	protein_coding
15.348	2.80984	0.702324	4.00077	6.31354e-05	0.000807261	0.456422	ENSG00000088836	SLC4A11	83959	20	protein_coding
103.313	2.79689	0.347575	8.04687	8.4935e-16	9.85969e-15	1.75311	ENSG00000167971	CASKIN1	57524	16	protein_coding
26.7172	2.7458	0.678062	4.04948	5.1331e-05	0.000287322	1.15139	ENSG00000116254	CHD5	26038	1	protein_coding
29.6151	2.72527	0.499624	5.45464	4.90726e-08	3.53609e-07	1.43703	ENSG00000234965	SHISA8	440829	22	protein_coding
1352.86	2.71831	0.0818794	33.1989	1.11538e-241	6.69141e-239	1.71168	ENSG00000075618	FSCN1	6624	7	protein_coding
22.1262	2.6921	0.670438	4.01543	5.93372e-05	0.000328103	1.15139	ENSG00000196946	ZNF705A	440077	12	protein_coding
10.6821	2.69014	0.904277	2.9749	0.00293082	0.0252674	0.464288	ENSG00000163283	ALPP	250	2	protein_coding
232.353	2.68955	0.180292	14.9178	2.52531e-50	8.21921e-49	2.42694	ENSG00000152377	SPOCK1	6695	5	protein_coding
984.747	2.65395	0.106231	24.9828	9.40008e-138	2.07185e-135	1.62051	ENSG00000182871	COL18A1	80781	21	protein_coding
16.494	2.60618	0.641607	4.06195	4.86636e-05	0.000281122	1.11826	ENSG00000176692	FOXC2	2303	16	protein_coding
24.4878	2.59383	0.617095	4.2033	2.63056e-05	0.000125946	1.43703	ENSG00000243978	RTL9	57529	X	protein_coding
122.221	2.59219	0.244026	10.6226	2.33884e-26	4.72403e-25	1.75311	ENSG00000150594	ADRA2A	150	10	protein_coding
7.79329	2.58799	0.854249	3.02955	0.0024492	0.0215921	0.463136	ENSG00000075886	TUBA3D	113457	2	protein_coding
79.6023	2.57361	0.31095	8.27659	1.26748e-16	1.06178e-15	2.59889	ENSG00000099994	SUSD2	56241	22	protein_coding
63.411	2.55921	0.343108	7.45889	8.72513e-14	7.00114e-13	2.25009	ENSG00000260596	DUX4	100288687	4	protein_coding
18.222	2.55047	0.609617	4.18373	2.86766e-05	0.000157108	1.2365	ENSG00000182752	PAPPA	5069	9	protein_coding
42.0816	2.54188	0.405605	6.26688	3.68355e-10	3.29539e-09	1.43703	ENSG00000188322	SBK1	388228	16	protein_coding
15.4176	2.53551	0.725157	3.4965	0.000471413	0.00509774	0.448542	ENSG00000156959	LHFPL4	375323	3	protein_coding
25.597	2.52978	0.553262	4.57248	4.81976e-06	2.16472e-05	1.75311	ENSG00000141314	RHBDL3	162494	17	protein_coding
1415.42	2.51289	0.0794398	31.6327	1.31254e-219	6.99929e-217	1.71168	ENSG00000012171	SEMA3B	7869	3	protein_coding
19.8485	2.50057	0.582659	4.29165	1.77348e-05	7.25593e-05	1.75311	ENSG00000182771	GRID1	2894	10	protein_coding
44.6337	2.48611	0.411251	6.04524	1.49186e-09	1.56226e-08	1.15139	ENSG00000183186	C2CD4C	126567	19	protein_coding
36.8667	2.46561	0.456673	5.39908	6.69852e-08	6.04282e-07	1.11826	ENSG00000139278	GLIPR1	11010	12	protein_coding
1532.26	2.46151	0.0769471	31.9896	1.51935e-224	8.75833e-222	1.71012	ENSG00000198910	L1CAM	3897	X	protein_coding
12.6555	2.45831	0.713079	3.44745	0.000565902	0.00584502	0.463136	ENSG00000109956	B3GAT1	27087	11	protein_coding
70.3393	2.44605	0.372541	6.56586	5.17347e-11	2.87234e-10	2.59889	ENSG00000176697	BDNF	627	11	protein_coding
158.317	2.43262	0.231537	10.5064	8.07176e-26	1.60953e-24	1.75311	ENSG00000169783	LINGO1	84894	15	protein_coding
125.605	2.42726	0.268245	9.04867	1.44726e-19	1.63927e-18	2.25009	ENSG00000167771	RCOR2	283248	11	protein_coding
22.9523	2.41138	0.561174	4.29702	1.73107e-05	0.000104965	1.15139	ENSG00000146090	RASGEF1C	255426	5	protein_coding
113.224	2.40889	0.291174	8.27303	1.30594e-16	1.60338e-15	1.75311	ENSG00000165731	RET	5979	10	protein_coding
16.1021	2.37501	0.812304	2.92379	0.00345793	0.013424	1.11826	ENSG00000077238	IL4R	3566	16	protein_coding
1964.15	2.37047	0.0668848	35.4412	3.96881e-275	2.28054e-272	2.04236	ENSG00000120833	SOCS2	8835	12	protein_coding
416.52	2.3682	0.139571	16.9678	1.4225e-64	8.88775e-63	1.75311	ENSG00000165507	C10orf10	11067	10	protein_coding
45.8257	2.36758	0.471715	5.01909	5.19181e-07	4.09815e-06	1.11826	ENSG00000162892	IL24	11009	1	protein_coding
199.478	2.36563	0.229146	10.3237	5.50707e-25	1.02789e-23	1.78915	ENSG00000103184	SEC14L5	9717	16	protein_coding
43.6537	2.34477	0.417888	5.611	2.0116e-08	1.2535e-07	1.75311	ENSG00000129946	SHC2	25759	19	protein_coding
10.9913	2.29424	0.787904	2.91182	0.00359329	0.0302805	0.464288	ENSG00000121281	ADCY7	113	16	protein_coding
13.7374	2.29269	0.710932	3.22491	0.00126014	0.012144	0.456422	ENSG00000180914	OXTR	5021	3	protein_coding
3447.63	2.28862	0.0552124	41.4511	0	0	1.39082	ENSG00000101210	EEF1A2	1917	20	protein_coding
43.1618	2.28536	0.387873	5.89205	3.81445e-09	3.09302e-08	1.43703	ENSG00000123999	INHA	3623	2	protein_coding
36.2558	2.28253	0.479003	4.76516	1.88701e-06	1.37161e-05	1.11826	ENSG00000172986	GXYLT2	727936	3	protein_coding
23.8776	2.28014	0.521263	4.37425	1.21852e-05	5.11337e-05	1.75311	ENSG00000178726	THBD	7056	20	protein_coding
13.945	2.26545	0.668978	3.38644	0.000708057	0.00736038	0.448542	ENSG00000106823	ECM2	1842	9	protein_coding
38.457	2.24863	0.414335	5.42707	5.72865e-08	4.09528e-07	1.43703	ENSG00000158258	CLSTN2	64084	3	protein_coding
5366.22	2.24305	0.0606172	37.0036	1.0023e-299	1.02499e-296	1.50621	ENSG00000198598	MMP17	4326	12	protein_coding
130.686	2.23959	0.353847	6.32926	2.46344e-10	1.25932e-09	2.62724	ENSG00000196562	SULF2	55959	20	protein_coding
49.8101	2.22292	0.384817	5.77657	7.62397e-09	3.7155e-08	2.3664	ENSG00000154928	EPHB1	2047	3	protein_coding
15.371	2.20565	0.618272	3.56744	0.000360489	0.00387274	0.464288	ENSG00000136383	ALPK3	57538	15	protein_coding
34.4959	2.19223	0.43122	5.0838	3.69967e-07	2.71898e-06	1.2365	ENSG00000167767	KRT80	144501	12	protein_coding
40.3445	2.19177	0.483754	4.53075	5.87742e-06	3.84251e-05	1.15139	ENSG00000182580	EPHB3	2049	3	protein_coding
15.8012	2.17984	0.639598	3.40815	0.000654057	0.00199191	1.75311	ENSG00000125895	TMEM74B	55321	20	protein_coding
910.861	2.164	0.094681	22.8557	1.28308e-115	3.49968e-113	0.971564	ENSG00000092758	COL9A3	1299	20	protein_coding
14.903	2.14176	0.671254	3.19068	0.00141938	0.0133311	0.462539	ENSG00000162458	FBLIM1	54751	1	protein_coding
98.9041	2.12139	0.269026	7.88545	3.13406e-15	2.60494e-14	2.3664	ENSG00000142156	COL6A1	1291	21	protein_coding
14855.1	2.11846	0.0522199	40.5681	0	0	1.13816	ENSG00000128564	VGF	7425	7	protein_coding
76.9792	2.11388	0.301793	7.00439	2.4806e-12	2.25271e-11	1.75311	ENSG00000092295	TGM1	7051	14	protein_coding
19.7724	2.10532	0.549167	3.83367	0.000126245	0.000654292	1.15139	ENSG00000137975	CLCA2	9635	1	protein_coding
33.7561	2.09831	0.565244	3.71222	0.000205447	0.00101912	1.15139	ENSG00000213722	DDAH2	23564	6	protein_coding
287.555	2.09294	0.153745	13.613	3.35071e-42	1.08309e-40	1.9855	ENSG00000165887	ANKRD2	26287	10	protein_coding
15.9189	2.09139	0.748938	2.79247	0.00523075	0.0193583	1.11826	ENSG00000164076	CAMKV	79012	3	protein_coding
110.281	2.07641	0.250602	8.28568	1.17433e-16	9.84623e-16	2.59889	ENSG00000169213	RAB3B	5865	1	protein_coding
38.8249	2.07202	0.411442	5.036	4.75371e-07	2.47783e-06	1.75311	ENSG00000134245	WNT2B	7482	1	protein_coding
155.298	2.06081	0.638591	3.22712	0.00125045	0.00359042	1.75311	ENSG00000261115	TMEM178B	100507421	7	protein_coding
20.3239	2.05579	0.584881	3.51488	0.000439947	0.00208916	1.11826	ENSG00000179168	GGN	199720	19	protein_coding
132.919	2.05471	0.255715	8.03516	9.34602e-16	8.50216e-15	2.25009	ENSG00000138798	EGF	1950	4	protein_coding
951.333	2.04797	0.08847	23.1487	1.49653e-118	2.5863e-116	1.62051	ENSG00000115884	SDC1	6382	2	protein_coding
427.446	2.04787	0.131499	15.5734	1.10463e-54	4.60057e-53	2.0763	ENSG00000182809	CRIP2	1397	14	protein_coding
177.967	2.03844	0.204486	9.9686	2.09163e-23	3.59696e-22	1.78915	ENSG00000066735	KIF26A	26153	14	protein_coding
888.871	2.03563	0.0919179	22.1462	1.13452e-108	1.68328e-106	1.61268	ENSG00000104419	NDRG1	10397	8	protein_coding
2022.81	2.03275	0.102121	19.9053	3.66186e-88	3.66473e-86	1.71012	ENSG00000104936	DMPK	1760	19	protein_coding
5539.35	2.02145	0.049692	40.6797	0	0	1.13816	ENSG00000150938	CRIM1	51232	2	protein_coding
348.862	2.00959	0.144821	13.8764	8.80292e-44	3.44709e-42	1.75311	ENSG00000187244	BCAM	4059	19	protein_coding
21.2877	1.98758	0.728457	2.72847	0.00636279	0.0184542	1.43703	ENSG00000101638	ST8SIA5	29906	18	protein_coding
514.378	1.98237	0.118929	16.6684	2.22316e-62	1.31315e-60	1.75311	ENSG00000074527	NTN4	59277	12	protein_coding
21.9596	1.97444	0.529322	3.73013	0.000191382	0.000779617	1.43703	ENSG00000139537	CCDC65	85478	12	protein_coding
46.6507	1.96587	0.362157	5.42822	5.69191e-08	4.69175e-07	1.2365	ENSG00000101144	BMP7	655	20	protein_coding
1287.73	1.96155	0.0880519	22.2771	6.15567e-110	1.12653e-107	1.33334	ENSG00000125968	ID1	3397	20	protein_coding
57.2266	1.95635	0.339065	5.76984	7.93476e-09	3.50601e-08	2.62724	ENSG00000107731	UNC5B	219699	10	protein_coding
40.1878	1.95621	0.3883	5.03789	4.7069e-07	3.41515e-06	1.2365	ENSG00000137825	ITPKA	3706	15	protein_coding
14.0425	1.95175	0.713669	2.73482	0.00624152	0.0492974	0.462539	ENSG00000204396	VWA7	80737	6	protein_coding
148.14	1.94776	0.211562	9.20656	3.36743e-20	3.44477e-19	2.59889	ENSG00000070886	EPHA8	2046	1	protein_coding
24.0591	1.94579	0.530526	3.66765	0.000244785	0.00112029	1.2365	ENSG00000114841	DNAH1	25981	3	protein_coding
31.3274	1.93955	0.539735	3.59353	0.000326234	0.00126696	1.43703	ENSG00000111012	CYP27B1	1594	12	protein_coding
13.9105	1.92647	0.681654	2.82616	0.00471093	0.0390499	0.456422	ENSG00000082196	C1QTNF3	114899	5	protein_coding
34.4351	1.92436	0.414818	4.63906	3.50005e-06	2.37681e-05	1.15139	ENSG00000184949	FAM227A	646851	22	protein_coding
40.6758	1.92423	0.576222	3.33938	0.000839648	0.00366287	1.15139	ENSG00000137801	THBS1	7057	15	protein_coding
16.2111	1.91226	0.625135	3.05895	0.00222111	0.00722257	1.43703	ENSG00000165269	AQP7	364	9	protein_coding
363.283	1.90086	0.149917	12.6794	7.6905e-37	2.18873e-35	1.78915	ENSG00000128165	ADM2	79924	22	protein_coding
49.9183	1.89999	0.388196	4.89442	9.85959e-07	3.36935e-06	2.62724	ENSG00000168280	KIF5C	3800	2	protein_coding
260.71	1.89942	0.159926	11.8768	1.56177e-32	3.9774e-31	1.75311	ENSG00000005513	SOX8	30812	16	protein_coding
35.6096	1.89775	0.517182	3.6694	0.000243123	0.000971468	1.43703	ENSG00000104043	ATP8B4	79895	15	protein_coding
14.1111	1.88619	0.690422	2.73194	0.00629619	0.0496833	0.462539	ENSG00000106018	VIPR2	7434	7	protein_coding
23.3297	1.87865	0.52646	3.56847	0.000359078	0.0017381	1.11826	ENSG00000171408	PDE7B	27115	6	protein_coding
24.2766	1.87462	0.617483	3.0359	0.00239816	0.00645598	1.75311	ENSG00000163993	S100P	6286	4	protein_coding
431.109	1.87452	0.152825	12.2657	1.38327e-34	3.20058e-33	2.0763	ENSG00000162576	MXRA8	54587	1	protein_coding
172.169	1.87227	0.229858	8.14532	3.78285e-16	4.39357e-15	1.78915	ENSG00000160223	ICOSLG	23308	21	protein_coding
14.1026	1.86648	0.649102	2.87548	0.00403409	0.0346159	0.448542	ENSG00000244219	TMEM225B	100289187	7	protein_coding
30.6743	1.86343	0.474351	3.92838	8.55212e-05	0.000312272	1.75311	ENSG00000074211	PPP2R2C	5522	4	protein_coding
108.242	1.8557	0.262896	7.05868	1.6809e-12	1.06265e-11	2.59889	ENSG00000182379	NXPH4	11247	12	protein_coding
1517.99	1.82901	0.0755547	24.2078	1.84046e-129	4.70278e-127	1.26907	ENSG00000197555	SIPA1L1	26037	14	protein_coding
29.1961	1.81737	0.492027	3.69365	0.000221061	0.000889736	1.43703	ENSG00000274276	CBSL	102724560	21	protein_coding
35.6435	1.81609	0.426606	4.25706	2.07131e-05	0.000116063	1.2365	ENSG00000267060	PTGES3L	100885848	17	protein_coding
268.944	1.81115	0.149391	12.1235	7.92516e-34	1.88451e-32	1.9855	ENSG00000105519	CAPS	828	19	protein_coding
30.0998	1.81038	0.464818	3.89482	9.82737e-05	0.000354055	1.75311	ENSG00000178038	ALS2CL	259173	3	protein_coding
49.3755	1.80405	0.394613	4.57169	4.83817e-06	1.48656e-05	2.62724	ENSG00000089820	ARHGAP4	393	X	protein_coding
73.1019	1.80045	0.436496	4.12479	3.71077e-05	0.000144343	1.75311	ENSG00000128271	ADORA2A	135	22	protein_coding
302.288	1.79524	0.149367	12.019	2.82413e-33	6.52785e-32	1.9855	ENSG00000189410	SH2D5	400745	1	protein_coding
16.5065	1.79107	0.731935	2.44704	0.0144035	0.0434245	1.2365	ENSG00000069812	HES2	54626	1	protein_coding
31.3638	1.79011	0.403055	4.44136	8.93933e-06	4.61912e-05	1.43703	ENSG00000106538	RARRES2	5919	7	protein_coding
96.9045	1.78934	0.252677	7.08153	1.42575e-12	1.32123e-11	1.75311	ENSG00000142173	COL6A2	1292	21	protein_coding
28.0433	1.78164	0.483852	3.68219	0.000231235	0.00116482	1.11826	ENSG00000099840	IZUMO4	113177	19	protein_coding
57.4374	1.78118	0.324836	5.48332	4.17428e-08	1.70992e-07	2.62724	ENSG00000145506	NKD2	85409	5	protein_coding
16.0394	1.77006	0.605958	2.92109	0.00348807	0.012388	1.2365	ENSG00000173546	CSPG4	1464	15	protein_coding
458.97	1.76501	0.138817	12.7146	4.90405e-37	1.22035e-35	2.06759	ENSG00000078018	MAP2	4133	2	protein_coding
83.2055	1.75235	0.294342	5.95343	2.62582e-09	1.79716e-08	1.75311	ENSG00000277117	LOC102723996	102723996	21	protein_coding
385.995	1.7479	0.146034	11.9691	5.16042e-33	1.14887e-31	2.04619	ENSG00000171174	RBKS	64080	2	protein_coding
2698.62	1.74265	0.0602218	28.9373	4.05715e-184	1.65721e-181	1.58777	ENSG00000117148	ACTL8	81569	1	protein_coding
138.117	1.71217	0.229094	7.47367	7.79902e-14	7.96787e-13	1.75311	ENSG00000214357	NEURL1B	54492	5	protein_coding
25.7939	1.69988	0.584218	2.90967	0.00361812	0.0136058	1.15139	ENSG00000130720	FIBCD1	84929	9	protein_coding
2694.29	1.69959	0.0856235	19.8496	1.11043e-87	1.09195e-85	1.71658	ENSG00000111077	TNS2	23371	12	protein_coding
435.234	1.6891	0.133945	12.6104	1.85143e-36	4.49404e-35	2.0763	ENSG00000168675	LDLRAD4	753	18	protein_coding
289.983	1.6829	0.148144	11.3599	6.62195e-30	1.51614e-28	1.75311	ENSG00000221869	CEBPD	1052	8	protein_coding
8691.69	1.68035	0.054037	31.0964	2.69792e-212	2.46212e-209	0.931217	ENSG00000142798	HSPG2	3339	1	protein_coding
142.491	1.66633	0.24594	6.77538	1.24083e-11	7.21615e-11	2.62724	ENSG00000206538	VGLL3	389136	3	protein_coding
64.702	1.66576	0.415953	4.00467	6.21038e-05	0.000161262	2.59889	ENSG00000130164	LDLR	3949	19	protein_coding
231.988	1.66024	0.163963	10.1257	4.24938e-24	6.63827e-23	2.04619	ENSG00000105711	SCN1B	6324	19	protein_coding
6442.19	1.65985	0.0442358	37.5228	0	0	0.931217	ENSG00000101335	MYL9	10398	20	protein_coding
93.8227	1.65386	0.267541	6.18172	6.3405e-10	3.12218e-09	2.62724	ENSG00000172086	KRCC1	51315	2	protein_coding
20.2565	1.64968	0.675601	2.4418	0.0146143	0.0323742	1.75311	ENSG00000111817	DSE	29940	6	protein_coding
23.0409	1.64877	0.497724	3.31262	0.000924263	0.0032669	1.43703	ENSG00000106366	SERPINE1	5054	7	protein_coding
97.3319	1.64507	0.33244	4.94847	7.47988e-07	2.62125e-06	2.59889	ENSG00000274750	HIST1H3E	8353	6	protein_coding
31.8021	1.6449	0.482312	3.41044	0.000648578	0.00290187	1.15139	ENSG00000007402	CACNA2D2	9254	3	protein_coding
720.873	1.637	0.0955149	17.1386	7.64083e-66	4.29149e-64	1.9855	ENSG00000117318	ID3	3399	1	protein_coding
31.7796	1.63573	0.553904	2.9531	0.00314596	0.00986341	1.43703	ENSG00000185499	MUC1	4582	1	protein_coding
160.063	1.62871	0.219608	7.41645	1.20305e-13	8.28495e-13	2.59889	ENSG00000196739	COL27A1	85301	9	protein_coding
28.8099	1.62673	0.478575	3.39912	0.000676036	0.00309298	1.11826	ENSG00000006740	ARHGAP44	9912	17	protein_coding
31.8894	1.61541	0.518798	3.11376	0.00184719	0.00700205	1.2365	ENSG00000168993	CPLX1	10815	4	protein_coding
34.3578	1.61516	0.422676	3.82127	0.000132769	0.000703374	1.11826	ENSG00000166432	ZMAT1	84460	X	protein_coding
71.9492	1.61432	0.292316	5.52252	3.34164e-08	1.39905e-07	2.59889	ENSG00000065717	TLE2	7089	19	protein_coding
54.1329	1.61128	0.323353	4.98303	6.25969e-07	2.42169e-06	2.3664	ENSG00000166033	HTRA1	5654	10	protein_coding
7708.26	1.60742	0.0635044	25.3119	2.35969e-141	7.86081e-139	1.13816	ENSG00000142949	PTPRF	5792	1	protein_coding
31.1168	1.60553	0.444678	3.61055	0.000305546	0.00150275	1.11826	ENSG00000187486	KCNJ11	3767	11	protein_coding
36.8918	1.60177	0.410662	3.90045	9.6016e-05	0.000511493	1.15139	ENSG00000163520	FBLN2	2199	3	protein_coding
4662.34	1.59722	0.0452259	35.3166	3.26757e-273	2.04829e-270	1.78706	ENSG00000168209	DDIT4	54541	10	protein_coding
5154.15	1.59584	0.0419602	38.0323	0	0	1.08256	ENSG00000142871	CYR61	3491	1	protein_coding
878.066	1.59221	0.0898059	17.7295	2.48181e-70	1.90588e-68	1.61268	ENSG00000196782	MAML3	55534	4	protein_coding
635.574	1.59197	0.118037	13.4871	1.86299e-41	5.81014e-40	1.9855	ENSG00000080573	COL5A3	50509	19	protein_coding
89.6769	1.58946	0.264944	5.99921	1.98279e-09	9.30915e-09	2.62724	ENSG00000187957	DNER	92737	2	protein_coding
365.434	1.58373	0.174447	9.07856	1.10016e-19	1.37885e-18	2.04619	ENSG00000161509	GRIN2C	2905	17	protein_coding
93.2461	1.5807	0.250674	6.3058	2.86701e-10	1.45689e-09	2.62724	ENSG00000099377	HSD3B7	80270	16	protein_coding
1568.85	1.57086	0.0730472	21.5047	1.40719e-102	1.7722e-100	1.71658	ENSG00000167680	SEMA6B	10501	19	protein_coding
3048.95	1.56759	0.0544916	28.7675	5.47002e-182	2.23754e-179	1.50621	ENSG00000102804	TSC22D1	8848	13	protein_coding
28.2434	1.56541	0.451064	3.47048	0.000519521	0.00193354	1.43703	ENSG00000198835	GJC2	57165	1	protein_coding
27712.9	1.55565	0.0298587	52.1005	0	0	1.08157	ENSG00000100234	TIMP3	7078	22	protein_coding
1368.03	1.55465	0.0863565	18.0027	1.85408e-72	1.39893e-70	1.71012	ENSG00000131409	LRRC4B	94030	19	protein_coding
51.6376	1.55141	0.35701	4.34556	1.38919e-05	3.97297e-05	2.62724	ENSG00000167701	GPT	2875	8	protein_coding
24.5017	1.55067	0.545578	2.84226	0.00447956	0.016455	1.15139	ENSG00000075275	CELSR1	9620	22	protein_coding
44.3446	1.54744	0.45178	3.4252	0.000614337	0.00258486	1.2365	ENSG00000197122	SRC	6714	20	protein_coding
50.7744	1.54679	0.379333	4.07767	4.54899e-05	0.000119563	2.62724	ENSG00000162552	WNT4	54361	1	protein_coding
21.921	1.54595	0.639621	2.41697	0.0156502	0.0409644	1.43703	ENSG00000172738	TMEM217	221468	6	protein_coding
19.4041	1.5458	0.569356	2.715	0.00662751	0.0238623	1.11826	ENSG00000173641	HSPB7	27129	1	protein_coding
90.7383	1.53617	0.294868	5.20967	1.89175e-07	1.04825e-06	1.75311	ENSG00000011347	SYT7	9066	11	protein_coding
153.555	1.52936	0.196108	7.79857	6.26125e-15	4.6605e-14	2.59889	ENSG00000162545	CAMK2N1	55450	1	protein_coding
56.7643	1.52883	0.335672	4.55455	5.24989e-06	1.60728e-05	2.62724	ENSG00000128917	DLL4	54567	15	protein_coding
39.9704	1.52641	0.385157	3.96309	7.39847e-05	0.000273271	1.75311	ENSG00000185100	ADSSL1	122622	14	protein_coding
2801.84	1.52444	0.0706504	21.5772	2.93992e-103	3.74938e-101	1.71012	ENSG00000005884	ITGA3	3675	17	protein_coding
146.766	1.51809	0.224988	6.74743	1.50492e-11	8.7088e-11	2.62724	ENSG00000136717	BIN1	274	2	protein_coding
197.751	1.51724	0.185398	8.18371	2.75243e-16	2.40951e-15	2.42694	ENSG00000184489	PTP4A3	11156	8	protein_coding
10695.8	1.51711	0.0381262	39.7919	0	0	1.08256	ENSG00000132561	MATN2	4147	8	protein_coding
239.158	1.51237	0.174365	8.67358	4.18739e-18	5.60627e-17	1.75311	ENSG00000137877	SPTBN5	51332	15	protein_coding
22.248	1.49804	0.601282	2.49142	0.0127235	0.0286049	1.75311	ENSG00000118596	SLC16A7	9194	12	protein_coding
269.004	1.49546	0.159786	9.35912	8.04053e-21	1.07365e-19	2.04619	ENSG00000099957	P2RX6	9127	22	protein_coding
346.009	1.47805	0.135726	10.8899	1.28719e-27	1.95969e-26	2.42694	ENSG00000087085	ACHE	43	7	protein_coding
37.0449	1.47128	0.386653	3.80516	0.000141711	0.00049717	1.75311	ENSG00000167306	MYO5B	4645	18	protein_coding
36.8004	1.46967	0.397176	3.70031	0.00021534	0.000868545	1.43703	ENSG00000116032	GRIN3B	116444	19	protein_coding
229.558	1.46558	0.178522	8.2095	2.22107e-16	2.37869e-15	1.9855	ENSG00000197457	STMN3	50861	20	protein_coding
17.0784	1.46299	0.574189	2.54793	0.0108365	0.035967	1.15139	ENSG00000135525	MAP7	9053	6	protein_coding
428.946	1.46109	0.132903	10.9936	4.10018e-28	7.72284e-27	1.9855	ENSG00000164638	SLC29A4	222962	7	protein_coding
63.764	1.459	0.302824	4.81798	1.45017e-06	5.30671e-06	2.3664	ENSG00000254122	PCDHGB7	56099	5	protein_coding
175.357	1.45753	0.183818	7.92919	2.20584e-15	2.13054e-14	2.04619	ENSG00000136286	MYO1G	64005	7	protein_coding
4020.77	1.4459	0.0489134	29.5605	4.81599e-192	1.98607e-189	1.75768	ENSG00000159840	ZYX	7791	7	protein_coding
25.0057	1.44312	0.473801	3.04583	0.00232039	0.00916027	1.15139	ENSG00000122694	GLIPR2	152007	9	protein_coding
46.4058	1.44307	0.361787	3.98872	6.64303e-05	0.00024758	1.75311	ENSG00000171119	NRTN	4902	19	protein_coding
14941	1.43741	0.0362557	39.6464	0	0	1.50621	ENSG00000083857	FAT1	2195	4	protein_coding
4475.96	1.42679	0.0507687	28.1038	8.80241e-174	3.2006e-171	1.50621	ENSG00000118523	CTGF	1490	6	protein_coding
19.3987	1.42577	0.587704	2.42599	0.0152667	0.045638	1.2365	ENSG00000223501	VPS52	6293	6	protein_coding
54.7961	1.4241	0.386576	3.68388	0.000229707	0.000538781	2.59889	ENSG00000172183	ISG20	3669	15	protein_coding
21.2299	1.42402	0.576496	2.47014	0.0135061	0.0301617	1.75311	ENSG00000262209	PCDHGB3	56102	5	protein_coding
113.531	1.42172	0.227645	6.24533	4.22901e-10	3.12218e-09	1.75311	ENSG00000174871	CNIH2	254263	11	protein_coding
352.642	1.41783	0.167032	8.48834	2.09611e-17	1.95819e-16	2.42694	ENSG00000066230	SLC9A3	6550	5	protein_coding
1459.14	1.41557	0.108989	12.9883	1.42646e-38	6.29578e-37	1.26907	ENSG00000130827	PLXNA3	55558	X	protein_coding
45.3885	1.41021	0.370807	3.80308	0.00014291	0.000751144	1.11826	ENSG00000171680	PLEKHG5	57449	1	protein_coding
99.801	1.40947	0.273304	5.15715	2.50736e-07	9.43908e-07	2.59889	ENSG00000090539	CHRD	8646	3	protein_coding
49.9193	1.40752	0.404579	3.47897	0.000503345	0.00108744	2.62724	ENSG00000269113	TRABD2B	388630	1	protein_coding
129.909	1.40598	0.222159	6.32868	2.47261e-10	1.86981e-09	1.75311	ENSG00000182256	GABRG3	2567	15	protein_coding
202.302	1.40579	0.170471	8.24653	1.63059e-16	1.94974e-15	1.78915	ENSG00000105204	DYRK1B	9149	19	protein_coding
58.7525	1.40508	0.347868	4.03912	5.36531e-05	0.000153767	2.3664	ENSG00000065320	NTN1	9423	17	protein_coding
989.985	1.40316	0.0926059	15.1519	7.35591e-52	6.15816e-50	0.971564	ENSG00000124762	CDKN1A	1026	6	protein_coding
146.057	1.40046	0.209445	6.68656	2.2847e-11	1.51203e-10	2.25009	ENSG00000088992	TESC	54997	12	protein_coding
47.4907	1.39861	0.345523	4.04779	5.17031e-05	0.000235763	1.43703	ENSG00000277363	SRCIN1	80725	17	protein_coding
352.811	1.39822	0.132101	10.5844	3.51979e-26	6.94614e-25	1.78915	ENSG00000099822	HCN2	610	19	protein_coding
1656.31	1.39622	0.0885213	15.7727	4.79726e-56	2.4775e-54	1.71658	ENSG00000149809	TM7SF2	7108	11	protein_coding
50.9294	1.39602	0.338365	4.12578	3.6948e-05	9.9623e-05	2.59889	ENSG00000108950	FAM20A	54757	17	protein_coding
699.174	1.38962	0.108338	12.8267	1.16212e-37	3.5216e-36	1.75311	ENSG00000142149	HUNK	30811	21	protein_coding
142.343	1.38432	0.217014	6.37895	1.78304e-10	9.26644e-10	2.62724	ENSG00000136842	TMOD1	7111	9	protein_coding
1340.69	1.38383	0.0802926	17.2349	1.45397e-66	1.30118e-64	1.26907	ENSG00000197852	FAM212B	55924	1	protein_coding
50.4516	1.38043	0.355312	3.88513	0.000102275	0.000292604	2.25009	ENSG00000261150	EPPK1	83481	8	protein_coding
117.214	1.37865	0.225605	6.11089	9.9077e-10	4.8132e-09	2.59889	ENSG00000162572	SCNN1D	6339	1	protein_coding
69.6619	1.37379	0.328555	4.18131	2.89834e-05	7.86693e-05	2.62724	ENSG00000117983	MUC5B	727897	11	protein_coding
142.85	1.36745	0.216737	6.30923	2.80427e-10	2.10476e-09	1.75311	ENSG00000086506	HBQ1	3049	16	protein_coding
892.375	1.36662	0.0879065	15.5463	1.68656e-54	8.9805e-53	1.61268	ENSG00000175274	TP53I11	9537	11	protein_coding
22.1731	1.36645	0.537513	2.54217	0.0110167	0.0300327	1.43703	ENSG00000124602	UNC5CL	222643	6	protein_coding
3773.65	1.36517	0.0605406	22.5496	1.35475e-112	1.94365e-110	1.78937	ENSG00000135914	HTR2B	3357	2	protein_coding
40.0682	1.36419	0.445601	3.06147	0.00220256	0.00898248	1.11826	ENSG00000177989	ODF3B	440836	22	protein_coding
87.2963	1.34592	0.290194	4.63802	3.51758e-06	1.10607e-05	2.62724	ENSG00000143382	ADAMTSL4	54507	1	protein_coding
4340.85	1.34409	0.06203	21.6684	4.07914e-104	6.06763e-102	1.50621	ENSG00000130702	LAMA5	3911	20	protein_coding
1123.36	1.3377	0.0872803	15.3265	5.08434e-53	2.67007e-51	1.61268	ENSG00000128965	CHAC1	79094	15	protein_coding
2855.57	1.33595	0.05994	22.2881	4.82161e-110	6.64082e-108	1.78937	ENSG00000258947	TUBB3	10381	16	protein_coding
65.0366	1.3341	0.284796	4.6844	2.80784e-06	1.3053e-05	1.75311	ENSG00000136367	ZFHX2	85446	14	protein_coding
36.7763	1.33367	0.462236	2.88525	0.00391103	0.0149798	1.11826	ENSG00000137501	SYTL2	54843	11	protein_coding
47.7057	1.33257	0.352758	3.77758	0.000158359	0.000802845	1.15139	ENSG00000168528	SERINC2	347735	1	protein_coding
292.44	1.33246	0.143529	9.28356	1.63915e-20	2.45156e-19	1.78915	ENSG00000129757	CDKN1C	1028	11	protein_coding
270.753	1.32942	0.182826	7.27149	3.55544e-13	2.96763e-12	2.04619	ENSG00000140044	JDP2	122953	14	protein_coding
26.7169	1.32817	0.494298	2.68699	0.00720988	0.0257488	1.11826	ENSG00000127415	IDUA	3425	4	protein_coding
220.641	1.32738	0.204888	6.47855	9.26075e-11	5.34931e-10	2.42694	ENSG00000130584	ZBTB46	140685	20	protein_coding
6808.76	1.31846	0.0508976	25.9042	5.97233e-148	2.59114e-145	0.931217	ENSG00000006327	TNFRSF12A	51330	16	protein_coding
4577.18	1.31666	0.0491028	26.8144	2.19687e-158	7.48616e-156	1.39082	ENSG00000018408	WWTR1	25937	3	protein_coding
68.4122	1.31197	0.298528	4.3948	1.10876e-05	4.68496e-05	1.75311	ENSG00000139410	SDSL	113675	12	protein_coding
157.581	1.31032	0.221282	5.92151	3.19e-09	2.16119e-08	1.75311	ENSG00000164877	MICALL2	79778	7	protein_coding
185.521	1.31013	0.19758	6.63085	3.33751e-11	2.44118e-10	1.9855	ENSG00000197183	NOL4L	140688	20	protein_coding
3232.64	1.30925	0.0604332	21.6644	4.44782e-104	7.10039e-102	1.39082	ENSG00000145632	PLK2	10769	5	protein_coding
1882.29	1.30878	0.0771672	16.9604	1.61323e-64	1.0287e-62	1.71012	ENSG00000076356	PLXNA2	5362	1	protein_coding
59.106	1.30045	0.334727	3.88509	0.000102291	0.000292604	2.25009	ENSG00000138650	PCDH10	57575	4	protein_coding
68.0421	1.29365	0.296053	4.36964	1.2445e-05	4.13682e-05	2.25009	ENSG00000158373	HIST1H2BD	3017	6	protein_coding
136.777	1.28949	0.228328	5.64752	1.62774e-08	7.71608e-08	2.3664	ENSG00000167549	CORO6	84940	17	protein_coding
38.4173	1.28763	0.465648	2.76524	0.00568801	0.020851	1.11826	ENSG00000178809	TRIM73	375593	7	protein_coding
30.1774	1.27915	0.519286	2.46328	0.0137672	0.0307008	1.75311	ENSG00000205363	C15orf59	388135	15	protein_coding
94.3847	1.27746	0.359147	3.55694	0.000375202	0.000914905	2.3664	ENSG00000135519	KCNH3	23416	12	protein_coding
3776.05	1.2729	0.0611505	20.8159	3.10539e-96	3.44924e-94	1.78937	ENSG00000063660	GPC1	2817	2	protein_coding
1998.96	1.27026	0.0613191	20.7156	2.50655e-95	2.8002e-93	1.71012	ENSG00000154229	PRKCA	5578	17	protein_coding
1809.2	1.25884	0.0617207	20.3958	1.82395e-92	1.89757e-90	1.71658	ENSG00000105088	OLFM2	93145	19	protein_coding
61.1468	1.25713	0.301527	4.16923	3.05637e-05	9.55368e-05	2.25009	ENSG00000204839	MROH6	642475	8	protein_coding
33.4271	1.25612	0.428224	2.93333	0.00335349	0.0130692	1.11826	ENSG00000181031	RPH3AL	9501	17	protein_coding
283.361	1.25305	0.154116	8.13053	4.27434e-16	4.34444e-15	2.04619	ENSG00000073670	ADAM11	4185	17	protein_coding
26.4902	1.24475	0.463809	2.68375	0.00728013	0.0174558	1.75311	ENSG00000185924	RTN4RL1	146760	17	protein_coding
231.475	1.2373	0.16575	7.46486	8.33886e-14	8.33566e-13	1.78915	ENSG00000142459	EVI5L	115704	19	protein_coding
75.0883	1.23105	0.272074	4.52468	6.04864e-06	1.83683e-05	2.62724	ENSG00000277639		105371267	16	protein_coding
1389.01	1.22382	0.075214	16.2712	1.58043e-59	1.1411e-57	1.33334	ENSG00000086848	ALG9	79796	11	protein_coding
27.5194	1.22262	0.509299	2.40059	0.0163685	0.0485194	1.2365	ENSG00000186765	FSCN2	25794	17	protein_coding
141.194	1.21719	0.207495	5.86614	4.46056e-09	2.34097e-08	2.25009	ENSG00000106003	LFNG	3955	7	protein_coding
862.087	1.2138	0.090592	13.3985	6.16994e-41	2.45666e-39	1.5283	ENSG00000172889	EGFL7	51162	9	protein_coding
244.025	1.20489	0.16257	7.4115	1.24877e-13	1.0844e-12	2.04619	ENSG00000026559	KCNG1	3755	20	protein_coding
4121.05	1.19879	0.045894	26.1208	2.11803e-150	5.30312e-148	1.75768	ENSG00000175899	A2M	2	12	protein_coding
45.3937	1.19062	0.365347	3.25888	0.00111854	0.00487368	1.11826	ENSG00000148057	IDNK	414328	9	protein_coding
402.374	1.18864	0.123672	9.61123	7.16855e-22	1.02986e-20	1.9855	ENSG00000146674	IGFBP3	3486	7	protein_coding
29.857	1.18468	0.487493	2.43014	0.015093	0.0452228	1.2365	ENSG00000188747	NOXA1	10811	9	protein_coding
3423.74	1.18222	0.0606996	19.4766	1.73386e-84	1.86644e-82	1.50621	ENSG00000196526	AFAP1	60312	4	protein_coding
71.1898	1.17744	0.3403	3.45999	0.000540198	0.00115878	2.62724	ENSG00000140563	MCTP2	55784	15	protein_coding
858.603	1.17634	0.0964701	12.1938	3.35287e-34	1.63244e-32	0.971564	ENSG00000188763	FZD9	8326	7	protein_coding
95.3362	1.16745	0.288977	4.03995	5.34632e-05	0.00020258	1.75311	ENSG00000235109	ZSCAN31	64288	6	protein_coding
3776.73	1.16414	0.0615068	18.927	6.82982e-80	5.7343e-78	1.75768	ENSG00000155363	MOV10	4343	1	protein_coding
415.291	1.16232	0.135163	8.5994	8.01336e-18	9.33076e-17	1.9855	ENSG00000128346	C22orf23	84645	22	protein_coding
124.708	1.16216	0.225945	5.14356	2.69579e-07	1.157e-06	2.25009	ENSG00000106789	CORO2A	7464	9	protein_coding
61.0634	1.16047	0.312634	3.71191	0.000205699	0.000530263	2.3664	ENSG00000171388	APLN	8862	X	protein_coding
33.1145	1.15907	0.46537	2.49064	0.0127512	0.0426431	1.11826	ENSG00000135097	MSI1	4440	12	protein_coding
3375.54	1.15723	0.0596041	19.4153	5.73453e-84	5.16887e-82	1.78706	ENSG00000118762	PKD2	5311	4	protein_coding
1418.97	1.15155	0.0711193	16.1918	5.76204e-59	3.1694e-57	1.71012	ENSG00000100196	KDELR3	11015	22	protein_coding
2750.87	1.15034	0.0554522	20.7448	1.36696e-95	1.53903e-93	1.71012	ENSG00000138119	MYOF	26509	10	protein_coding
74.3229	1.14951	0.36783	3.12512	0.00177735	0.00342282	2.62724	ENSG00000168453	HR	55806	8	protein_coding
24.7297	1.14813	0.491409	2.3364	0.0194703	0.049476	1.43703	ENSG00000116678	LEPR	3953	1	protein_coding
38.6507	1.14725	0.391867	2.92766	0.00341529	0.00889601	1.75311	ENSG00000110169	HPX	3263	11	protein_coding
3166.29	1.14435	0.0515057	22.2179	2.30788e-109	3.12034e-107	1.78706	ENSG00000104368	PLAT	5327	8	protein_coding
307.025	1.14425	0.140178	8.16287	3.27156e-16	2.85167e-15	2.42694	ENSG00000073150	PANX2	56666	22	protein_coding
49.9786	1.13717	0.444944	2.55576	0.0105955	0.0194652	2.25009	ENSG00000240184	PCDHGC3	5098	5	protein_coding
75.0143	1.13502	0.282502	4.01774	5.87602e-05	0.000175414	2.25009	ENSG00000176595	KBTBD11	9920	8	protein_coding
31.5258	1.13214	0.455572	2.4851	0.0129513	0.0290288	1.75311	ENSG00000198513	ATL1	51062	14	protein_coding
122.309	1.13037	0.231151	4.89018	1.00746e-06	3.43906e-06	2.62724	ENSG00000188372	ZP3	7784	7	protein_coding
1081.55	1.12892	0.1022	11.0462	2.28796e-28	5.38747e-27	1.61268	ENSG00000182272	B4GALNT4	338707	11	protein_coding
1862.87	1.12824	0.071368	15.8087	2.70833e-56	1.40905e-54	1.71012	ENSG00000166073	GPR176	11245	15	protein_coding
2733.9	1.11762	0.0527425	21.1902	1.17603e-99	1.62208e-97	1.489	ENSG00000075426	FOSL2	2355	2	protein_coding
192.58	1.11525	0.176183	6.33008	2.45029e-10	1.59181e-09	2.04619	ENSG00000130270	ATP8B3	148229	19	protein_coding
60.9323	1.11515	0.299034	3.72918	0.000192103	0.000521977	2.25009	ENSG00000126500	FLRT1	23769	11	protein_coding
639.368	1.1149	0.0963813	11.5676	6.01205e-31	1.21667e-29	2.06759	ENSG00000162772	ATF3	467	1	protein_coding
31.5404	1.11477	0.44371	2.51238	0.0119919	0.0324027	1.43703	ENSG00000126218	F10	2159	13	protein_coding
51.0497	1.11265	0.323116	3.44349	0.000574255	0.00134729	2.3664	ENSG00000203499	IQANK1	100128338	8	protein_coding
310.454	1.11011	0.14285	7.77115	7.77792e-15	8.48923e-14	1.75311	ENSG00000007866	TEAD3	7005	6	protein_coding
42.5574	1.10918	0.373996	2.96575	0.00301948	0.00950386	1.43703	ENSG00000262576	PCDHGA4	56111	5	protein_coding
1175.56	1.10194	0.0869886	12.6676	8.94053e-37	2.79772e-35	1.62051	ENSG00000188613	NANOS1	340719	10	protein_coding
490.419	1.10011	0.118996	9.24491	2.35444e-20	3.16626e-19	1.9855	ENSG00000135074	ADAM19	8728	5	protein_coding
304.535	1.09726	0.140173	7.82794	4.95931e-15	3.9748e-14	2.42694	ENSG00000188522	FAM83G	644815	17	protein_coding
2220.18	1.09676	0.070362	15.5874	8.87141e-55	4.50171e-53	1.71012	ENSG00000142279	WTIP	126374	19	protein_coding
2300.75	1.09557	0.0579589	18.9025	1.08732e-79	9.32718e-78	1.71012	ENSG00000170775	GPR37	2861	7	protein_coding
87.133	1.09356	0.303414	3.6042	0.000313115	0.000775309	2.3664	ENSG00000136828	RALGPS1	9649	9	protein_coding
48.3529	1.09096	0.361676	3.01641	0.00255783	0.0068504	1.75311	ENSG00000119227	PIGZ	80235	3	protein_coding
495.536	1.08721	0.131372	8.27576	1.27638e-16	1.32896e-15	2.0763	ENSG00000114923	SLC4A3	6508	2	protein_coding
819.181	1.08703	0.0947182	11.4765	1.73217e-30	4.63996e-29	1.5283	ENSG00000169814	BTD	686	3	protein_coding
172.167	1.08658	0.181068	6.00097	1.96142e-09	1.20466e-08	1.9855	ENSG00000185585	OLFML2A	169611	9	protein_coding
145.201	1.08637	0.204174	5.32082	1.03301e-07	5.95408e-07	1.75311	ENSG00000169231	THBS3	7059	1	protein_coding
110.747	1.07963	0.282014	3.8283	0.000129031	0.000361449	2.25009	ENSG00000100867	DHRS2	10202	14	protein_coding
218.156	1.07858	0.193232	5.58179	2.3805e-08	1.08014e-07	2.42694	ENSG00000021762	OSBPL5	114879	11	protein_coding
105.547	1.07776	0.308278	3.49607	0.000472163	0.00118045	2.25009	ENSG00000136153	LMO7	4008	13	protein_coding
52.7654	1.07447	0.404346	2.65731	0.00787667	0.0131828	2.59889	ENSG00000125089	SH3TC1	54436	4	protein_coding
2939.99	1.07298	0.0672978	15.9437	3.15133e-57	1.62448e-55	1.75768	ENSG00000070404	FSTL3	10272	19	protein_coding
778.969	1.07128	0.097651	10.9705	5.30049e-28	2.01278e-26	0.971564	ENSG00000161638	ITGA5	3678	12	protein_coding
31.5248	1.06564	0.420362	2.53504	0.0112433	0.0256338	1.75311	ENSG00000160781	PAQR6	79957	1	protein_coding
1593.24	1.06475	0.0641608	16.5951	7.56279e-62	4.52239e-60	1.71012	ENSG00000115738	ID2	3398	2	protein_coding
1477.28	1.06385	0.0810617	13.124	2.40079e-39	1.08173e-37	1.26907	ENSG00000115129	TP53I3	9540	2	protein_coding
649.982	1.0632	0.105996	10.0305	1.11906e-23	1.58796e-22	2.20124	ENSG00000188191	PRKAR1B	5575	7	protein_coding
899.683	1.06244	0.0821397	12.9346	2.87282e-38	9.81803e-37	1.62051	ENSG00000184205	TSPYL2	64061	X	protein_coding
376.504	1.06232	0.154813	6.86195	6.7926e-12	5.14867e-11	2.04619	ENSG00000176533	GNG7	2788	19	protein_coding
3003.8	1.06211	0.0483109	21.9849	4.01561e-107	5.26206e-105	1.75768	ENSG00000019144	PHLDB1	23187	11	protein_coding
3132.45	1.06068	0.0612263	17.3239	3.10803e-67	2.00972e-65	1.78937	ENSG00000159200	RCAN1	1827	21	protein_coding
1038.31	1.05959	0.082385	12.8614	7.42065e-38	2.61845e-36	1.5283	ENSG00000107796	ACTA2	59	10	protein_coding
502.399	1.05856	0.125299	8.44832	2.95529e-17	3.19766e-16	2.0763	ENSG00000142102	PGGHG	80162	11	protein_coding
3946.38	1.05791	0.0448039	23.612	2.90169e-123	4.82128e-121	1.78706	ENSG00000175115	PACS1	55690	11	protein_coding
705.397	1.05784	0.0927793	11.4017	4.09885e-30	8.35418e-29	1.9855	ENSG00000139998	RAB15	376267	14	protein_coding
7471.56	1.05735	0.0549864	19.2293	2.10278e-82	2.99467e-80	1.08157	ENSG00000119280	C1orf198	84886	1	protein_coding
282.529	1.05606	0.161255	6.54899	5.79263e-11	4.65327e-10	1.75311	ENSG00000176046	NUPR1	26471	16	protein_coding
66.763	1.05556	0.300031	3.51818	0.000434525	0.0010946	2.25009	ENSG00000196159	FAT4	79633	4	protein_coding
126.097	1.05289	0.232747	4.52377	6.07477e-06	1.84417e-05	2.62724	ENSG00000006025	OSBPL7	114881	17	protein_coding
43.6225	1.0514	0.377518	2.78502	0.00535242	0.0132682	1.75311	ENSG00000250067	YJEFN3	374887	19	protein_coding
9574.14	1.04741	0.0402277	26.0371	1.88537e-149	7.53695e-147	1.08157	ENSG00000123384	LRP1	4035	12	protein_coding
182.212	1.04702	0.271874	3.85112	0.00011758	0.000361961	2.04619	ENSG00000164946	FREM1	158326	9	protein_coding
6826.89	1.04437	0.0451497	23.1313	2.24214e-118	5.74047e-116	1.08157	ENSG00000156928	MALSU1	115416	7	protein_coding
266.969	1.04241	0.162006	6.43441	1.23954e-10	8.31725e-10	2.04619	ENSG00000108352	RAPGEFL1	51195	17	protein_coding
45.1666	1.04225	0.354998	2.93594	0.00332534	0.0129801	1.11826	ENSG00000204052	LRRC73	221424	6	protein_coding
705.775	1.03999	0.0973343	10.6848	1.19964e-26	2.17063e-25	1.9855	ENSG00000106278	PTPRZ1	5803	7	protein_coding
820.889	1.03844	0.0865067	12.0042	3.37838e-33	1.01074e-31	1.5283	ENSG00000127418	FGFRL1	53834	4	protein_coding
597.794	1.03809	0.108406	9.57597	1.00903e-21	1.37982e-20	2.0763	ENSG00000261857	MIA	8190	19	protein_coding
46.7726	1.0376	0.430257	2.41159	0.015883	0.0472137	1.2365	ENSG00000188687	SLC4A5	57835	2	protein_coding
99.3245	1.03113	0.278371	3.70417	0.000212084	0.000501414	2.59889	ENSG00000206432	TMEM200C	645369	18	protein_coding
296.264	1.02921	0.139638	7.37055	1.69923e-13	1.49269e-12	1.9855	ENSG00000276547	PCDHGB5	56101	5	protein_coding
713.92	1.02474	0.0912007	11.2361	2.71091e-29	5.15363e-28	2.06759	ENSG00000197019	SERTAD1	29950	19	protein_coding
504.271	1.02353	0.112975	9.05983	1.30652e-19	1.51583e-18	2.20124	ENSG00000102870	ZNF629	23361	16	protein_coding
147.206	1.01932	0.216762	4.70246	2.5704e-06	9.10531e-06	2.3664	ENSG00000167693	NXN	64359	17	protein_coding
1140.53	1.01852	0.0738735	13.7874	3.03664e-43	1.16002e-41	1.75311	ENSG00000244694	PTCHD4	442213	6	protein_coding
1094.36	1.01673	0.0821171	12.3815	3.29155e-35	1.63715e-33	0.971564	ENSG00000108515	ENO3	2027	17	protein_coding
2377.14	1.01086	0.0682093	14.8199	1.08867e-49	4.9462e-48	1.71658	ENSG00000128283	CDC42EP1	11135	22	protein_coding
50.7769	1.00736	0.434565	2.3181	0.0204441	0.0307411	2.59889	ENSG00000275832	ARHGAP23	57636	17	protein_coding
3981.66	1.00542	0.0571397	17.5959	2.64987e-69	1.8181e-67	1.78706	ENSG00000198753	PLXNB3	5365	X	protein_coding
60.94	0.998952	0.294138	3.39621	0.000683268	0.00144954	2.59889	ENSG00000234745	HLA-B	3106	6	protein_coding
104.621	0.9973	0.248338	4.0159	5.922e-05	0.000222536	1.75311	ENSG00000053702	NRIP2	83714	12	protein_coding
1113.91	0.993398	0.100942	9.84123	7.47892e-23	2.25045e-21	0.971564	ENSG00000188153	COL4A5	1287	X	protein_coding
5964.24	0.992891	0.0552689	17.9647	3.68003e-72	4.99453e-70	0.931217	ENSG00000129474	AJUBA	84962	14	protein_coding
43.8551	0.988368	0.361518	2.73394	0.0062582	0.0221119	1.15139	ENSG00000171462	DLK2	65989	6	protein_coding
1467.5	0.986983	0.0699469	14.1105	3.27423e-45	1.38249e-43	1.71168	ENSG00000116675	DNAJC6	9829	1	protein_coding
180.806	0.986861	0.205834	4.79446	1.63112e-06	7.87163e-06	1.75311	ENSG00000144668	ITGA9	3680	3	protein_coding
319.082	0.985576	0.142598	6.91156	4.79343e-12	4.27302e-11	1.75311	ENSG00000107821	KAZALD1	81621	10	protein_coding
974.983	0.985517	0.0892094	11.0472	2.2609e-28	5.58325e-27	1.5283	ENSG00000117115	PADI2	11240	1	protein_coding
286.637	0.983843	0.148041	6.64573	3.0172e-11	2.15541e-10	2.04619	ENSG00000180573	HIST1H2AC	8334	6	protein_coding
40.2367	0.98309	0.369803	2.65841	0.00785092	0.0222073	1.43703	ENSG00000256043	CTSO	1519	4	protein_coding
4820.12	0.979492	0.0505517	19.3761	1.22908e-83	1.29745e-81	1.50621	ENSG00000177106	EPS8L2	64787	11	protein_coding
41.8163	0.975854	0.364696	2.6758	0.00745504	0.0242276	1.2365	ENSG00000221946	FXYD7	53822	19	protein_coding
38.9137	0.969806	0.39336	2.46544	0.0136844	0.0415266	1.2365	ENSG00000206140	TMEM191C	645426	22	protein_coding
9449.01	0.966424	0.0374656	25.795	1.01e-146	3.71196e-144	1.08157	ENSG00000050405	LIMA1	51474	12	protein_coding
407.955	0.965703	0.119369	8.09005	5.96411e-16	5.94393e-15	2.0763	ENSG00000101460	MAP1LC3A	84557	20	protein_coding
535.43	0.964757	0.136913	7.04649	1.83493e-12	1.43195e-11	2.0763	ENSG00000160293	VAV2	7410	9	protein_coding
3405.37	0.963793	0.0497391	19.377	1.20766e-83	1.28312e-81	1.50621	ENSG00000184702	2019-09-05	5413	22	protein_coding
1971.16	0.961825	0.0600585	16.0148	1.00752e-57	6.1992e-56	1.489	ENSG00000064703	DDX20	11218	1	protein_coding
936.487	0.960487	0.0837006	11.4753	1.75629e-30	4.45165e-29	1.62051	ENSG00000099326	MZF1	7593	19	protein_coding
87.1635	0.95734	0.266506	3.59219	0.000327912	0.000742669	2.59889	ENSG00000186994	KANK3	256949	19	protein_coding
23287	0.957243	0.0307004	31.1802	1.97799e-213	1.60968e-210	1.08157	ENSG00000092841	MYL6	4637	12	protein_coding
262.058	0.956698	0.149374	6.40472	1.50647e-10	1.13643e-09	1.78915	ENSG00000006282	SPATA20	64847	17	protein_coding
77.1293	0.956564	0.30117	3.17616	0.00149236	0.00321055	2.3664	ENSG00000131711	MAP1B	4131	5	protein_coding
107.165	0.954685	0.24902	3.83377	0.000126196	0.000307639	2.62724	ENSG00000186364	NUDT17	200035	1	protein_coding
26869.5	0.952163	0.0327456	29.0776	6.90215e-186	4.03932e-183	1.13816	ENSG00000060718	COL11A1	1301	1	protein_coding
1283.15	0.952076	0.0833195	11.4268	3.07197e-30	7.30546e-29	1.71012	ENSG00000169902	TPST1	8460	7	protein_coding
4745.22	0.950961	0.0524889	18.1174	2.32463e-73	1.71215e-71	1.78937	ENSG00000164741	DLC1	10395	8	protein_coding
37.2661	0.94734	0.385921	2.45475	0.0140982	0.0453171	1.15139	ENSG00000143552	NUP210L	91181	1	protein_coding
12516.9	0.944846	0.0422052	22.387	5.27313e-111	1.40965e-108	0.931217	ENSG00000082781	ITGB5	3693	3	protein_coding
2520	0.943643	0.0590117	15.9908	1.48139e-57	8.51621e-56	1.58777	ENSG00000123933	MXD4	10608	4	protein_coding
146.103	0.941941	0.202456	4.65257	3.27816e-06	1.03713e-05	2.62724	ENSG00000181035	SLC25A42	284439	19	protein_coding
70.298	0.941008	0.284439	3.30829	0.000938665	0.00193212	2.59889	ENSG00000167524		124923	17	protein_coding
1497.19	0.939958	0.066877	14.055	7.17517e-45	2.96018e-43	1.71658	ENSG00000196923	PDLIM7	9260	5	protein_coding
327.813	0.939766	0.132672	7.0834	1.40656e-12	1.15775e-11	1.9855	ENSG00000172992	DCAKD	79877	17	protein_coding
481.695	0.936157	0.117094	7.99493	1.29647e-15	1.25622e-14	2.0763	ENSG00000100889	PCK2	5106	14	protein_coding
782.906	0.935389	0.0921738	10.1481	3.37867e-24	7.04832e-23	1.5283	ENSG00000169992	NLGN2	57555	17	protein_coding
430.174	0.934466	0.119571	7.81514	5.49011e-15	4.82095e-14	2.20124	ENSG00000158887	MPZ	4359	1	protein_coding
202.782	0.93323	0.175786	5.3089	1.1029e-07	4.63564e-07	2.42694	ENSG00000253846	PCDHGA10	56106	5	protein_coding
359.45	0.926502	0.131427	7.04956	1.79478e-12	1.61586e-11	1.78915	ENSG00000182253	SYNM	23336	15	protein_coding
167.513	0.921214	0.192658	4.78159	1.73914e-06	8.20416e-06	1.78915	ENSG00000160999	SH2B2	10603	7	protein_coding
232.45	0.920143	0.165611	5.55606	2.7594e-08	1.69543e-07	1.75311	ENSG00000124920	MYRF	745	11	protein_coding
2434.09	0.918579	0.0793334	11.5787	5.28357e-31	1.29056e-29	1.71012	ENSG00000006118	TMEM132A	54972	11	protein_coding
64.2045	0.91795	0.31012	2.95998	0.00307661	0.00809182	1.75311	ENSG00000132386	SERPINF1	5176	17	protein_coding
2890.06	0.917796	0.055807	16.4459	8.97527e-61	5.9941e-59	1.50621	ENSG00000178922	HYI	81888	1	protein_coding
640.694	0.915952	0.0963422	9.50727	1.95723e-21	2.50435e-20	2.20124	ENSG00000213983	AP1G2	8906	14	protein_coding
2891.91	0.914597	0.0530706	17.2336	1.48655e-66	9.53524e-65	1.78706	ENSG00000149115	TNKS1BP1	85456	11	protein_coding
14637.7	0.914157	0.0318711	28.683	6.21842e-181	4.01397e-178	0.931217	ENSG00000114948	ADAM23	8745	2	protein_coding
5312.01	0.9104	0.0404958	22.4814	6.31558e-112	1.05446e-109	1.50621	ENSG00000093010	COMT	1312	22	protein_coding
2095.82	0.9103	0.0626762	14.5239	8.55583e-48	3.16694e-46	2.04236	ENSG00000164294	GPX8	493869	5	protein_coding
37459.3	0.910209	0.0287163	31.6965	1.73429e-220	1.51993e-217	1.08157	ENSG00000142192	APP	351	21	protein_coding
86.6342	0.905845	0.295006	3.0706	0.0021363	0.00464261	2.25009	ENSG00000184792	OSBP2	23762	22	protein_coding
1106.91	0.900025	0.0814975	11.0436	2.35444e-28	5.52699e-27	1.61268	ENSG00000151012	SLC7A11	23657	4	protein_coding
120.102	0.898899	0.232945	3.85884	0.000113928	0.000308264	2.3664	ENSG00000106479	ZNF862	643641	7	protein_coding
135.904	0.897858	0.220151	4.07836	4.53538e-05	0.000120405	2.59889	ENSG00000196458	ZNF605	100289635	12	protein_coding
81.8353	0.897796	0.267723	3.35345	0.00079811	0.00165306	2.62724	ENSG00000185561	TLCD2	727910	17	protein_coding
212.152	0.895196	0.173686	5.15411	2.54841e-07	1.2337e-06	1.9855	ENSG00000196834	POTEI	653269	2	protein_coding
49.839	0.894328	0.336619	2.65679	0.00788877	0.0143533	2.3664	ENSG00000087510	TFAP2C	7022	20	protein_coding
145.944	0.894295	0.216895	4.12317	3.73692e-05	0.00014528	1.75311	ENSG00000143845	ETNK2	55224	1	protein_coding
1198.87	0.890587	0.0738977	12.0516	1.90165e-33	5.15136e-32	1.71012	ENSG00000179222	MAGED1	9500	X	protein_coding
72.5748	0.890104	0.290378	3.06533	0.00217428	0.0059201	1.75311	ENSG00000075884	ARHGAP15	55843	2	protein_coding
1503.23	0.889136	0.0675876	13.1553	1.58613e-39	7.16331e-38	1.26907	ENSG00000094631	HDAC6	10013	X	protein_coding
1287.09	0.885798	0.0861769	10.2788	8.7786e-25	1.70271e-23	1.71012	ENSG00000160796	NBEAL2	23218	3	protein_coding
1346.2	0.883822	0.0745759	11.8513	2.11828e-32	5.46581e-31	1.71168	ENSG00000162616	DNAJB4	11080	1	protein_coding
2601.61	0.882805	0.0562081	15.706	1.37578e-55	7.0292e-54	1.71658	ENSG00000066135	KDM4A	9682	1	protein_coding
1212.21	0.881376	0.0709527	12.422	1.98498e-35	7.27972e-34	1.33334	ENSG00000160360	GPSM1	26086	9	protein_coding
1979.31	0.880947	0.0841754	10.4656	1.24274e-25	2.5059e-24	1.71658	ENSG00000171298	GAA	2548	17	protein_coding
92.446	0.879993	0.242578	3.62767	0.000285996	0.000650424	2.62724	ENSG00000156050	FAM161B	145483	14	protein_coding
276.241	0.879458	0.161219	5.45505	4.89603e-08	2.14025e-07	2.42694	ENSG00000120656	TAF12	6883	1	protein_coding
891.556	0.877247	0.0857301	10.2327	1.41578e-24	2.65019e-23	1.75311	ENSG00000102996	MMP15	4324	16	protein_coding
1873.19	0.875521	0.0641115	13.6562	1.85322e-42	6.96513e-41	1.71658	ENSG00000184486	POU3F2	5454	6	protein_coding
805.155	0.874281	0.0867315	10.0803	6.75076e-24	1.38853e-22	1.5283	ENSG00000183098	GPC6	10082	13	protein_coding
875.156	0.874045	0.103113	8.47657	2.31929e-17	5.30016e-16	0.971564	ENSG00000129353	SLC44A2	57153	19	protein_coding
602.226	0.872895	0.11608	7.51979	5.48643e-14	4.8203e-13	2.0763	ENSG00000142694	EVA1B	55194	1	protein_coding
1186.59	0.872505	0.100117	8.71482	2.91214e-18	4.05114e-17	1.71168	ENSG00000185920	PTCH1	5727	9	protein_coding
4884.26	0.871435	0.0430952	20.2212	6.3775e-91	7.45358e-89	1.50621	ENSG00000119986	AVPI1	60370	10	protein_coding
54.135	0.870287	0.34738	2.50529	0.0122352	0.0194641	2.59889	ENSG00000049768	FOXP3	50943	X	protein_coding
105.185	0.867952	0.244938	3.54356	0.000394763	0.00087059	2.62724	ENSG00000143217	NECTIN4	81607	1	protein_coding
7767.68	0.867871	0.0511132	16.9794	1.1671e-64	1.35472e-62	0.931217	ENSG00000123358	NR4A1	3164	12	protein_coding
517.198	0.863613	0.124975	6.9103	4.83635e-12	4.3031e-11	1.75311	ENSG00000188483	IER5L	389792	9	protein_coding
134.221	0.863593	0.213656	4.04198	5.30011e-05	0.000139612	2.59889	ENSG00000232434	C9orf172	389813	9	protein_coding
869.064	0.860742	0.0861088	9.99598	1.58705e-23	3.03546e-22	1.61268	ENSG00000177045	SIX5	147912	19	protein_coding
200.997	0.859593	0.183021	4.69668	2.6442e-06	1.06943e-05	2.04619	ENSG00000158023	WDR66	144406	12	protein_coding
239.735	0.859277	0.171287	5.01659	5.25958e-07	2.01167e-06	2.42694	ENSG00000141696	P3H4	10609	17	protein_coding
49.5229	0.858766	0.358969	2.39231	0.0167426	0.0257322	2.59889	ENSG00000188818	ZDHHC11	79844	5	protein_coding
2603.74	0.857866	0.0673238	12.7424	3.43648e-37	8.69344e-36	2.04236	ENSG00000070669	ASNS	440	7	protein_coding
2363.7	0.857759	0.0568368	15.0916	1.83924e-51	8.68621e-50	1.71658	ENSG00000169136	ATF5	22809	19	protein_coding
593.288	0.857255	0.111583	7.68264	1.55845e-14	1.42129e-13	2.06759	ENSG00000205336	ADGRG1	9289	16	protein_coding
6727.12	0.855635	0.0627403	13.6377	2.38878e-42	1.34003e-40	1.13816	ENSG00000130522	JUND	3727	19	protein_coding
15931.7	0.855094	0.0402152	21.263	2.50179e-100	4.82665e-98	1.08256	ENSG00000130402	ACTN4	81	19	protein_coding
234.007	0.854409	0.194125	4.40134	1.07585e-05	4.06142e-05	1.9855	ENSG00000147883	CDKN2B	1030	9	protein_coding
956.845	0.851233	0.250642	3.39621	0.000683259	0.00223637	1.61268	ENSG00000121039	RDH10	157506	8	protein_coding
5886.31	0.851116	0.172052	4.94686	7.54217e-07	4.38702e-06	1.50621	ENSG00000140443	IGF1R	3480	15	protein_coding
16265.2	0.850938	0.0351991	24.175	4.07671e-129	1.40119e-126	0.931217	ENSG00000072110	ACTN1	87	14	protein_coding
156.381	0.847367	0.193596	4.37699	1.2033e-05	4.01328e-05	2.25009	ENSG00000145882	PCYOX1L	78991	5	protein_coding
180.408	0.84632	0.195086	4.33819	1.43659e-05	5.84596e-05	1.78915	ENSG00000158406	HIST1H4H	8365	6	protein_coding
3039.74	0.845822	0.0638189	13.2535	4.30777e-40	1.69434e-38	1.50621	ENSG00000124006	OBSL1	23363	2	protein_coding
1520.87	0.844777	0.22087	3.82477	0.000130894	0.000471225	1.71658	ENSG00000171681	ATF7IP	55729	12	protein_coding
49.0027	0.842805	0.383158	2.19963	0.0278332	0.0403454	2.59889	ENSG00000250151	ARPC4-TTLL3	100526693	3	protein_coding
2165.15	0.838022	0.0581045	14.4227	3.72547e-47	1.63188e-45	1.71012	ENSG00000146733	PSPH	5723	7	protein_coding
812.707	0.837278	0.0863451	9.69688	3.10873e-22	5.56298e-21	1.61268	ENSG00000184208	C22orf46	79640	22	protein_coding
2493.84	0.834473	0.0618953	13.482	1.99594e-41	7.20904e-40	1.71012	ENSG00000163697	APBB2	323	4	protein_coding
68.8099	0.83418	0.305053	2.73454	0.00624681	0.0152301	1.75311	ENSG00000204366	ZBTB12	221527	6	protein_coding
1428.31	0.833954	0.0714909	11.6652	1.92012e-31	6.44009e-30	1.26907	ENSG00000176845	METRNL	284207	17	protein_coding
81.7772	0.832157	0.263443	3.15877	0.00158435	0.00339196	2.3664	ENSG00000171451	DSEL	92126	18	protein_coding
178.784	0.83134	0.247758	3.35545	0.000792355	0.00176297	2.42694	ENSG00000157851	DPYSL5	56896	2	protein_coding
1113.16	0.82363	0.093736	8.7867	1.54017e-18	2.29189e-17	1.62051	ENSG00000148737	TCF7L2	6934	10	protein_coding
3567.56	0.823368	0.0478085	17.2222	1.8098e-66	1.154e-64	1.78937	ENSG00000112977	DAP	1611	5	protein_coding
2376.19	0.822995	0.064068	12.8456	9.09906e-38	3.07029e-36	1.58777	ENSG00000130202	NECTIN2	5819	19	protein_coding
123.533	0.82275	0.293134	2.80674	0.00500459	0.00999904	2.25009	ENSG00000167720	SRR	63826	17	protein_coding
495.948	0.822302	0.115648	7.1104	1.15705e-12	9.25619e-12	2.06759	ENSG00000183206	POTEC	388468	18	protein_coding
6052.35	0.821389	0.0424989	19.3273	3.16478e-83	4.55999e-81	1.08256	ENSG00000105426	PTPRS	5802	19	protein_coding
8227.78	0.821353	0.0459191	17.887	1.49016e-71	1.72204e-69	1.08256	ENSG00000169504	CLIC4	25932	1	protein_coding
1995.49	0.820461	0.0626503	13.0959	3.47578e-39	1.24309e-37	1.58777	ENSG00000203667	COX20	116228	1	protein_coding
1742.16	0.820009	0.0833522	9.83787	7.73296e-23	1.71795e-21	1.33334	ENSG00000148400	NOTCH1	4851	9	protein_coding
808.551	0.817956	0.108534	7.53642	4.83032e-14	5.74428e-13	1.5283	ENSG00000060656	PTPRU	10076	1	protein_coding
4241.7	0.815941	0.0481394	16.9495	1.9398e-64	1.19817e-62	1.75768	ENSG00000113758	DBN1	1627	5	protein_coding
1422.53	0.812097	0.0735801	11.0369	2.536e-28	5.58325e-27	1.71658	ENSG00000158106	RHPN1	114822	8	protein_coding
2433.96	0.811118	0.0580322	13.977	2.15241e-44	1.00637e-42	1.489	ENSG00000102226	USP11	8237	X	protein_coding
14552.2	0.809705	0.0386082	20.9724	1.17273e-97	1.57283e-95	1.50621	ENSG00000155366	RHOC	389	1	protein_coding
714.434	0.809682	0.111641	7.25256	4.08978e-13	3.16223e-12	2.20124	ENSG00000143079	CTTNBP2NL	55917	1	protein_coding
377.669	0.808985	0.129364	6.25354	4.01249e-10	2.91976e-09	1.78915	ENSG00000128311	TST	7263	22	protein_coding
1198.78	0.808495	0.231486	3.49264	0.000478277	0.00152796	1.71658	ENSG00000123104	ITPR2	3709	12	protein_coding
1534.07	0.807355	0.0661476	12.2054	2.91041e-34	1.03651e-32	1.33334	ENSG00000026103	FAS	355	10	protein_coding
54.4288	0.806498	0.360439	2.23754	0.025251	0.0366556	2.62724	ENSG00000129646	QRICH2	84074	17	protein_coding
206.123	0.805976	0.182936	4.40578	1.05403e-05	3.87636e-05	2.04619	ENSG00000132570	PCBD2	84105	5	protein_coding
112.426	0.803923	0.241266	3.33211	0.000861911	0.00256112	1.75311	ENSG00000173531	MST1	4485	3	protein_coding
4609.64	0.803293	0.0411392	19.5262	6.57244e-85	5.99487e-83	1.78937	ENSG00000147852	VLDLR	7436	9	protein_coding
2643.63	0.801631	0.053884	14.877	4.65145e-50	2.12805e-48	1.71012	ENSG00000163975	MELTF	4241	3	protein_coding
112.928	0.800714	0.269451	2.97165	0.00296204	0.00543005	2.62724	ENSG00000120278	PLEKHG1	57480	6	protein_coding
173.247	0.798472	0.190423	4.19316	2.75097e-05	0.000109224	1.75311	ENSG00000215375	MYL5	4636	4	protein_coding
194.439	0.797215	0.205392	3.88144	0.000103841	0.000372395	1.75311	ENSG00000114698	PLSCR4	57088	3	protein_coding
443.705	0.795775	0.127802	6.22661	4.76633e-10	2.99332e-09	2.06759	ENSG00000184545	DUSP8	1850	11	protein_coding
73.6507	0.794545	0.326906	2.4305	0.0150779	0.0266581	2.25009	ENSG00000133466	C1QTNF6	114904	22	protein_coding
271.353	0.794421	0.14523	5.47009	4.49803e-08	2.64443e-07	1.78915	ENSG00000254221	PCDHGB1	56104	5	protein_coding
10756.8	0.79246	0.0398694	19.8764	6.51387e-88	9.7274e-86	1.13816	ENSG00000173402	DAG1	1605	3	protein_coding
507.219	0.791936	0.115637	6.84848	7.46406e-12	5.54766e-11	2.0763	ENSG00000265972	TXNIP	10628	1	protein_coding
66.3186	0.790903	0.321265	2.46184	0.0138225	0.0308046	1.75311	ENSG00000119681	LTBP2	4053	14	protein_coding
2675.99	0.788439	0.0570493	13.8203	1.92244e-43	7.5618e-42	1.71658	ENSG00000150347	ARID5B	84159	10	protein_coding
518.788	0.788026	0.10383	7.58955	3.21011e-14	2.84776e-13	2.0763	ENSG00000146278	PNRC1	10957	6	protein_coding
1170.71	0.787405	0.0737863	10.6714	1.38475e-26	3.0521e-25	1.62051	ENSG00000105928	GSDME	1687	7	protein_coding
412.659	0.786654	0.151088	5.20659	1.92341e-07	8.6069e-07	2.20124	ENSG00000172915	NBEA	26960	13	protein_coding
2263.46	0.785815	0.172369	4.55892	5.14163e-06	2.51917e-05	1.58777	ENSG00000116016	EPAS1	2034	2	protein_coding
1007.06	0.783845	0.100155	7.82629	5.02481e-15	5.97483e-14	1.62051	ENSG00000180902	D2HGDH	728294	2	protein_coding
516.4	0.783146	0.107672	7.27346	3.50385e-13	2.72613e-12	2.20124	ENSG00000100767	PAPLN	89932	14	protein_coding
846.461	0.782175	0.0952836	8.20891	2.23201e-16	2.92536e-15	1.61268	ENSG00000158019	BABAM2	9577	2	protein_coding
55.5416	0.780047	0.320413	2.43451	0.014912	0.0329661	1.75311	ENSG00000228486	C2orf92	728537	2	protein_coding
384.683	0.779229	0.123585	6.3052	2.8782e-10	1.91661e-09	1.9855	ENSG00000171368	TPPP	11076	5	protein_coding
5932.94	0.778653	0.0512393	15.1964	3.7354e-52	2.84409e-50	1.08256	ENSG00000165804	ZNF219	51222	14	protein_coding
103.012	0.776089	0.246279	3.15126	0.00162569	0.00347227	2.3664	ENSG00000180596	HIST1H2BC	8347	6	protein_coding
227.508	0.775819	0.161991	4.78927	1.67391e-06	6.95211e-06	2.04619	ENSG00000258839	MC1R	4157	16	protein_coding
3122.17	0.775283	0.0539115	14.3807	6.8439e-47	3.64181e-45	1.39082	ENSG00000177119	ANO6	196527	12	protein_coding
627.561	0.774966	0.104713	7.40088	1.35282e-13	1.15356e-12	2.0763	ENSG00000167074	TEF	7008	22	protein_coding
642.749	0.774601	0.101091	7.66245	1.82418e-14	1.64783e-13	2.0763	ENSG00000253368	TRNP1	388610	1	protein_coding
49.2721	0.77281	0.332168	2.32656	0.0199885	0.0426431	1.75311	ENSG00000152475	ZNF837	116412	19	protein_coding
986.18	0.770828	0.0851521	9.05237	1.39898e-19	2.31142e-18	1.5283	ENSG00000126458	RRAS	6237	19	protein_coding
155.27	0.768998	0.193685	3.97036	7.17642e-05	0.000210787	2.25009	ENSG00000161664	ASB16	92591	17	protein_coding
86.4592	0.768979	0.254531	3.02116	0.00251812	0.00674918	1.75311	ENSG00000092096	SLC22A17	51310	14	protein_coding
4428.46	0.767251	0.0600401	12.779	2.14863e-37	8.0493e-36	1.39082	ENSG00000129493	HEATR5A	25938	14	protein_coding
588.257	0.76605	0.108974	7.02964	2.07064e-12	1.67876e-11	1.9855	ENSG00000003137	CYP26B1	56603	2	protein_coding
171.35	0.762478	0.202127	3.77228	0.000161763	0.000415879	2.42694	ENSG00000005189	REXO5	81691	16	protein_coding
395.86	0.762463	0.134787	5.65679	1.54227e-08	8.65043e-08	1.9855	ENSG00000167972	ABCA3	21	16	protein_coding
227.848	0.762314	0.167567	4.54931	5.38222e-06	2.07974e-05	2.04619	ENSG00000114646	CSPG5	10675	3	protein_coding
109.939	0.761405	0.22499	3.38417	0.000713931	0.00150984	2.59889	ENSG00000274749	KRTAP7-1	337878	21	protein_coding
72.9745	0.760911	0.299166	2.54344	0.0109767	0.0192195	2.3664	ENSG00000109339	MAPK10	5602	4	protein_coding
736.081	0.758708	0.0947333	8.00888	1.15759e-15	1.06494e-14	2.20124	ENSG00000100151	PICK1	9463	22	protein_coding
1197.12	0.757215	0.0774323	9.77906	1.38491e-22	2.35582e-21	1.71658	ENSG00000007384	RHBDF1	64285	16	protein_coding
3714.46	0.756235	0.0465318	16.252	2.16132e-59	1.15978e-57	1.78706	ENSG00000184470	TXNRD2	10587	22	protein_coding
945.309	0.755921	0.09373	8.06488	7.33079e-16	8.55233e-15	1.75311	ENSG00000101115	SALL4	57167	20	protein_coding
108.075	0.753984	0.256863	2.93536	0.00333165	0.00603685	2.62724	ENSG00000274512	TBC1D3L	101060376	17	protein_coding
6322.45	0.753489	0.0469392	16.0524	5.49527e-58	4.68549e-56	1.08256	ENSG00000114019	AMOTL2	51421	3	protein_coding
30896.7	0.752843	0.0302916	24.8532	2.38932e-136	7.66817e-134	1.08157	ENSG00000100345	MYH9	4627	22	protein_coding
945.505	0.75081	0.080747	9.29829	1.42722e-20	3.89702e-19	0.971564	ENSG00000159388	BTG2	7832	1	protein_coding
1887.92	0.749666	0.0829537	9.03717	1.60783e-19	2.71827e-18	1.489	ENSG00000125520	SLC2A4RG	56731	20	protein_coding
282.117	0.749304	0.147757	5.0712	3.95322e-07	1.54817e-06	2.42694	ENSG00000276180	HIST1H4I	8294	6	protein_coding
123.914	0.748542	0.213029	3.5138	0.000441745	0.00139488	1.75311	ENSG00000274897	PANO1	101927423	11	protein_coding
231.338	0.748032	0.166426	4.4947	6.96694e-06	3.04921e-05	1.75311	ENSG00000165424	ZCCHC24	219654	10	protein_coding
198.429	0.745897	0.172913	4.31372	1.60528e-05	5.72365e-05	2.04619	ENSG00000180815	MAP3K15	389840	X	protein_coding
50.1031	0.745028	0.327736	2.27326	0.0230105	0.0481512	1.75311	ENSG00000159261	CLDN14	23562	21	protein_coding
5217.62	0.743034	0.0425951	17.4441	3.81573e-68	3.03077e-66	1.50621	ENSG00000108639	SYNGR2	9144	17	protein_coding
103.666	0.742869	0.265812	2.79472	0.00519454	0.0103296	2.25009	ENSG00000088367	EPB41L1	2036	20	protein_coding
591.084	0.741221	0.162464	4.56236	5.05815e-06	2.26311e-05	1.75311	ENSG00000130158	DOCK6	57572	19	protein_coding
203.014	0.740756	0.16649	4.44924	8.61735e-06	2.74489e-05	2.42694	ENSG00000101230	ISM1	140862	20	protein_coding
1399.91	0.739858	0.066793	11.0769	1.62421e-28	3.63695e-27	1.71168	ENSG00000140326	CDAN1	146059	15	protein_coding
1511.34	0.739355	0.0664244	11.1308	8.88556e-29	2.0084e-27	1.71168	ENSG00000198742	SMURF1	57154	7	protein_coding
9880.58	0.738954	0.0451048	16.383	2.52847e-60	2.66601e-58	0.931217	ENSG00000047849	MAP4	4134	3	protein_coding
1645.26	0.736175	0.0718379	10.2477	1.21169e-24	3.10022e-23	1.26907	ENSG00000140396	NCOA2	10499	8	protein_coding
17581.1	0.733171	0.0291696	25.1347	2.07562e-139	6.60942e-137	1.13816	ENSG00000167460	TPM4	7171	19	protein_coding
61.7424	0.731458	0.309668	2.36208	0.0181729	0.031435	2.25009	ENSG00000120899	PTK2B	2185	8	protein_coding
193.935	0.730268	0.176913	4.12782	3.66212e-05	0.000142727	1.75311	ENSG00000126091	ST3GAL3	6487	1	protein_coding
3277.05	0.729635	0.057207	12.7543	2.94999e-37	8.68964e-36	1.75768	ENSG00000197256	KANK2	25959	19	protein_coding
529.609	0.728159	0.105284	6.91615	4.6408e-12	4.14485e-11	1.75311	ENSG00000075643	MOCOS	55034	18	protein_coding
74.6041	0.726828	0.342188	2.12406	0.0336648	0.0475696	2.59889	ENSG00000144908	ALDH1L1	10840	3	protein_coding
350.224	0.726782	0.164707	4.41258	1.02145e-05	4.34475e-05	1.75311	ENSG00000187535	IFT140	9742	16	protein_coding
61.5341	0.72622	0.32432	2.23921	0.0251423	0.0400559	2.3664	ENSG00000187243	MAGED4B	81557	X	protein_coding
3028.05	0.72476	0.0527911	13.7288	6.82121e-43	3.19762e-41	1.39082	ENSG00000003249	DBNDD1	79007	16	protein_coding
610.452	0.723862	0.0996967	7.26064	3.85253e-13	3.16021e-12	2.0763	ENSG00000097096	SYDE2	84144	1	protein_coding
83.0233	0.722729	0.275939	2.61916	0.00881454	0.01458	2.59889	ENSG00000173801	JUP	3728	17	protein_coding
14215.1	0.721314	0.0414002	17.423	5.52456e-68	6.04661e-66	1.08256	ENSG00000135862	LAMC1	3915	1	protein_coding
1854.22	0.721264	0.0611124	11.8023	3.79945e-32	9.72557e-31	1.71012	ENSG00000110422	HIPK3	10114	11	protein_coding
342.256	0.718157	0.152068	4.72261	2.32832e-06	9.50935e-06	2.04619	ENSG00000241404	EGFL8	80864	6	protein_coding
377.039	0.716442	0.129667	5.52525	3.29014e-08	1.47183e-07	2.42694	ENSG00000168758	SEMA4C	54910	2	protein_coding
903.091	0.714935	0.0982808	7.27441	3.47943e-13	3.63682e-12	1.62051	ENSG00000082293	COL19A1	1310	6	protein_coding
278.383	0.714527	0.152893	4.67339	2.9627e-06	1.01606e-05	2.42694	ENSG00000149260	CAPN5	726	11	protein_coding
205.792	0.714258	0.168699	4.23393	2.29642e-05	7.99621e-05	2.04619	ENSG00000161921	CXCL16	58191	17	protein_coding
2858.95	0.714014	0.0534594	13.3562	1.08996e-40	3.67943e-39	1.78937	ENSG00000196588	MKL1	57591	22	protein_coding
1893.68	0.713736	0.0591231	12.072	1.48432e-33	4.35526e-32	1.58777	ENSG00000167930	FAM234A	83986	16	protein_coding
4324.59	0.711758	0.0509763	13.9625	2.63892e-44	1.21288e-42	1.50621	ENSG00000182095	TNRC18	84629	7	protein_coding
994.788	0.710959	0.0796147	8.93	4.25991e-19	1.07307e-17	0.971564	ENSG00000153904	DDAH1	23576	1	protein_coding
2393.27	0.710799	0.0666953	10.6574	1.61026e-26	2.82425e-25	2.04236	ENSG00000160200	CBS	875	21	protein_coding
1643.32	0.710756	0.0700939	10.14	3.66923e-24	9.14702e-23	1.26907	ENSG00000157657	ZNF618	114991	9	protein_coding
263.774	0.710663	0.146972	4.83536	1.32903e-06	6.48729e-06	1.75311	ENSG00000099860	GADD45B	4616	19	protein_coding
317.142	0.708865	0.136703	5.18545	2.155e-07	1.02429e-06	2.04619	ENSG00000108679	LGALS3BP	3959	17	protein_coding
7194.26	0.707889	0.0389342	18.1817	7.20824e-74	6.40995e-72	1.50621	ENSG00000129103	SUMF2	25870	7	protein_coding
529.858	0.70758	0.126936	5.5743	2.48528e-08	1.23558e-07	2.20124	ENSG00000166949	SMAD3	4088	15	protein_coding
99.4724	0.70728	0.245318	2.88312	0.00393762	0.010081	1.75311	ENSG00000204344	STK19	8859	6	protein_coding
4442.45	0.70681	0.0439596	16.0786	3.60252e-58	1.87945e-56	1.78937	ENSG00000111859	NEDD9	4739	6	protein_coding
154.279	0.706504	0.191799	3.68357	0.000229993	0.000539318	2.59889	ENSG00000196387	ZNF140	7699	12	protein_coding
2377.39	0.705634	0.0615152	11.4709	1.84762e-30	5.06302e-29	1.489	ENSG00000205726	ITSN1	6453	21	protein_coding
4671.26	0.705144	0.0426386	16.5377	1.96428e-61	1.3281e-59	1.50621	ENSG00000073417	PDE8A	5151	15	protein_coding
1140.59	0.704152	0.092735	7.59316	3.12189e-14	3.5326e-13	1.62051	ENSG00000102931	ARL2BP	23568	16	protein_coding
4124.26	0.700735	0.0506748	13.8281	1.72588e-43	6.5388e-42	1.78706	ENSG00000122299	ZC3H7A	29066	16	protein_coding
2507.7	0.700665	0.080243	8.7318	2.5066e-18	3.50372e-17	1.71012	ENSG00000081189	MEF2C	4208	5	protein_coding
3755.16	0.700595	0.0525154	13.3407	1.34127e-40	5.78271e-39	1.39082	ENSG00000114480	GBE1	2632	3	protein_coding
2897.43	0.700347	0.0524529	13.3519	1.15455e-40	4.98983e-39	1.39082	ENSG00000100105	PATZ1	23598	22	protein_coding
844.113	0.69997	0.0908731	7.70272	1.33202e-14	1.54402e-13	1.62051	ENSG00000135452	TSPAN31	6302	12	protein_coding
762.662	0.699073	0.119795	5.8356	5.3597e-09	3.5457e-08	1.75311	ENSG00000248098	BCKDHA	593	19	protein_coding
6870.3	0.69896	0.0433976	16.106	2.3164e-58	1.89275e-56	1.13816	ENSG00000121068	TBX2	6909	17	protein_coding
99.406	0.698425	0.246927	2.82847	0.00467711	0.0117748	1.75311	ENSG00000128250	RFPL1	5988	22	protein_coding
1868.11	0.696179	0.0667638	10.4275	1.85713e-25	4.26325e-24	1.489	ENSG00000059145	UNKL	64718	16	protein_coding
4228.21	0.696018	0.0496401	14.0213	1.15505e-44	4.54529e-43	1.78937	ENSG00000120254	MTHFD1L	25902	6	protein_coding
2411.58	0.695933	0.0750302	9.27537	1.77002e-20	2.32159e-19	2.04236	ENSG00000116717	GADD45A	1647	1	protein_coding
3228.34	0.693148	0.0511211	13.5589	7.01386e-42	2.52163e-40	1.75768	ENSG00000051128	HOMER3	9454	19	protein_coding
563.44	0.691429	0.0995266	6.94718	3.72654e-12	2.84273e-11	2.0763	ENSG00000095539	SEMA4G	57715	10	protein_coding
197.647	0.690751	0.195152	3.53955	0.000400804	0.00127534	1.75311	ENSG00000117016	RIMS3	9783	1	protein_coding
5947.13	0.687366	0.0419472	16.3865	2.3896e-60	1.57025e-58	1.50621	ENSG00000066322	ELOVL1	64834	1	protein_coding
1946.97	0.687274	0.0610952	11.2492	2.33641e-29	5.36158e-28	1.71012	ENSG00000129636	ITFG1	81533	16	protein_coding
1767.42	0.684933	0.0938902	7.29504	2.98576e-13	3.97141e-12	1.26907	ENSG00000152818	UTRN	7402	6	protein_coding
1437.35	0.684239	0.0695459	9.83866	7.67225e-23	1.78648e-21	1.26907	ENSG00000078269	SYNJ2	8871	6	protein_coding
123.883	0.683815	0.255764	2.67361	0.00750393	0.0143563	2.25009	ENSG00000164124	TMEM144	55314	4	protein_coding
959.728	0.683777	0.0965436	7.08257	1.41503e-12	1.31303e-11	1.75311	ENSG00000126705	AHDC1	27245	1	protein_coding
9739.17	0.683012	0.0355155	19.2314	2.02175e-82	2.89738e-80	1.08157	ENSG00000104549	SQLE	6713	8	protein_coding
11669.4	0.681462	0.0431844	15.7803	4.25292e-56	3.47025e-54	1.08256	ENSG00000100139	MICALL1	85377	22	protein_coding
379.082	0.680369	0.130496	5.2137	1.85111e-07	1.00785e-06	1.78915	ENSG00000184465	WDR27	253769	6	protein_coding
5561.67	0.679609	0.0530318	12.8151	1.34956e-37	7.56709e-36	0.931217	ENSG00000213445	SIPA1	6494	11	protein_coding
4369.2	0.679324	0.0451193	15.0562	3.14471e-51	1.4219e-49	1.78706	ENSG00000073792	IGF2BP2	10644	3	protein_coding
432.749	0.678399	0.143586	4.72469	2.30467e-06	9.33436e-06	2.06759	ENSG00000074590	NUAK1	9891	12	protein_coding
1253.16	0.677037	0.0789021	8.58071	9.42864e-18	1.25806e-16	1.71658	ENSG00000117461	PIK3R3	8503	1	protein_coding
2732.3	0.675994	0.0536747	12.5943	2.2703e-36	5.59091e-35	2.04236	ENSG00000172939	OXSR1	9943	3	protein_coding
978.253	0.67366	0.0817528	8.24021	1.71905e-16	2.26351e-15	1.62051	ENSG00000147535	PLPP5	84513	8	protein_coding
1520.21	0.673331	0.0684826	9.83214	8.18605e-23	1.42113e-21	1.71658	ENSG00000125657	TNFSF9	8744	19	protein_coding
578.738	0.673167	0.103492	6.50453	7.79385e-11	4.9749e-10	2.20124	ENSG00000083838	ZNF446	55663	19	protein_coding
2394.49	0.672615	0.0522283	12.8784	5.95748e-38	2.03232e-36	1.58777	ENSG00000130766	SESN2	83667	1	protein_coding
59.1521	0.672605	0.310688	2.16489	0.0303962	0.0431694	2.62724	ENSG00000197568	HHLA3	11147	1	protein_coding
785.771	0.672165	0.11917	5.64037	1.69688e-08	1.15509e-07	1.61268	ENSG00000169926	KLF13	51621	15	protein_coding
1796.56	0.671359	0.0737872	9.09858	9.15198e-20	1.37262e-18	1.71168	ENSG00000177595	PIDD1	55367	11	protein_coding
2456.86	0.670933	0.0552689	12.1394	6.52787e-34	2.06588e-32	1.489	ENSG00000122884	P4HA1	5033	10	protein_coding
557.579	0.669872	0.11616	5.76678	8.08013e-09	5.24906e-08	1.75311	ENSG00000160469	BRSK1	84446	19	protein_coding
1188.43	0.66792	0.0718791	9.29227	1.51036e-20	3.17432e-19	1.26907	ENSG00000266173	STRADA	92335	17	protein_coding
280.819	0.667862	0.146609	4.5554	5.22867e-06	1.72501e-05	2.42694	ENSG00000237651	C2orf74	339804	2	protein_coding
19468	0.667667	0.0400165	16.6848	1.69036e-62	1.16701e-60	1.50621	ENSG00000188157	AGRN	375790	1	protein_coding
64.2956	0.667049	0.298093	2.23772	0.0252394	0.0366501	2.62724	ENSG00000265817	FSBP	100861412	8	protein_coding
4211.88	0.667048	0.0439849	15.1654	5.99276e-52	3.52792e-50	1.39082	ENSG00000130939	UBE4B	10277	1	protein_coding
97.922	0.665235	0.289818	2.29535	0.0217131	0.0352213	2.3664	ENSG00000258643	BCL2L2-PABPN1	100529063	14	protein_coding
37607.3	0.664592	0.0266645	24.9242	4.06784e-137	1.53795e-134	0.931217	ENSG00000100994	PYGB	5834	20	protein_coding
2326.04	0.664229	0.0583867	11.3764	5.48325e-30	1.28423e-28	1.71658	ENSG00000164176	EDIL3	10085	5	protein_coding
165.795	0.662681	0.190034	3.48717	0.000488153	0.00132597	2.04619	ENSG00000133460	SLC2A11	66035	22	protein_coding
156.706	0.659518	0.19263	3.42376	0.000617611	0.00150895	2.25009	ENSG00000115194	SLC30A3	7781	2	protein_coding
8725.72	0.659345	0.0551735	11.9504	6.4628e-33	1.92616e-31	1.50621	ENSG00000197694	SPTAN1	6709	9	protein_coding
90.0868	0.658794	0.265513	2.48121	0.0130939	0.0234838	2.25009	ENSG00000124313	IQSEC2	23096	X	protein_coding
2070.56	0.656683	0.0767883	8.55186	1.21116e-17	1.61316e-16	1.71012	ENSG00000131791	PRKAB2	5565	1	protein_coding
331.029	0.655746	0.130241	5.03485	4.78227e-07	2.21989e-06	1.9855	ENSG00000161395	PGAP3	93210	17	protein_coding
250.618	0.655688	0.163638	4.00694	6.15104e-05	0.000226004	1.78915	ENSG00000147119	CHST7	56548	X	protein_coding
3966.5	0.655603	0.0593392	11.0484	2.23151e-28	4.76505e-27	1.78937	ENSG00000146834	MEPCE	56257	7	protein_coding
595.503	0.653982	0.105388	6.20549	5.45257e-10	3.19617e-09	2.20124	ENSG00000257315	ZBED6	100381270	1	protein_coding
293.556	0.65262	0.18294	3.56741	0.000360529	0.00100745	2.04619	ENSG00000147421	HMBOX1	79618	8	protein_coding
1802.95	0.651694	0.085732	7.60152	2.92673e-14	2.64742e-13	2.04236	ENSG00000132510	KDM6B	23135	17	protein_coding
259.705	0.650914	0.154021	4.22614	2.37739e-05	7.04459e-05	2.42694	ENSG00000139725	RHOF	54509	12	protein_coding
1603.56	0.649493	0.0896132	7.24774	4.23783e-13	4.16781e-12	1.71168	ENSG00000165102	HGSNAT	138050	8	protein_coding
3975.53	0.648786	0.0557136	11.645	2.43304e-31	6.86379e-30	1.50621	ENSG00000110841	PPFIBP1	8496	12	protein_coding
229.696	0.648548	0.15712	4.12771	3.66389e-05	0.000123335	2.04619	ENSG00000114933	INO80D	54891	2	protein_coding
1315.33	0.64781	0.0785396	8.2482	1.60802e-16	2.00802e-15	1.71168	ENSG00000197774	EME2	197342	16	protein_coding
9895.2	0.647539	0.0497994	13.0029	1.17717e-38	6.10453e-37	1.08256	ENSG00000183853	KIRREL1	55243	1	protein_coding
94.7637	0.647516	0.284315	2.27746	0.0227589	0.0338276	2.59889	ENSG00000166704	ZNF606	80095	19	protein_coding
90.9206	0.647059	0.270085	2.39576	0.0165859	0.0255204	2.59889	ENSG00000204469	PRRC2A	7916	6	protein_coding
1919.42	0.64687	0.0714126	9.0582	1.32619e-19	1.96493e-18	1.71658	ENSG00000173230	GOLGB1	2804	3	protein_coding
391.61	0.645789	0.124269	5.19671	2.02847e-07	8.25595e-07	2.42694	ENSG00000261052	SULT1A3	6818	16	protein_coding
2375.54	0.645479	0.176583	3.65539	0.000256796	0.000740437	2.04236	ENSG00000115904	SOS1	6654	2	protein_coding
184.751	0.645426	0.188976	3.41539	0.000636916	0.00144789	2.42694	ENSG00000173818	ENDOV	284131	17	protein_coding
1466.38	0.644402	0.0831457	7.75027	9.16951e-15	1.36347e-13	1.26907	ENSG00000062725	APPBP2	10513	17	protein_coding
2122.58	0.644333	0.0699443	9.21209	3.19847e-20	4.90603e-19	1.71658	ENSG00000170955	CAVIN3	112464	11	protein_coding
3113.45	0.644137	0.0551772	11.674	1.73129e-31	4.22908e-30	1.75768	ENSG00000112715	VEGFA	7422	6	protein_coding
451.853	0.643506	0.13088	4.91678	8.79789e-07	3.92944e-06	1.9855	ENSG00000155657	TTN	7273	2	protein_coding
287.198	0.643487	0.141658	4.54254	5.55801e-06	2.14148e-05	2.04619	ENSG00000132749	TESMIN	9633	11	protein_coding
654.046	0.64264	0.103237	6.22492	4.81791e-10	3.13759e-09	1.9855	ENSG00000071246	VASH1	22846	14	protein_coding
18214	0.642284	0.0358098	17.936	6.17542e-72	5.15529e-70	1.50621	ENSG00000123989	CHPF	79586	2	protein_coding
203.051	0.641499	0.189576	3.38387	0.000714718	0.00211858	1.78915	ENSG00000155970	MICU3	286097	8	protein_coding
779.655	0.640989	0.101886	6.29125	3.14924e-10	2.68698e-09	1.5283	ENSG00000102554	KLF5	688	13	protein_coding
345.24	0.639698	0.126341	5.06327	4.12115e-07	1.60835e-06	2.42694	ENSG00000275074	NUDT18	79873	8	protein_coding
96.1567	0.63948	0.241155	2.65174	0.00800789	0.0152142	2.25009	ENSG00000161860	SYCE2	256126	19	protein_coding
345.906	0.63798	0.149985	4.25364	2.10326e-05	8.51105e-05	1.75311	ENSG00000121900	TMEM54	113452	1	protein_coding
1627.89	0.6367	0.0695357	9.15645	5.36322e-20	1.0435e-18	1.33334	ENSG00000176903	PNMA1	9240	14	protein_coding
4048.59	0.63646	0.0535026	11.8959	1.24373e-32	3.97808e-31	1.39082	ENSG00000128829	EIF2AK4	440275	15	protein_coding
10491	0.635878	0.038143	16.6709	2.13283e-62	1.46016e-60	1.50621	ENSG00000168615	ADAM9	8754	8	protein_coding
186.679	0.634836	0.213139	2.9785	0.00289659	0.00767142	1.75311	ENSG00000104899	AMH	268	19	protein_coding
5232.72	0.634405	0.0478038	13.271	3.40998e-40	1.77068e-38	1.13816	ENSG00000156639	ZFAND3	60685	6	protein_coding
424.289	0.634005	0.117742	5.38469	7.25701e-08	3.62689e-07	2.06759	ENSG00000278535	DHRS11	79154	17	protein_coding
122.04	0.63288	0.222535	2.84396	0.00445573	0.011272	1.75311	ENSG00000115325	DOK1	1796	2	protein_coding
1583.51	0.632737	0.0715676	8.84111	9.47763e-19	1.3441e-17	1.71658	ENSG00000141510	TP53	7157	17	protein_coding
403.468	0.632697	0.123083	5.14041	2.74147e-07	1.28429e-06	2.04619	ENSG00000163703	CRELD1	78987	3	protein_coding
2407.12	0.632293	0.0738815	8.5582	1.1464e-17	1.52973e-16	1.71012	ENSG00000145012	LPP	4026	3	protein_coding
97.7354	0.631895	0.252432	2.50323	0.0123064	0.0193725	2.62724	ENSG00000018869	ZNF582	147948	19	protein_coding
4257.65	0.631635	0.0484304	13.0421	7.04521e-39	2.22555e-37	1.78937	ENSG00000035403	VCL	7414	10	protein_coding
9200.28	0.630907	0.0389192	16.2107	4.23836e-59	2.66727e-57	1.50621	ENSG00000198467	TPM2	7169	9	protein_coding
1249.4	0.629453	0.0951799	6.6133	3.75853e-11	4.20204e-10	1.26907	ENSG00000177606	JUN	3725	1	protein_coding
118.921	0.629423	0.222483	2.82908	0.0046682	0.00939724	2.25009	ENSG00000160602	NEK8	284086	17	protein_coding
74.8801	0.628636	0.290623	2.16306	0.0305365	0.0495502	2.25009	ENSG00000157734	SNX22	79856	15	protein_coding
77.8912	0.628591	0.268037	2.34517	0.0190185	0.0313054	2.3664	ENSG00000167705	RILP	83547	17	protein_coding
633.203	0.628102	0.111342	5.64118	1.68888e-08	9.02587e-08	2.0763	ENSG00000174738	NR1D2	9975	3	protein_coding
1076.19	0.626049	0.0863056	7.25386	4.05065e-13	4.22253e-12	1.61268	ENSG00000187239	FNBP1	23048	9	protein_coding
174101	0.624399	0.028201	22.141	1.27284e-108	2.62489e-106	1.13816	ENSG00000196924	FLNA	2316	X	protein_coding
6163.36	0.623401	0.0407919	15.2825	1.00038e-52	7.75341e-51	1.08157	ENSG00000049449	RCN1	5954	11	protein_coding
3314.96	0.623152	0.0463214	13.4528	2.96384e-41	1.02019e-39	1.78937	ENSG00000184117	NIPSNAP1	8508	22	protein_coding
3065.12	0.622907	0.051446	12.108	9.58488e-34	2.51299e-32	1.78706	ENSG00000143153	ATP1B1	481	1	protein_coding
728.399	0.62258	0.0971187	6.4105	1.45043e-10	9.91927e-10	1.9855	ENSG00000065029	ZNF76	7629	6	protein_coding
433.871	0.62223	0.122881	5.06367	4.11256e-07	1.92704e-06	1.9855	ENSG00000175938	ORAI3	93129	16	protein_coding
425.502	0.622148	0.114617	5.42808	5.69633e-08	3.00237e-07	1.9855	ENSG00000187189	TSPYL4	23270	6	protein_coding
1221.44	0.622097	0.085304	7.2927	3.03795e-13	3.03191e-12	1.71012	ENSG00000130150	MOSPD2	158747	X	protein_coding
861.726	0.620534	0.0861417	7.20364	5.86273e-13	6.39653e-12	1.5283	ENSG00000147027	TMEM47	83604	X	protein_coding
150.188	0.619944	0.196169	3.16025	0.00157631	0.00353243	2.25009	ENSG00000150456	EEF1AKMT1	221143	13	protein_coding
4478.85	0.619735	0.0484572	12.7893	1.88095e-37	6.56215e-36	1.50621	ENSG00000124067	SLC12A4	6560	16	protein_coding
3481.5	0.619357	0.0498911	12.4142	2.18893e-35	6.00562e-34	1.78937	ENSG00000044090	CUL7	9820	6	protein_coding
4416.07	0.618718	0.0488376	12.6689	8.79636e-37	2.9554e-35	1.50621	ENSG00000148411	NACC2	138151	9	protein_coding
3724.03	0.618321	0.0477992	12.9358	2.82642e-38	8.79879e-37	1.78706	ENSG00000183963	SMTN	6525	22	protein_coding
3269.78	0.618091	0.062093	9.95428	2.41574e-23	4.12804e-22	1.78937	ENSG00000162736	NCSTN	23385	1	protein_coding
436.208	0.617971	0.118558	5.21241	1.86407e-07	1.03332e-06	1.75311	ENSG00000204856	FAM216A	29902	12	protein_coding
6567.02	0.617576	0.0477405	12.9361	2.81609e-38	1.03313e-36	1.50621	ENSG00000134294	SLC38A2	54407	12	protein_coding
1912.26	0.617301	0.0574888	10.7378	6.7664e-27	1.42233e-25	1.71658	ENSG00000170017	ALCAM	214	3	protein_coding
2864.64	0.616617	0.0530192	11.6301	2.89864e-31	6.88031e-30	1.78706	ENSG00000096070	BRPF3	27154	6	protein_coding
109.6	0.616377	0.260073	2.37002	0.0177872	0.027153	2.59889	ENSG00000196557	CACNA1H	8912	16	protein_coding
174.832	0.614948	0.255924	2.40285	0.0162678	0.0310225	2.04619	ENSG00000132326	PER2	8864	2	protein_coding
114.666	0.614602	0.2616	2.3494	0.0188039	0.0403947	1.75311	ENSG00000184343	SRPK3	26576	X	protein_coding
557.73	0.614522	0.108604	5.65835	1.52831e-08	8.22703e-08	2.0763	ENSG00000114107	CEP70	80321	3	protein_coding
228.314	0.6134	0.160323	3.82602	0.000130234	0.000409871	1.9855	ENSG00000188493	C19orf54	284325	19	protein_coding
1810.68	0.612772	0.0647037	9.47042	2.78713e-21	3.80884e-20	2.04236	ENSG00000125726	CD70	970	19	protein_coding
649.075	0.610438	0.0947117	6.44522	1.15434e-10	7.24439e-10	2.20124	ENSG00000161682	FAM171A2	284069	17	protein_coding
819.195	0.610322	0.0859628	7.09984	1.24903e-12	2.05069e-11	0.971564	ENSG00000111725	PRKAB1	5564	12	protein_coding
1871.03	0.609831	0.0619764	9.83972	7.5921e-23	1.51763e-21	1.489	ENSG00000119408	NEK6	10783	9	protein_coding
1834.23	0.609563	0.0594361	10.2558	1.11483e-24	2.14265e-23	1.71658	ENSG00000099910	KLHL22	84861	22	protein_coding
3540.73	0.608366	0.0543501	11.1935	4.38992e-29	9.6096e-28	1.78706	ENSG00000125931	CITED1	4435	X	protein_coding
2564.4	0.606599	0.0622864	9.73885	2.05861e-22	4.00386e-21	1.489	ENSG00000136068	FLNB	2317	3	protein_coding
1751.31	0.606383	0.061004	9.94006	2.78654e-23	4.97e-22	1.71012	ENSG00000170876	TMEM43	79188	3	protein_coding
849.954	0.605515	0.094887	6.38143	1.75438e-10	1.44612e-09	1.62051	ENSG00000198892	SHISA4	149345	1	protein_coding
1802.9	0.605328	0.0781619	7.74455	9.59245e-15	1.06347e-13	1.71658	ENSG00000116539	ASH1L	55870	1	protein_coding
293.453	0.605099	0.161831	3.73907	0.000184705	0.000470437	2.42694	ENSG00000168010	ATG16L2	89849	11	protein_coding
41122.5	0.604835	0.034949	17.3062	4.22373e-67	5.22349e-65	0.931217	ENSG00000196576	PLXNB2	23654	22	protein_coding
1164.32	0.603194	0.0788399	7.65088	1.99612e-14	2.2825e-13	1.62051	ENSG00000101849	TBL1X	6907	X	protein_coding
117.796	0.602325	0.241315	2.49601	0.0125598	0.028291	1.75311	ENSG00000276023	DUSP14	11072	17	protein_coding
3899.3	0.601803	0.0480995	12.5116	6.44905e-36	2.11889e-34	1.50621	ENSG00000147162	OGT	8473	X	protein_coding
3378.3	0.600673	0.0535071	11.226	3.0379e-29	7.90251e-28	1.50621	ENSG00000133243	BTBD2	55643	19	protein_coding
558.559	0.599827	0.109155	5.49517	3.90326e-08	2.09103e-07	1.9855	ENSG00000006704	GTF2IRD1	9569	7	protein_coding
85.5752	0.599072	0.259953	2.30454	0.0211926	0.0317062	2.59889	ENSG00000163545	NUAK2	81788	1	protein_coding
228.947	0.599055	0.16705	3.58608	0.00033568	0.00106763	1.78915	ENSG00000167964	RAB26	25837	16	protein_coding
1375.7	0.598809	0.0807317	7.41727	1.19557e-13	1.22957e-12	1.71658	ENSG00000144589	STK11IP	114790	2	protein_coding
485.165	0.598657	0.117314	5.10301	3.34291e-07	1.53084e-06	2.0763	ENSG00000184381	PLA2G6	8398	22	protein_coding
762.65	0.598578	0.090424	6.61968	3.59981e-11	2.95422e-10	1.75311	ENSG00000158286	RNF207	388591	1	protein_coding
188.178	0.59836	0.171931	3.48023	0.000500986	0.00156176	1.75311	ENSG00000156650	KAT6B	23522	10	protein_coding
9420.1	0.597981	0.0363342	16.4578	7.3713e-61	6.79399e-59	1.08256	ENSG00000002834	LASP1	3927	17	protein_coding
133.004	0.597915	0.207496	2.88158	0.00395686	0.00712813	2.59889	ENSG00000106733	NMRK1	54981	9	protein_coding
1094.09	0.597029	0.0822557	7.2582	3.9228e-13	4.10043e-12	1.61268	ENSG00000163346	PBXIP1	57326	1	protein_coding
1199.93	0.596325	0.0713925	8.35276	6.66837e-17	8.54221e-16	1.71012	ENSG00000163945	UVSSA	57654	4	protein_coding
924.332	0.594708	0.0879056	6.7653	1.33032e-11	1.13965e-10	1.75311	ENSG00000116991	SIPA1L2	57568	1	protein_coding
222.274	0.59454	0.15876	3.74489	0.000180472	0.000606922	1.78915	ENSG00000169242	EFNA1	1942	1	protein_coding
4848.93	0.594418	0.0491908	12.0839	1.28423e-33	4.30989e-32	1.39082	ENSG00000008513	ST3GAL1	6482	8	protein_coding
218.788	0.594148	0.166309	3.57256	0.000353504	0.00101712	1.9855	ENSG00000139631	CSAD	51380	12	protein_coding
403.255	0.593669	0.130689	4.5426	5.55644e-06	2.46877e-05	1.75311	ENSG00000113108	APBB3	10307	5	protein_coding
2780.95	0.591573	0.0682771	8.6643	4.54308e-18	5.236e-17	2.04236	ENSG00000164050	PLXNB1	5364	3	protein_coding
3420.38	0.591306	0.0583256	10.138	3.74618e-24	6.68346e-23	1.78937	ENSG00000091409	ITGA6	3655	2	protein_coding
4535.67	0.591091	0.0497702	11.8764	1.56964e-32	3.97808e-31	1.75768	ENSG00000077150	NFKB2	4791	10	protein_coding
1425.17	0.590347	0.0758511	7.78297	7.08394e-15	7.94465e-14	1.71012	ENSG00000084636	COL16A1	1307	1	protein_coding
10749.4	0.590048	0.039815	14.8197	1.09225e-49	7.84407e-48	1.08256	ENSG00000105223	PLD3	23646	19	protein_coding
267.844	0.587958	0.165795	3.54629	0.000390701	0.00111408	1.9855	ENSG00000120093	HOXB3	3213	17	protein_coding
1206.22	0.58757	0.0753516	7.79772	6.3037e-15	7.05397e-14	1.71658	ENSG00000168792	ABHD15	116236	17	protein_coding
1288.48	0.586815	0.0757691	7.74478	9.57465e-15	1.06371e-13	1.71168	ENSG00000171310	CHST11	50515	12	protein_coding
122.89	0.586019	0.21637	2.70841	0.00676068	0.0125306	2.3664	ENSG00000068615	REEP1	65055	2	protein_coding
7211.91	0.585213	0.0456253	12.8265	1.16518e-37	5.68525e-36	1.08157	ENSG00000137267	TUBB2A	7280	6	protein_coding
122.721	0.583875	0.244406	2.38896	0.0168962	0.0294404	2.25009	ENSG00000251192	ZNF674	641339	X	protein_coding
180.427	0.583868	0.183378	3.18396	0.00145274	0.00357526	2.04619	ENSG00000203666	EFCAB2	84288	1	protein_coding
3430.24	0.583409	0.0518051	11.2616	2.03016e-29	4.46669e-28	1.78937	ENSG00000122863	CHST3	9469	10	protein_coding
3448.45	0.582987	0.0547055	10.6568	1.62018e-26	3.28282e-25	1.75768	ENSG00000113384	GOLPH3	64083	5	protein_coding
13822.4	0.582823	0.0450896	12.9259	3.21622e-38	1.87485e-36	0.931217	ENSG00000082641	NFE2L1	4779	17	protein_coding
117.177	0.582753	0.263372	2.21266	0.0269213	0.0391733	2.59889	ENSG00000155666	KDM8	79831	16	protein_coding
845.712	0.580807	0.0907664	6.39892	1.56479e-10	1.2014e-09	1.75311	ENSG00000121753	ADGRB2	576	1	protein_coding
346.202	0.580162	0.172794	3.35754	0.000786404	0.00175241	2.42694	ENSG00000168970	JMJD7-PLA2G4B	8681	15	protein_coding
86.5108	0.578888	0.255202	2.26835	0.0233079	0.0487154	1.75311	ENSG00000108733	PEX12	5193	17	protein_coding
103.051	0.578879	0.233315	2.48111	0.0130976	0.0234866	2.25009	ENSG00000183153	GJD3	125111	17	protein_coding
1002.52	0.578563	0.0845297	6.8445	7.67437e-12	1.18485e-10	0.971564	ENSG00000177548	RABEP2	79874	16	protein_coding
193.459	0.576732	0.198922	2.89928	0.00374018	0.00720559	2.42694	ENSG00000166436	TRIM66	9866	11	protein_coding
967.97	0.57547	0.0838152	6.86594	6.60561e-12	6.62852e-11	1.5283	ENSG00000181027	FKRP	79147	19	protein_coding
100.788	0.5746	0.234928	2.44586	0.0144509	0.0225352	2.59889	ENSG00000162407	PLPP3	8613	1	protein_coding
578.255	0.574027	0.106386	5.39568	6.82636e-08	4.00854e-07	1.75311	ENSG00000117013	KCNQ4	9132	1	protein_coding
3832.93	0.573467	0.0492047	11.6547	2.17102e-31	6.1458e-30	1.50621	ENSG00000105810	CDK6	1021	7	protein_coding
560.152	0.572285	0.100565	5.69067	1.26543e-08	6.48731e-08	2.20124	ENSG00000113070	HBEGF	1839	5	protein_coding
15140.9	0.571944	0.0335416	17.0518	3.39054e-65	3.44902e-63	1.08157	ENSG00000177697	CD151	977	11	protein_coding
200.361	0.57186	0.173012	3.30532	0.000948667	0.00249636	1.9855	ENSG00000159214	CCDC24	149473	1	protein_coding
2391.76	0.571391	0.0523987	10.9047	1.09478e-27	2.53625e-26	1.58777	ENSG00000067182	TNFRSF1A	7132	12	protein_coding
162.962	0.570883	0.196007	2.91256	0.00358484	0.00693131	2.42694	ENSG00000162194	LBHD1	79081	11	protein_coding
1734.68	0.570752	0.0680435	8.38805	4.94276e-17	8.13538e-16	1.33334	ENSG00000118007	STAG1	10274	3	protein_coding
2604.66	0.57064	0.056497	10.1004	5.50448e-24	8.53754e-23	2.04236	ENSG00000135903	PAX3	5077	2	protein_coding
1899.84	0.570226	0.0750973	7.59316	3.12195e-14	2.81978e-13	2.04236	ENSG00000107771	CCSER2	54462	10	protein_coding
530.136	0.570068	0.136018	4.19111	2.77588e-05	9.45362e-05	2.06759	ENSG00000140931	CMTM3	123920	16	protein_coding
500.409	0.569061	0.10913	5.21454	1.84274e-07	8.26575e-07	2.20124	ENSG00000104047	DTWD1	56986	15	protein_coding
1407.3	0.568657	0.0677384	8.3949	4.66303e-17	7.70067e-16	1.33334	ENSG00000137449	CPEB2	132864	4	protein_coding
1121.76	0.568344	0.0741105	7.66887	1.73524e-14	3.27992e-13	0.971564	ENSG00000148841	ITPRIP	85450	10	protein_coding
898.369	0.568184	0.0924391	6.14658	7.9169e-10	1.00261e-08	0.971564	ENSG00000011454	RABGAP1	23637	9	protein_coding
603.382	0.566827	0.105635	5.3659	8.05452e-08	4.16397e-07	1.9855	ENSG00000143643	TTC13	79573	1	protein_coding
2706.42	0.566688	0.0603571	9.38893	6.06148e-21	1.04475e-19	1.58777	ENSG00000151135	TMEM263	90488	12	protein_coding
2699.73	0.566422	0.0557365	10.1625	2.91487e-24	6.29012e-23	1.489	ENSG00000075568	TMEM131	23505	2	protein_coding
8570.64	0.566368	0.0411525	13.7627	4.27526e-43	1.86541e-41	1.50621	ENSG00000178209	PLEC	5339	8	protein_coding
139.432	0.565679	0.217066	2.60602	0.00916011	0.016383	2.3664	ENSG00000214021	TTLL3	26140	3	protein_coding
1892.97	0.564857	0.0743361	7.59868	2.99155e-14	3.4575e-13	1.58777	ENSG00000223802	CERS1	10715	19	protein_coding
1564.58	0.564294	0.0728265	7.74847	9.30098e-15	1.03195e-13	1.71658	ENSG00000171604	CXXC5	51523	5	protein_coding
1460.31	0.564265	0.0701434	8.04444	8.66398e-16	1.3679e-14	1.26907	ENSG00000149476	TKFC	26007	11	protein_coding
298.68	0.564142	0.137776	4.09462	4.22852e-05	0.000159755	1.78915	ENSG00000177042	TMEM80	283232	11	protein_coding
1120.96	0.56384	0.0794028	7.10101	1.23851e-12	1.25261e-11	1.61268	ENSG00000167535	CACNB3	784	12	protein_coding
11171.1	0.563812	0.0402261	14.0161	1.24337e-44	5.79612e-43	1.50621	ENSG00000160691	SHC1	6464	1	protein_coding
1254.48	0.563479	0.0713308	7.89952	2.79974e-15	3.19777e-14	1.71658	ENSG00000154767	XPC	7508	3	protein_coding
2387.97	0.563447	0.0609364	9.24646	2.32042e-20	3.03691e-19	2.04236	ENSG00000183856	IQGAP3	128239	1	protein_coding
609.896	0.563273	0.104306	5.4002	6.65676e-08	3.34513e-07	2.06759	ENSG00000072682	P4HA2	8974	5	protein_coding
2881.36	0.563199	0.051143	11.0122	3.33613e-28	8.25818e-27	1.50621	ENSG00000132589	FLOT2	2319	17	protein_coding
874.088	0.562923	0.119144	4.72471	2.30444e-06	1.17545e-05	1.61268	ENSG00000102908	NFAT5	10725	16	protein_coding
349.759	0.562507	0.133126	4.22537	2.38545e-05	8.52069e-05	1.9855	ENSG00000197903	HIST1H2BK	85236	6	protein_coding
15156.2	0.560606	0.0433344	12.9368	2.79184e-38	1.41055e-36	1.08157	ENSG00000143641	GALNT2	2590	1	protein_coding
3732.98	0.558979	0.0474795	11.7731	5.37379e-32	1.30934e-30	1.78706	ENSG00000180921	FAM83H	286077	8	protein_coding
388.832	0.558441	0.124216	4.49573	6.93316e-06	2.24219e-05	2.42694	ENSG00000241852	C8orf58	541565	8	protein_coding
372.911	0.557155	0.179909	3.09687	0.00195578	0.00480525	1.9855	ENSG00000119778	ATAD2B	54454	2	protein_coding
2229.59	0.557006	0.0698486	7.97449	1.53016e-15	1.77264e-14	1.71012	ENSG00000107779	BMPR1A	657	10	protein_coding
3289.2	0.556856	0.0478117	11.6468	2.38131e-31	5.69407e-30	1.78937	ENSG00000168952	STXBP6	29091	14	protein_coding
2522.86	0.556457	0.0653303	8.51759	1.62902e-17	1.81006e-16	2.04236	ENSG00000075420	FNDC3B	64778	3	protein_coding
3087.42	0.556055	0.0567727	9.7944	1.18997e-22	1.9841e-21	1.75768	ENSG00000107130	NCS1	23413	9	protein_coding
2345.38	0.555956	0.0590068	9.42189	4.43056e-21	7.70102e-20	1.58777	ENSG00000181852	RNF41	10193	12	protein_coding
1175.33	0.555757	0.0775297	7.16831	7.59285e-13	7.1927e-12	1.75311	ENSG00000131089	ARHGEF9	23229	X	protein_coding
2277.26	0.555237	0.0728231	7.62446	2.4506e-14	3.02692e-13	1.489	ENSG00000170871	KIAA0232	9778	4	protein_coding
179.785	0.554705	0.185524	2.98994	0.00279028	0.00553088	2.42694	ENSG00000151892	GFRA1	2674	10	protein_coding
1019.56	0.554474	0.0826763	6.70657	1.99258e-11	1.82339e-10	1.61268	ENSG00000172081	MOB3A	126308	19	protein_coding
555.752	0.554315	0.120943	4.58326	4.57779e-06	1.66947e-05	2.20124	ENSG00000117616	RSRP1	57035	1	protein_coding
3409.3	0.55382	0.0842506	6.57348	4.91524e-11	4.60094e-10	1.50621	ENSG00000171365	CLCN5	1184	X	protein_coding
525.991	0.553623	0.13731	4.03192	5.5324e-05	0.00016919	2.20124	ENSG00000204406	MBD5	55777	2	protein_coding
194.405	0.551936	0.176132	3.13364	0.0017265	0.00429518	1.9855	ENSG00000001617	SEMA3F	6405	3	protein_coding
17624	0.551847	0.0315147	17.5108	1.18549e-68	1.31771e-66	1.08157	ENSG00000026508	CD44	960	11	protein_coding
130.493	0.551703	0.225261	2.44917	0.0143188	0.0223586	2.59889	ENSG00000171448	ZBTB26	57684	9	protein_coding
12413.8	0.551604	0.0425669	12.9585	2.103e-38	1.06964e-36	1.08157	ENSG00000197879	MYO1C	4641	17	protein_coding
1448.27	0.55106	0.0736226	7.48492	7.15886e-14	9.56085e-13	1.33334	ENSG00000160606	TLCD1	116238	17	protein_coding
3867.7	0.550899	0.0464666	11.8558	2.00794e-32	5.06365e-31	1.75768	ENSG00000142207	URB1	9875	21	protein_coding
245.607	0.550126	0.153495	3.584	0.000338366	0.00107567	1.78915	ENSG00000041880	PARP3	10039	3	protein_coding
94.0475	0.55	0.239025	2.30102	0.0213907	0.0347597	2.3664	ENSG00000075826	SEC31B	25956	10	protein_coding
905.008	0.54998	0.081677	6.7336	1.65514e-11	1.52557e-10	1.61268	ENSG00000168502	MTCL1	23255	18	protein_coding
1770.47	0.549656	0.0655845	8.38088	5.25347e-17	9.06047e-16	1.26907	ENSG00000143878	RHOB	388	2	protein_coding
855.297	0.548778	0.0860234	6.3794	1.77782e-10	1.35681e-09	1.75311	ENSG00000167740	CYB5D2	124936	17	protein_coding
112.278	0.548012	0.23747	2.30771	0.0210152	0.0311872	2.62724	ENSG00000167992	VWCE	220001	11	protein_coding
3591.82	0.546899	0.0513707	10.6461	1.81782e-26	4.27966e-25	1.50621	ENSG00000196411	EPHB4	2050	7	protein_coding
158.759	0.546883	0.181993	3.00497	0.0026561	0.00541015	2.3664	ENSG00000054282	SDCCAG8	10806	1	protein_coding
3694.88	0.546782	0.0513089	10.6567	1.62313e-26	3.83233e-25	1.50621	ENSG00000177150	FAM210A	125228	18	protein_coding
531.901	0.54578	0.107914	5.05753	4.24723e-07	1.90671e-06	2.0763	ENSG00000120129	DUSP1	1843	5	protein_coding
791.636	0.545045	0.086028	6.33566	2.36326e-10	1.92609e-09	1.62051	ENSG00000087095	NLK	51701	17	protein_coding
8503.23	0.544699	0.0380949	14.2985	2.23646e-46	1.51219e-44	1.08157	ENSG00000137497	NUMA1	4926	11	protein_coding
4986.45	0.544487	0.0712295	7.64412	2.10379e-14	2.7924e-13	1.39082	ENSG00000131018	SYNE1	23345	6	protein_coding
6072.42	0.544062	0.0546803	9.94987	2.52506e-23	7.08582e-22	1.08157	ENSG00000149177	PTPRJ	5795	11	protein_coding
150.738	0.544022	0.197064	2.76064	0.00576889	0.00988951	2.62724	ENSG00000198270	TMEM116	89894	12	protein_coding
2719.36	0.544019	0.0577561	9.41926	4.54287e-21	7.88739e-20	1.58777	ENSG00000138768	USO1	8615	4	protein_coding
280.914	0.543965	0.166056	3.27579	0.00105369	0.00267291	2.04619	ENSG00000008300	CELSR3	1951	3	protein_coding
639.874	0.543543	0.144824	3.75314	0.000174633	0.000515375	2.0763	ENSG00000203727	SAMD5	389432	6	protein_coding
16490.1	0.543474	0.0367775	14.7774	2.05002e-49	1.46894e-47	1.08157	ENSG00000103187	COTL1	23406	16	protein_coding
715.004	0.543117	0.106691	5.09056	3.57e-07	1.62667e-06	2.0763	ENSG00000173209	AHSA2	130872	2	protein_coding
551.592	0.54253	0.111719	4.85619	1.19668e-06	5.22655e-06	1.9855	ENSG00000243279	PRAF2	11230	X	protein_coding
806.592	0.541438	0.0980507	5.52203	3.35112e-08	2.31678e-07	1.5283	ENSG00000064652	SNX24	28966	5	protein_coding
4367.29	0.541373	0.0474816	11.4018	4.09773e-30	1.18645e-28	1.39082	ENSG00000048392	RRM2B	50484	8	protein_coding
966.72	0.541314	0.0812051	6.66602	2.62841e-11	2.37117e-10	1.61268	ENSG00000130449	ZSWIM6	57688	5	protein_coding
751.637	0.540561	0.10266	5.26555	1.39773e-07	8.98703e-07	1.5283	ENSG00000166126	AMN	81693	14	protein_coding
505.737	0.539894	0.121553	4.44165	8.92731e-06	3.10983e-05	2.20124	ENSG00000141068	KSR1	8844	17	protein_coding
112.643	0.539832	0.221055	2.44208	0.014603	0.0247291	2.3664	ENSG00000163126	ANKRD23	200539	2	protein_coding
6701.63	0.539504	0.0392399	13.7489	5.17295e-43	3.1266e-41	1.08157	ENSG00000126247	CAPNS1	826	19	protein_coding
2273.04	0.539475	0.0892127	6.04707	1.47507e-09	1.13795e-08	1.58777	ENSG00000173517	PEAK1	79834	15	protein_coding
187.127	0.538225	0.183151	2.9387	0.00329592	0.00861543	1.75311	ENSG00000123810	B9D2	80776	19	protein_coding
270.461	0.538212	0.178853	3.00924	0.00261898	0.00521883	2.42694	ENSG00000177853	ZNF518A	9849	10	protein_coding
211.993	0.537356	0.188712	2.84749	0.00440659	0.0111698	1.75311	ENSG00000134824	FADS2	9415	11	protein_coding
403.065	0.536576	0.143306	3.74428	0.000180915	0.000553431	1.9855	ENSG00000166401	SERPINB8	5271	18	protein_coding
153.167	0.535798	0.190499	2.8126	0.00491422	0.00866191	2.59889	ENSG00000182310	SPACA6	147650	19	protein_coding
6042.41	0.535564	0.0461659	11.6008	4.08038e-31	1.13932e-29	1.50621	ENSG00000110697	PITPNM1	9600	11	protein_coding
6398.47	0.535359	0.0567771	9.42913	4.13486e-21	1.04475e-19	1.08256	ENSG00000187079	TEAD1	7003	11	protein_coding
1814.88	0.535218	0.0728973	7.34208	2.10298e-13	2.12027e-12	1.71658	ENSG00000109079	TNFAIP1	7126	17	protein_coding
3730.36	0.534707	0.0484007	11.0475	2.25409e-28	6.08872e-27	1.39082	ENSG00000080845	DLGAP4	22839	20	protein_coding
2927.7	0.534505	0.0490373	10.9	1.15276e-27	2.37631e-26	1.78706	ENSG00000134882	UBAC2	337867	13	protein_coding
182.572	0.534031	0.204547	2.6108	0.00903318	0.0184093	2.04619	ENSG00000213398	LCAT	3931	16	protein_coding
4604.26	0.533157	0.0459432	11.6047	3.89976e-31	1.09075e-29	1.50621	ENSG00000132688	NES	10763	1	protein_coding
5356.69	0.532893	0.0402155	13.2509	4.45544e-40	2.41722e-38	1.08157	ENSG00000142627	EPHA2	1969	1	protein_coding
1901.65	0.532749	0.0613026	8.69048	3.60914e-18	4.95852e-17	1.71658	ENSG00000128739	SNRPN	6638	15	protein_coding
678.561	0.531543	0.10163	5.23016	1.69364e-07	8.10751e-07	2.06759	ENSG00000099889	ARVCF	421	22	protein_coding
220.831	0.52934	0.159582	3.31704	0.00090975	0.00240223	1.9855	ENSG00000181894	ZNF329	79673	19	protein_coding
2597.31	0.528724	0.0529904	9.97774	1.90757e-23	3.69187e-22	1.58777	ENSG00000213853	EMP2	2013	16	protein_coding
1018.68	0.528498	0.0818716	6.45521	1.08068e-10	8.44947e-10	1.75311	ENSG00000130714	POMT1	10585	9	protein_coding
237.913	0.528361	0.159261	3.31758	0.000908016	0.00199667	2.42694	ENSG00000177943	MAMDC4	158056	9	protein_coding
231.634	0.527949	0.19402	2.7211	0.00650643	0.0137508	2.04619	ENSG00000197302	ZNF720	124411	16	protein_coding
1575.2	0.527948	0.0765392	6.89775	5.28336e-12	4.79637e-11	1.71168	ENSG00000181827	RFX7	64864	15	protein_coding
1001.93	0.526987	0.0857556	6.14522	7.98523e-10	6.5464e-09	1.5283	ENSG00000106077	ABHD11	83451	7	protein_coding
539.371	0.52537	0.114941	4.57079	4.85894e-06	1.87252e-05	2.06759	ENSG00000167595	PROSER3	148137	19	protein_coding
307.024	0.525175	0.159406	3.29459	0.00098567	0.0025152	2.04619	ENSG00000006016	CRLF1	9244	19	protein_coding
483.075	0.524889	0.143108	3.66779	0.000244658	0.00069892	2.0763	ENSG00000183397	C19orf71	100128569	19	protein_coding
1353.55	0.524463	0.0777981	6.74133	1.56946e-11	1.36728e-10	1.71658	ENSG00000175573	C11orf68	83638	11	protein_coding
2013.45	0.522771	0.0701631	7.45079	9.27851e-14	9.61818e-13	1.71658	ENSG00000140332	TLE3	7090	15	protein_coding
263.257	0.522698	0.1529	3.41857	0.000629514	0.00143203	2.42694	ENSG00000035115	SH3YL1	26751	2	protein_coding
17292.6	0.522142	0.0329253	15.8584	1.23032e-56	1.01574e-54	1.08157	ENSG00000158710	TAGLN2	8407	1	protein_coding
10546.1	0.521815	0.0412881	12.6384	1.29661e-36	6.0118e-35	1.08256	ENSG00000161513	FDXR	2232	17	protein_coding
5104.89	0.521797	0.0554906	9.40334	5.28576e-21	8.26234e-20	1.75768	ENSG00000089159	PXN	5829	12	protein_coding
2948.53	0.520904	0.0579194	8.99361	2.39234e-19	3.35629e-18	1.78706	ENSG00000140262	TCF12	6938	15	protein_coding
8933	0.520869	0.0382011	13.6349	2.48221e-42	1.69749e-40	0.931217	ENSG00000140105	WARS	7453	14	protein_coding
3252.46	0.520393	0.0568733	9.15003	5.69179e-20	1.06054e-18	1.39082	ENSG00000198408	MGEA5	10724	10	protein_coding
3818.16	0.520263	0.0464298	11.2054	3.83739e-29	1.07762e-27	1.39082	ENSG00000051382	PIK3CB	5291	3	protein_coding
2688.65	0.52007	0.0527327	9.86239	6.05907e-23	8.93817e-22	2.04236	ENSG00000109501	WFS1	7466	4	protein_coding
4882.81	0.519439	0.0464579	11.1809	5.05976e-29	1.41639e-27	1.39082	ENSG00000145860	RNF145	153830	5	protein_coding
953.45	0.51921	0.0875705	5.92905	3.04695e-09	2.23864e-08	1.61268	ENSG00000197077	KIAA1671	85379	22	protein_coding
3713.81	0.519005	0.0498722	10.4067	2.31073e-25	5.6633e-24	1.39082	ENSG00000054148	PHPT1	29085	9	protein_coding
554.967	0.518766	0.120169	4.31698	1.58176e-05	6.51029e-05	1.75311	ENSG00000163389	POGLUT1	56983	3	protein_coding
478.128	0.518664	0.143782	3.60729	0.000309406	0.000900259	1.9855	ENSG00000116138	DNAJC16	23341	1	protein_coding
401.86	0.51864	0.146132	3.54912	0.000386523	0.00123493	1.75311	ENSG00000176155	CCDC57	284001	17	protein_coding
528.767	0.518607	0.123485	4.19974	2.67221e-05	8.60222e-05	2.20124	ENSG00000127995	CASD1	64921	7	protein_coding
10517	0.517451	0.0525497	9.84689	7.06991e-23	1.9247e-21	1.08157	ENSG00000243156	MICAL3	57553	22	protein_coding
394.468	0.51684	0.125215	4.12761	3.66551e-05	0.000140176	1.78915	ENSG00000175854	SWI5	375757	9	protein_coding
381.735	0.516482	0.136331	3.78846	0.000151586	0.000458964	2.04619	ENSG00000213903	LTB4R	1241	14	protein_coding
2884.71	0.516023	0.0801215	6.44051	1.19069e-10	9.10735e-10	1.78706	ENSG00000009413	REV3L	5980	6	protein_coding
1071.59	0.516008	0.1031	5.00492	5.58851e-07	3.29021e-06	1.5283	ENSG00000090975	PITPNM2	57605	12	protein_coding
249.001	0.515012	0.157706	3.26564	0.00109216	0.00311604	1.78915	ENSG00000167619	TMEM145	284339	19	protein_coding
213.094	0.514974	0.187986	2.73942	0.0061547	0.015029	1.75311	ENSG00000103227	LMF1	64788	16	protein_coding
8150.31	0.514943	0.0398024	12.9375	2.76554e-38	1.33074e-36	1.13816	ENSG00000072778	ACADVL	37	17	protein_coding
3262.48	0.514855	0.0498211	10.3341	4.9414e-25	9.27155e-24	1.78706	ENSG00000001167	NFYA	4800	6	protein_coding
1139.69	0.514715	0.107221	4.80051	1.58262e-06	8.71319e-06	1.5283	ENSG00000104133	SPG11	80208	15	protein_coding
2211.26	0.514596	0.0693642	7.41876	1.18218e-13	1.22127e-12	1.71012	ENSG00000112659	CUL9	23113	6	protein_coding
702.259	0.51388	0.104379	4.92319	8.51455e-07	3.81404e-06	1.9855	ENSG00000168434	COG7	91949	16	protein_coding
287.47	0.513864	0.144512	3.55587	0.000376732	0.00104913	2.04619	ENSG00000197363	ZNF517	340385	8	protein_coding
439.266	0.513517	0.125454	4.09327	4.25337e-05	0.000140713	2.06759	ENSG00000175866	BAIAP2	10458	17	protein_coding
102.771	0.513094	0.229311	2.23755	0.0252503	0.0402096	2.3664	ENSG00000186792	HYAL3	8372	3	protein_coding
701.35	0.512424	0.102694	4.98982	6.04367e-07	3.10986e-06	1.75311	ENSG00000173276	ZBTB21	49854	21	protein_coding
11770.1	0.512151	0.0340337	15.0483	3.54085e-51	3.04253e-49	0.931217	ENSG00000125868	DSTN	11034	20	protein_coding
1226.89	0.511472	0.0750629	6.81391	9.4984e-12	1.07379e-10	1.33334	ENSG00000010322	NISCH	11188	3	protein_coding
501.592	0.511449	0.114993	4.44768	8.6804e-06	3.02853e-05	2.20124	ENSG00000101846	STS	412	X	protein_coding
2489.51	0.51136	0.0591307	8.64796	5.24296e-18	7.11468e-17	1.71658	ENSG00000188130	MAPK12	6300	22	protein_coding
2665.4	0.511267	0.0556206	9.19205	3.85412e-20	5.90882e-19	1.71012	ENSG00000121716	PILRB	29990	7	protein_coding
357.276	0.510834	0.137134	3.72508	0.000195257	0.000577397	2.04619	ENSG00000213906	LTB4R2	56413	14	protein_coding
644.979	0.510789	0.0961367	5.31315	1.07748e-07	5.49928e-07	1.9855	ENSG00000182795	C1orf116	79098	1	protein_coding
256.809	0.509902	0.186185	2.73869	0.00616851	0.0147902	1.78915	ENSG00000251201	TMED7-TICAM2	100302736	5	protein_coding
638.849	0.509243	0.104613	4.86786	1.12813e-06	4.48049e-06	2.20124	ENSG00000167578	RAB4B	53916	19	protein_coding
491.903	0.509208	0.113937	4.46921	7.85103e-06	2.75549e-05	2.20124	ENSG00000156253	RWDD2B	10069	21	protein_coding
1405.86	0.508301	0.0697142	7.2912	3.07195e-13	3.06373e-12	1.71012	ENSG00000157800	SLC37A3	84255	7	protein_coding
984.344	0.508141	0.0887071	5.7283	1.01441e-08	7.04442e-08	1.62051	ENSG00000115107	STEAP3	55240	2	protein_coding
938.623	0.508114	0.0824685	6.16131	7.21439e-10	9.16721e-09	0.971564	ENSG00000148660	CAMK2G	818	10	protein_coding
572.772	0.507678	0.101418	5.00578	5.56363e-07	2.87865e-06	1.75311	ENSG00000077942	FBLN1	2192	22	protein_coding
7002.95	0.507593	0.0367417	13.8152	2.06439e-43	1.47263e-41	0.931217	ENSG00000186575	NF2	4771	22	protein_coding
723.631	0.507273	0.0939302	5.40053	6.64431e-08	3.32627e-07	2.0763	ENSG00000131788	PIAS3	10401	1	protein_coding
439.859	0.507253	0.122286	4.14808	3.35271e-05	0.000116832	1.9855	ENSG00000242612	DECR2	26063	16	protein_coding
1291.6	0.506548	0.096997	5.22231	1.76707e-07	1.00355e-06	1.71658	ENSG00000169604	ANTXR1	84168	2	protein_coding
3085.05	0.506307	0.0547423	9.24892	2.2678e-20	3.37305e-19	1.78937	ENSG00000139613	SMARCC2	6601	12	protein_coding
2349.03	0.505827	0.0539499	9.37587	6.8607e-21	1.17669e-19	1.58777	ENSG00000166272	WBP1L	54838	10	protein_coding
3176.53	0.505691	0.047948	10.5467	5.26372e-26	1.03273e-24	1.78937	ENSG00000140416	TPM1	7168	15	protein_coding
584.985	0.505334	0.120881	4.18043	2.90961e-05	0.000115155	1.75311	ENSG00000221926	TRIM16	10626	17	protein_coding
924.364	0.505286	0.101871	4.96006	7.04714e-07	3.58942e-06	1.75311	ENSG00000100154	TTC28	23331	22	protein_coding
6342.75	0.505247	0.0495629	10.194	2.108e-24	6.26499e-23	1.08256	ENSG00000130779	CLIP1	6249	12	protein_coding
301.22	0.505242	0.14841	3.40437	0.000663174	0.00175241	2.04619	ENSG00000162086	ZNF75A	7627	16	protein_coding
2615.06	0.5046	0.052766	9.56297	1.14427e-21	1.58711e-20	2.04236	ENSG00000103145	HCFC1R1	54985	16	protein_coding
805.102	0.503772	0.0964324	5.2241	1.75009e-07	1.05378e-06	1.61268	ENSG00000144040	SFXN5	94097	2	protein_coding
470.057	0.503659	0.109338	4.60643	4.0965e-06	1.50129e-05	2.20124	ENSG00000100906	NFKBIA	4792	14	protein_coding
1005.3	0.502189	0.0804382	6.24316	4.28814e-10	3.59218e-09	1.5283	ENSG00000151208	DLG5	9231	10	protein_coding
465.857	0.502124	0.114735	4.37636	1.20677e-05	4.33665e-05	2.0763	ENSG00000198799	LRIG2	9860	1	protein_coding
2056.55	0.502115	0.079083	6.34922	2.16404e-10	1.92053e-09	1.489	ENSG00000090097	PCBP4	57060	3	protein_coding
2881.15	0.501563	0.0679991	7.37602	1.63092e-13	1.58952e-12	1.78706	ENSG00000148358	GPR107	57720	9	protein_coding
479.406	0.500319	0.117013	4.27577	1.90476e-05	6.26673e-05	2.20124	ENSG00000163913	IFT122	55764	3	protein_coding
111.959	0.500146	0.219031	2.28345	0.0224039	0.0333418	2.59889	ENSG00000213123	TCTEX1D2	255758	3	protein_coding
155.267	0.499879	0.20583	2.4286	0.0151572	0.023301	2.62724	ENSG00000165171	METTL27	155368	7	protein_coding
956.116	0.499179	0.0876196	5.69712	1.21848e-08	7.79313e-08	1.75311	ENSG00000140463	BBS4	585	15	protein_coding
1475.71	0.499137	0.0735662	6.78486	1.162e-11	1.02223e-10	1.71658	ENSG00000136048	DRAM1	55332	12	protein_coding
548.757	0.499109	0.103751	4.81065	1.50441e-06	5.87694e-06	2.20124	ENSG00000242110	AMACR	23600	5	protein_coding
448.974	0.498804	0.11321	4.40601	1.05292e-05	3.83522e-05	2.06759	ENSG00000164291	ARSK	153642	5	protein_coding
1051.38	0.49854	0.102799	4.84967	1.23669e-06	6.88622e-06	1.5283	ENSG00000146842	TMEM209	84928	7	protein_coding
1326.56	0.497327	0.0727398	6.83707	8.08284e-12	9.19388e-11	1.33334	ENSG00000198198	SZT2	23334	1	protein_coding
1688.73	0.497002	0.063314	7.8498	4.16717e-15	6.01755e-14	1.33334	ENSG00000068400	GRIPAP1	56850	X	protein_coding
160.899	0.496927	0.232365	2.13856	0.0324711	0.0460958	2.59889	ENSG00000141736	ERBB2	2064	17	protein_coding
931.824	0.496639	0.0834663	5.95017	2.67865e-09	1.97371e-08	1.62051	ENSG00000138303	ASCC1	51008	10	protein_coding
269.084	0.495753	0.15221	3.25704	0.00112579	0.00326247	1.75311	ENSG00000275183	LENG9	94059	19	protein_coding
1187.31	0.495655	0.0734104	6.75184	1.45985e-11	1.27815e-10	1.71012	ENSG00000163125	RPRD2	23248	1	protein_coding
538.919	0.495327	0.121918	4.06281	4.84865e-05	0.000158602	2.06759	ENSG00000188878	FBF1	85302	17	protein_coding
4825.27	0.494931	0.0550155	8.9962	2.33656e-19	4.19912e-18	1.39082	ENSG00000142599	RERE	473	1	protein_coding
1579.27	0.494806	0.0719452	6.87754	6.08941e-12	5.49349e-11	1.71168	ENSG00000124574	ABCC10	89845	6	protein_coding
1208.45	0.494419	0.0968807	5.10338	3.3364e-07	1.81718e-06	1.71658	ENSG00000127946	HIP1	3092	7	protein_coding
1372.59	0.493857	0.0779461	6.33588	2.35992e-10	2.31898e-09	1.33334	ENSG00000123066	MED13L	23389	12	protein_coding
4633.45	0.493616	0.0582393	8.47566	2.3376e-17	3.7622e-16	1.39082	ENSG00000066117	SMARCD1	6602	12	protein_coding
651.24	0.493571	0.100411	4.9155	8.8554e-07	3.94962e-06	1.9855	ENSG00000196242	OR2C3	81472	1	protein_coding
272.698	0.493555	0.163537	3.018	0.00254449	0.00508834	2.42694	ENSG00000245848	CEBPA	1050	19	protein_coding
5622.43	0.492452	0.0490552	10.0387	1.02977e-23	2.93775e-22	1.08256	ENSG00000119383	PTPA	5524	9	protein_coding
1206.14	0.491943	0.0833638	5.90116	3.60958e-09	2.47364e-08	1.71658	ENSG00000139624	CERS5	91012	12	protein_coding
2031.47	0.490644	0.0586629	8.36379	6.07363e-17	6.56132e-16	2.04236	ENSG00000136158	SPRY2	10253	13	protein_coding
385.999	0.490644	0.119243	4.11464	3.87782e-05	0.000147476	1.78915	ENSG00000065989	PDE4A	5141	19	protein_coding
846.987	0.490192	0.0951628	5.15109	2.58981e-07	1.52809e-06	1.61268	ENSG00000068097	HEATR6	63897	17	protein_coding
4123.35	0.489664	0.0523	9.3626	7.77946e-21	1.20395e-19	1.75768	ENSG00000130005	GAMT	2593	19	protein_coding
6248.8	0.489239	0.049551	9.87345	5.4268e-23	1.72416e-21	0.931217	ENSG00000153944	MSI2	124540	17	protein_coding
369.874	0.488437	0.125622	3.88815	0.000101012	0.000356406	1.78915	ENSG00000204569	PPP1R10	5514	6	protein_coding
5772.86	0.487313	0.0430732	11.3136	1.12405e-29	4.10466e-28	1.08157	ENSG00000099622	CIRBP	1153	19	protein_coding
1200.7	0.486741	0.089176	5.4582	4.80982e-08	3.72448e-07	1.33334	ENSG00000168769	TET2	54790	4	protein_coding
4096.84	0.486548	0.0480581	10.1242	4.31601e-24	7.67027e-23	1.78937	ENSG00000129116	PALLD	23022	4	protein_coding
3143.28	0.486206	0.0588961	8.25531	1.51506e-16	2.31834e-15	1.39082	ENSG00000169047	IRS1	3667	2	protein_coding
127.169	0.485854	0.211474	2.29746	0.0215924	0.0350492	2.3664	ENSG00000173825	TIGD3	220359	11	protein_coding
6703.02	0.485538	0.0513967	9.44686	3.49133e-21	6.42587e-20	1.50621	ENSG00000105655	ISYNA1	51477	19	protein_coding
3086.63	0.485441	0.0577867	8.40056	4.44336e-17	6.52426e-16	1.50621	ENSG00000158008	EXTL1	2134	1	protein_coding
400.05	0.484829	0.136796	3.54417	0.000393854	0.00123357	1.78915	ENSG00000095321	CRAT	1384	9	protein_coding
972.653	0.484644	0.115069	4.21179	2.53356e-05	0.000108875	1.62051	ENSG00000135365	PHF21A	51317	11	protein_coding
14913.8	0.484468	0.0390949	12.3921	2.88461e-35	1.49985e-33	0.931217	ENSG00000197586	ENTPD6	955	20	protein_coding
190.74	0.48402	0.169923	2.84848	0.00439291	0.00968688	2.04619	ENSG00000244486	SCARF2	91179	22	protein_coding
9341.2	0.483628	0.0339013	14.2658	3.57576e-46	2.4084e-44	1.08256	ENSG00000082397	EPB41L3	23136	18	protein_coding
386.117	0.483036	0.120744	4.0005	6.32081e-05	0.000236134	1.75311	ENSG00000101265	RASSF2	9770	20	protein_coding
2844.81	0.483011	0.0590576	8.17865	2.87034e-16	3.99364e-15	1.50621	ENSG00000178980	SELENOW	6415	19	protein_coding
2655.61	0.48188	0.0581938	8.28061	1.22542e-16	1.65975e-15	1.58777	ENSG00000054598	FOXC1	2296	6	protein_coding
1841.52	0.481869	0.0754264	6.3886	1.67407e-10	1.10811e-09	2.04236	ENSG00000263465	SRSF8	10929	11	protein_coding
4614.31	0.481725	0.0582189	8.27438	1.29129e-16	1.55599e-15	1.78937	ENSG00000100014	SPECC1L	23384	22	protein_coding
4916.86	0.481687	0.0474853	10.1439	3.5264e-24	8.04207e-23	1.39082	ENSG00000174996	KLC2	64837	11	protein_coding
397.195	0.481398	0.176398	2.72905	0.00635169	0.0151836	1.78915	ENSG00000213928	IRF9	10379	14	protein_coding
949.854	0.481239	0.0791545	6.07974	1.20376e-09	9.16721e-09	1.62051	ENSG00000185386	MAPK11	5600	22	protein_coding
494.694	0.480976	0.105943	4.53996	5.62648e-06	2.02618e-05	2.20124	ENSG00000099999	RNF215	200312	22	protein_coding
4357.32	0.480519	0.0638796	7.52225	5.38414e-14	6.99455e-13	1.39082	ENSG00000131584	ACAP3	116983	1	protein_coding
2877.28	0.480473	0.0531694	9.03665	1.61542e-19	2.28432e-18	1.78937	ENSG00000068323	TFE3	7030	X	protein_coding
4437.55	0.479757	0.0491207	9.76689	1.56176e-22	2.58841e-21	1.75768	ENSG00000141425	RPRD1A	55197	18	protein_coding
1672.7	0.479455	0.0737442	6.50161	7.94673e-11	6.44608e-10	1.71168	ENSG00000134575	ACP2	53	11	protein_coding
2816.16	0.47911	0.0529491	9.0485	1.44949e-19	2.09307e-18	1.75768	ENSG00000117868	ESYT2	57488	7	protein_coding
1504.29	0.478319	0.0842916	5.67457	1.39035e-08	8.99156e-08	1.71658	ENSG00000155827	RNF20	56254	9	protein_coding
3887.15	0.478165	0.0783234	6.10502	1.02791e-09	7.18484e-09	1.78706	ENSG00000112851	ERBIN	55914	5	protein_coding
1389.68	0.47784	0.0998855	4.78387	1.7195e-06	1.06833e-05	1.33334	ENSG00000160584	SIK3	23387	11	protein_coding
1713.42	0.476808	0.072618	6.56598	5.16911e-11	5.69385e-10	1.26907	ENSG00000205476	CCDC85C	317762	14	protein_coding
7235.27	0.476746	0.0403846	11.8051	3.67158e-32	1.47158e-30	1.08256	ENSG00000139641	ESYT1	23344	12	protein_coding
2170.52	0.476664	0.0561936	8.48253	2.20345e-17	2.8864e-16	1.71658	ENSG00000142687	KIAA0319L	79932	1	protein_coding
1994.46	0.475707	0.062555	7.60462	2.8574e-14	2.58859e-13	2.04236	ENSG00000102531	FNDC3A	22862	13	protein_coding
952.581	0.475406	0.0924315	5.14333	2.69904e-07	2.53385e-06	0.971564	ENSG00000161714	PLCD3	113026	17	protein_coding
348.031	0.475113	0.147882	3.21278	0.00131457	0.00368345	1.78915	ENSG00000151065	DCP1B	196513	12	protein_coding
1651.58	0.474877	0.0703658	6.74869	1.4919e-11	1.73694e-10	1.26907	ENSG00000107036	RIC1	57589	9	protein_coding
2483.17	0.474381	0.059956	7.91216	2.52966e-15	2.8962e-14	1.71658	ENSG00000108175	ZMIZ1	57178	10	protein_coding
1992.99	0.47381	0.0832757	5.68966	1.27295e-08	8.90819e-08	1.58777	ENSG00000147813	NAPRT	93100	8	protein_coding
2997.4	0.473631	0.0727027	6.51463	7.28693e-11	7.24188e-10	1.39082	ENSG00000005483	KMT2E	55904	7	protein_coding
792.353	0.473603	0.125853	3.76315	0.000167789	0.000989581	0.971564	ENSG00000182957	SPATA13	221178	13	protein_coding
5020.34	0.473118	0.0547192	8.64628	5.32037e-18	8.86049e-17	1.39082	ENSG00000164292	RHOBTB3	22836	5	protein_coding
1723.66	0.473113	0.0784345	6.03195	1.61991e-09	1.15477e-08	1.71658	ENSG00000073711	PPP2R3A	5523	3	protein_coding
2269.39	0.472649	0.0701401	6.73865	1.59868e-11	1.39715e-10	1.71012	ENSG00000050820	BCAR1	9564	16	protein_coding
2071.49	0.472555	0.074723	6.32409	2.54732e-10	2.24383e-09	1.489	ENSG00000105429	MEGF8	1954	19	protein_coding
3337.27	0.472464	0.0539149	8.76314	1.89883e-18	2.55147e-17	1.78937	ENSG00000119777	TMEM214	54867	2	protein_coding
4107.97	0.472402	0.0488809	9.66435	4.27328e-22	6.87654e-21	1.78706	ENSG00000065361	ERBB3	2065	12	protein_coding
1616.16	0.471941	0.0746909	6.31858	2.63971e-10	2.03323e-09	1.71012	ENSG00000169105	CHST14	113189	15	protein_coding
521.764	0.4719	0.142268	3.31697	0.000909991	0.00240223	1.9855	ENSG00000110881	ASIC1	41	12	protein_coding
1552.54	0.4712	0.0733169	6.42689	1.30242e-10	1.30905e-09	1.33334	ENSG00000131069	ACSS2	55902	20	protein_coding
703.827	0.471146	0.0956395	4.92627	8.38146e-07	3.60193e-06	2.0763	ENSG00000168000	BSCL2	26580	11	protein_coding
832.271	0.470508	0.0869008	5.41431	6.15243e-08	3.91494e-07	1.62051	ENSG00000171469	ZNF561	93134	19	protein_coding
1738.59	0.470045	0.0716109	6.56388	5.24265e-11	4.33818e-10	1.71168	ENSG00000171163	ZNF692	55657	1	protein_coding
1736.74	0.469203	0.0741122	6.33098	2.43615e-10	1.88652e-09	1.71012	ENSG00000013364	MVP	9961	16	protein_coding
1223.97	0.468824	0.0737487	6.35705	2.05668e-10	2.13014e-09	1.26907	ENSG00000135124	P2RX4	5025	12	protein_coding
1245.86	0.468754	0.0789073	5.94057	2.84036e-09	1.97478e-08	1.71658	ENSG00000168575	SLC20A2	6575	8	protein_coding
1728.84	0.468395	0.0750683	6.23959	4.3873e-10	3.29539e-09	1.71168	ENSG00000013288	MAN2B2	23324	4	protein_coding
1774.42	0.468202	0.065853	7.1098	1.16211e-12	1.47985e-11	1.26907	ENSG00000155816	FMN2	56776	1	protein_coding
752.904	0.467603	0.089534	5.22263	1.76402e-07	9.81727e-07	1.75311	ENSG00000116815	CD58	965	1	protein_coding
1008.88	0.467374	0.0917418	5.09445	3.49752e-07	2.00418e-06	1.62051	ENSG00000118162	KPTN	11133	19	protein_coding
167.813	0.467125	0.199985	2.3358	0.0195017	0.031305	2.42694	ENSG00000107902	LHPP	64077	10	protein_coding
124.432	0.467033	0.214468	2.17763	0.0294337	0.0423868	2.59889	ENSG00000102981	PARD6A	50855	16	protein_coding
808.407	0.466719	0.0858273	5.43789	5.39157e-08	3.64388e-07	1.5283	ENSG00000111678	C12orf57	113246	12	protein_coding
647.25	0.466592	0.101641	4.5906	4.41966e-06	1.70602e-05	2.0763	ENSG00000172888	ZNF621	285268	3	protein_coding
693.896	0.466536	0.111683	4.17732	2.94963e-05	0.000116477	1.75311	ENSG00000106692	FKTN	2218	9	protein_coding
2011.91	0.466098	0.0578604	8.05557	7.91121e-16	1.07329e-14	1.489	ENSG00000170385	SLC30A1	7779	1	protein_coding
939.344	0.465908	0.10158	4.58663	4.5046e-06	2.30896e-05	1.5283	ENSG00000198933	TBKBP1	9755	17	protein_coding
438.92	0.46579	0.13245	3.51673	0.0004369	0.00118816	2.06759	ENSG00000129219	PLD2	5338	17	protein_coding
403.809	0.465624	0.14062	3.31123	0.000928866	0.00244841	1.9855	ENSG00000181481	RNF135	84282	17	protein_coding
833.838	0.465343	0.11092	4.19532	2.72482e-05	0.000116837	1.61268	ENSG00000179912	R3HDM2	22864	12	protein_coding
4654.21	0.465155	0.0481872	9.65307	4.77052e-22	7.76874e-21	1.75768	ENSG00000107438	PDLIM1	9124	10	protein_coding
2796.18	0.464489	0.0719506	6.45565	1.07752e-10	9.83698e-10	1.489	ENSG00000257923	CUX1	1523	7	protein_coding
1277.57	0.464474	0.0729348	6.36834	1.91081e-10	1.48955e-09	1.71168	ENSG00000198373	WWP2	11060	16	protein_coding
920.367	0.46404	0.102574	4.52397	6.06906e-06	2.90018e-05	1.61268	ENSG00000070159	PTPN3	5774	9	protein_coding
1450.4	0.46375	0.0720002	6.44095	1.18726e-10	9.45481e-10	1.71168	ENSG00000074054	CLASP1	23332	2	protein_coding
1014.39	0.463106	0.0984073	4.70601	2.52607e-06	1.27996e-05	1.61268	ENSG00000188549	C15orf52	388115	15	protein_coding
741.774	0.462092	0.08993	5.13836	2.77151e-07	1.21163e-06	2.20124	ENSG00000102096	PIM2	11040	X	protein_coding
5814.01	0.461619	0.0474609	9.7263	2.32918e-22	7.18446e-21	0.931217	ENSG00000172037	LAMB2	3913	3	protein_coding
460.777	0.461266	0.12028	3.83492	0.000125606	0.000445336	1.75311	ENSG00000183020	AP2A2	161	11	protein_coding
1064.58	0.461006	0.0782059	5.89477	3.75194e-09	4.4287e-08	0.971564	ENSG00000168101	NUDT16L1	84309	16	protein_coding
3792.64	0.460296	0.0647061	7.11365	1.13018e-12	1.0405e-11	1.78937	ENSG00000196663	TECPR2	9895	14	protein_coding
497.688	0.460015	0.121663	3.78106	0.00015616	0.000467214	2.06759	ENSG00000188760	TMEM198	130612	2	protein_coding
2931.3	0.4598	0.0570501	8.05958	7.65554e-16	8.90054e-15	1.75768	ENSG00000099203	TMED1	11018	19	protein_coding
544.255	0.45972	0.109604	4.19438	2.73624e-05	0.000108753	1.75311	ENSG00000073969	NSF	4905	17	protein_coding
3789.23	0.459421	0.0493366	9.31198	1.25472e-20	1.92061e-19	1.75768	ENSG00000090863	GLG1	2734	16	protein_coding
5057.64	0.458836	0.0497104	9.23018	2.70178e-20	3.99268e-19	1.78937	ENSG00000100239	PPP6R2	9701	22	protein_coding
3176.2	0.458792	0.0799558	5.73807	9.57637e-09	6.15932e-08	1.75768	ENSG00000115464	USP34	9736	2	protein_coding
1405.05	0.45851	0.086894	5.27666	1.31561e-07	9.63826e-07	1.33334	ENSG00000186283	TOR3A	64222	1	protein_coding
2196.99	0.458431	0.0573227	7.99738	1.27092e-15	1.59732e-14	1.58777	ENSG00000178531	CTXN1	404217	19	protein_coding
171.455	0.458321	0.190185	2.40986	0.0159585	0.0262012	2.42694	ENSG00000156453	PCDH1	5097	5	protein_coding
625.419	0.457865	0.10628	4.3081	1.64662e-05	5.47697e-05	2.20124	ENSG00000140950	TLDC1	57707	16	protein_coding
1623.37	0.457783	0.082522	5.5474	2.8995e-08	1.81676e-07	1.71012	ENSG00000141569	TRIM65	201292	17	protein_coding
1483.98	0.45764	0.071009	6.44482	1.15738e-10	1.169e-09	1.33334	ENSG00000119403	PHF19	26147	9	protein_coding
1375.41	0.456316	0.0928012	4.91713	8.78221e-07	4.47432e-06	1.71658	ENSG00000003756	RBM5	10181	3	protein_coding
10711.6	0.455614	0.0344969	13.2074	7.95355e-40	4.06182e-38	1.13816	ENSG00000171603	CLSTN1	22883	1	protein_coding
516.379	0.455298	0.130137	3.4986	0.000467712	0.00126302	2.06759	ENSG00000130529	TRPM4	54795	19	protein_coding
517.553	0.454274	0.117392	3.8697	0.000108969	0.000333444	2.0763	ENSG00000113645	WWC1	23286	5	protein_coding
4255.56	0.454074	0.0481803	9.42448	4.32241e-21	6.802e-20	1.75768	ENSG00000135919	SERPINE2	5270	2	protein_coding
2044.24	0.453685	0.0684375	6.62919	3.37545e-11	3.05143e-10	1.58777	ENSG00000180891	CUEDC1	404093	17	protein_coding
413.296	0.452416	0.125266	3.61165	0.00030425	0.000850732	2.0763	ENSG00000181666	HKR1	284459	19	protein_coding
725.078	0.452299	0.104143	4.34307	1.40503e-05	5.20131e-05	1.9855	ENSG00000214114	MYCBP	26292	1	protein_coding
2417.55	0.452002	0.0668844	6.75796	1.39947e-11	1.22216e-10	1.71658	ENSG00000143341	HMCN1	83872	1	protein_coding
215.752	0.451662	0.176756	2.55528	0.0106104	0.0212082	2.04619	ENSG00000197362	ZNF786	136051	7	protein_coding
1494.61	0.45142	0.10126	4.45802	8.27185e-06	3.65781e-05	1.71012	ENSG00000109458	GAB1	2549	4	protein_coding
667.343	0.451327	0.104584	4.31544	1.59282e-05	5.84247e-05	1.9855	ENSG00000140691	ARMC5	79798	16	protein_coding
298.927	0.450456	0.159799	2.81889	0.00481901	0.00904545	2.42694	ENSG00000236104	ZBTB22	9278	6	protein_coding
155.142	0.449542	0.199722	2.25085	0.0243953	0.0358942	2.59889	ENSG00000124370	MCEE	84693	2	protein_coding
985.231	0.44904	0.0787339	5.70327	1.17532e-08	7.52734e-08	1.75311	ENSG00000169372	CRADD	8738	12	protein_coding
687.334	0.44897	0.0972704	4.61569	3.91799e-06	1.58825e-05	1.9855	ENSG00000170473	PYM1	84305	12	protein_coding
2442.63	0.448757	0.0613538	7.31424	2.58834e-13	2.5878e-12	1.71658	ENSG00000103197	TSC2	7249	16	protein_coding
2329.21	0.448356	0.0668853	6.70336	2.03683e-11	1.48869e-10	2.04236	ENSG00000054793	ATP9A	10079	20	protein_coding
9629.72	0.448026	0.034475	12.9957	1.29442e-38	4.83551e-37	1.50621	ENSG00000203879	GDI1	2664	X	protein_coding
4038.25	0.447997	0.0573883	7.80643	5.88327e-15	6.32556e-14	1.78937	ENSG00000145495	2019-03-06	10299	5	protein_coding
1526.09	0.447556	0.0715082	6.25881	3.87935e-10	2.9391e-09	1.71658	ENSG00000142039	CCDC97	90324	19	protein_coding
10482.8	0.447384	0.0435144	10.2813	8.55909e-25	2.47441e-23	1.13816	ENSG00000166165	CKB	1152	14	protein_coding
29025.3	0.446794	0.0272732	16.3822	2.56486e-60	2.22151e-58	1.13816	ENSG00000150991	UBC	7316	12	protein_coding
613.68	0.446722	0.119627	3.73429	0.000188243	0.000642306	1.75311	ENSG00000141337	ARSG	22901	17	protein_coding
1162.26	0.446662	0.0756323	5.9057	3.51155e-09	2.36423e-08	1.75311	ENSG00000196968	FUT11	170384	10	protein_coding
883.129	0.446602	0.0864763	5.16444	2.41153e-07	2.28338e-06	0.971564	ENSG00000119723	COQ6	51004	14	protein_coding
920.645	0.446599	0.0819998	5.44635	5.1415e-08	3.48656e-07	1.5283	ENSG00000131773	KHDRBS3	10656	8	protein_coding
662.148	0.446002	0.138647	3.21682	0.00129622	0.00302216	2.20124	ENSG00000132005	RFX1	5989	19	protein_coding
2673.6	0.445758	0.06175	7.21875	5.24672e-13	5.14368e-12	1.71012	ENSG00000140400	MAN2C1	4123	15	protein_coding
3640.53	0.445573	0.0496916	8.96677	3.0534e-19	5.4487e-18	1.39082	ENSG00000075151	EIF4G3	8672	1	protein_coding
291.397	0.445391	0.145545	3.06017	0.0022121	0.00601151	1.75311	ENSG00000162241	SLC25A45	283130	11	protein_coding
461.935	0.445338	0.12655	3.51908	0.000433052	0.0011785	2.06759	ENSG00000197128	ZNF772	400720	19	protein_coding
24305.5	0.445194	0.0357797	12.4426	1.53334e-35	5.00774e-34	1.50621	ENSG00000076706	MCAM	4162	11	protein_coding
1404.59	0.444799	0.0695997	6.39083	1.6499e-10	1.29246e-09	1.71168	ENSG00000112983	BRD8	10902	5	protein_coding
2099.36	0.444375	0.0605418	7.33997	2.13644e-13	2.31573e-12	1.58777	ENSG00000186866	POFUT2	23275	21	protein_coding
1625.28	0.444132	0.0778567	5.70448	1.16699e-08	1.01535e-07	1.26907	ENSG00000158987	RAPGEF6	51735	5	protein_coding
410.73	0.443384	0.12208	3.63193	0.00028131	0.000825671	1.9855	ENSG00000148356	LRSAM1	90678	9	protein_coding
242.577	0.443185	0.168112	2.63625	0.00838287	0.0177201	1.9855	ENSG00000141642	ELAC1	55520	18	protein_coding
2306.67	0.442371	0.0667247	6.62978	3.36178e-11	2.83818e-10	1.71012	ENSG00000186716	BCR	613	22	protein_coding
638.835	0.442008	0.105935	4.17244	3.01356e-05	0.000118767	1.75311	ENSG00000135473	PAN2	9924	12	protein_coding
2474.67	0.441974	0.0590165	7.48898	6.94092e-14	7.30662e-13	1.71012	ENSG00000143776	CDC42BPA	8476	1	protein_coding
2079.69	0.441843	0.0603742	7.3184	2.50943e-13	2.52015e-12	1.71012	ENSG00000160305	DIP2A	23181	21	protein_coding
411.6	0.441552	0.129894	3.39932	0.000675536	0.00166849	2.20124	ENSG00000168517	HEXIM2	124790	17	protein_coding
342.801	0.441103	0.133837	3.29582	0.000981335	0.00283703	1.78915	ENSG00000197429	IPP	3652	1	protein_coding
907.163	0.440677	0.0953363	4.62234	3.79435e-06	1.96932e-05	1.5283	ENSG00000254726	MEX3A	92312	1	protein_coding
20263.1	0.440042	0.036368	12.0997	1.05989e-33	5.26274e-32	0.931217	ENSG00000147065	MSN	4478	X	protein_coding
396.453	0.43975	0.118816	3.70111	0.000214661	0.000722108	1.75311	ENSG00000149798	CDC42EP2	10435	11	protein_coding
1924.57	0.439234	0.0672618	6.53022	6.56719e-11	6.1445e-10	1.489	ENSG00000100949	RABGGTA	5875	14	protein_coding
7256.88	0.438853	0.0463051	9.47743	2.60634e-21	4.8187e-20	1.50621	ENSG00000103335	PIEZO1	9780	16	protein_coding
3140.31	0.438676	0.0481416	9.1122	8.07265e-20	1.48387e-18	1.39082	ENSG00000162613	FUBP1	8880	1	protein_coding
2246.7	0.437162	0.0538798	8.11366	4.91186e-16	4.98494e-15	2.04236	ENSG00000108773	KAT2A	2648	17	protein_coding
843.327	0.436897	0.0874579	4.99551	5.86801e-07	3.02611e-06	1.75311	ENSG00000254505	CHMP4A	29082	14	protein_coding
1355.27	0.436441	0.0776904	5.6177	1.9352e-08	1.23785e-07	1.71012	ENSG00000171940	ZNF217	7764	20	protein_coding
3003.18	0.43632	0.0535295	8.15101	3.60894e-16	4.21424e-15	1.78706	ENSG00000185722	ANKFY1	51479	17	protein_coding
878.334	0.435396	0.0941384	4.62507	3.7448e-06	1.85144e-05	1.61268	ENSG00000131374	TBC1D5	9779	3	protein_coding
1108.76	0.434859	0.0791782	5.49216	3.97054e-08	4.19308e-07	0.971564	ENSG00000213079	SCAF8	22828	6	protein_coding
1998.8	0.434648	0.059722	7.27786	3.3916e-13	3.37085e-12	1.71012	ENSG00000120725	SIL1	64374	5	protein_coding
1084.67	0.434376	0.0774503	5.60845	2.04146e-08	1.37314e-07	1.62051	ENSG00000061273	HDAC7	51564	12	protein_coding
274.166	0.434144	0.140206	3.09648	0.00195835	0.00538858	1.75311	ENSG00000176209	SMIM19	114926	8	protein_coding
1402.34	0.434008	0.07442	5.83187	5.48097e-09	3.69793e-08	1.71012	ENSG00000102893	PHKB	5257	16	protein_coding
1983.09	0.433492	0.0638755	6.78652	1.14871e-11	1.08985e-10	1.58777	ENSG00000198133	TMEM229B	161145	14	protein_coding
17223.3	0.433483	0.0487442	8.89302	5.94697e-19	1.33913e-17	1.08256	ENSG00000197102	DYNC1H1	1778	14	protein_coding
9342.4	0.433043	0.0468118	9.25072	2.22987e-20	3.91897e-19	1.50621	ENSG00000104964	AES	166	19	protein_coding
2204.61	0.432392	0.0678567	6.37213	1.86417e-10	1.56237e-09	1.58777	ENSG00000134852	CLOCK	9575	4	protein_coding
2987.95	0.430901	0.0832106	5.17844	2.23752e-07	1.53023e-06	1.39082	ENSG00000099364	FBXL19	54620	16	protein_coding
3771.05	0.430348	0.0468773	9.18031	4.29835e-20	6.40472e-19	1.75768	ENSG00000071991	CDH19	28513	18	protein_coding
4350.57	0.430324	0.0479087	8.98217	2.65485e-19	4.40115e-18	1.50621	ENSG00000184916	JAG2	3714	14	protein_coding
9081.16	0.429727	0.0480658	8.9404	3.87778e-19	8.37415e-18	1.13816	ENSG00000112992	NNT	23530	5	protein_coding
1582.82	0.429635	0.0667963	6.43202	1.25921e-10	9.98352e-10	1.71168	ENSG00000107874	CUEDC2	79004	10	protein_coding
332.155	0.429526	0.151021	2.84414	0.00445316	0.0100683	1.9855	ENSG00000096968	JAK2	3717	9	protein_coding
960.306	0.428805	0.0856043	5.00915	5.46705e-07	3.06035e-06	1.61268	ENSG00000121931	LRIF1	55791	1	protein_coding
2716.98	0.428575	0.0553521	7.74271	9.73194e-15	1.07727e-13	1.71658	ENSG00000020129	NCDN	23154	1	protein_coding
5428.86	0.428534	0.0407254	10.5225	6.80292e-26	2.18129e-24	1.08256	ENSG00000178252	WDR6	11180	3	protein_coding
2762.61	0.428429	0.0517975	8.27123	1.32583e-16	1.66582e-15	1.71012	ENSG00000148396	SEC16A	9919	9	protein_coding
169.217	0.428055	0.188787	2.2674	0.0233657	0.0426918	2.04619	ENSG00000183569	SERHL2	253190	22	protein_coding
548.005	0.427977	0.123928	3.45342	0.000553526	0.00152851	1.9855	ENSG00000174943	KCTD13	253980	16	protein_coding
897.644	0.427682	0.0827299	5.16962	2.34565e-07	2.22431e-06	0.971564	ENSG00000178028	DMAP1	55929	1	protein_coding
682.153	0.427608	0.0973828	4.391	1.12829e-05	4.07067e-05	2.0763	ENSG00000140848	CPNE2	221184	16	protein_coding
666.599	0.427551	0.0949722	4.50185	6.73632e-06	2.52313e-05	2.0763	ENSG00000123636	BAZ2B	29994	2	protein_coding
1821.8	0.427318	0.0726457	5.88222	4.04789e-09	2.34097e-08	2.04236	ENSG00000166887	VPS39	23339	15	protein_coding
518.257	0.426292	0.115865	3.67921	0.000233956	0.000781035	1.75311	ENSG00000186318	BACE1	23621	11	protein_coding
42241.8	0.425919	0.0371923	11.4518	2.30306e-30	9.99203e-29	0.931217	ENSG00000100097	LGALS1	3956	22	protein_coding
257.536	0.42574	0.154384	2.75767	0.00582142	0.0124849	2.04619	ENSG00000120049	KCNIP2	30819	10	protein_coding
584.695	0.425268	0.115761	3.67366	0.000239098	0.00064927	2.20124	ENSG00000049769	PPP1R3F	89801	X	protein_coding
498.59	0.424821	0.108035	3.93226	8.41502e-05	0.000274367	1.9855	ENSG00000067836	ROGDI	79641	16	protein_coding
378.625	0.424626	0.155762	2.72612	0.00640829	0.0135672	2.04619	ENSG00000103544	C16orf62	57020	16	protein_coding
214.491	0.424135	0.161079	2.63308	0.0084614	0.0195304	1.78915	ENSG00000074935	TUBE1	51175	6	protein_coding
6331.85	0.423964	0.051393	8.24946	1.59114e-16	3.59608e-15	0.931217	ENSG00000084774	CAD	790	2	protein_coding
293.89	0.423625	0.139909	3.02786	0.00246295	0.0059201	1.9855	ENSG00000272196	HIST2H2AA4	723790	1	protein_coding
699.435	0.422526	0.115069	3.67194	0.000240713	0.000691545	2.06759	ENSG00000125449	ARMC7	79637	17	protein_coding
4921.63	0.421737	0.0442315	9.53477	1.50213e-21	2.37021e-20	1.78706	ENSG00000064666	CNN2	1265	19	protein_coding
2826.7	0.421737	0.0510619	8.25932	1.46507e-16	1.75844e-15	1.78706	ENSG00000150760	DOCK1	1793	10	protein_coding
1755.8	0.421673	0.0740561	5.69396	1.24125e-08	8.09297e-08	1.71658	ENSG00000148498	PARD3	56288	10	protein_coding
1117.67	0.421643	0.0801927	5.25787	1.45732e-07	8.21444e-07	1.75311	ENSG00000112893	MAN2A1	4124	5	protein_coding
8758.8	0.420918	0.0586136	7.18123	6.90849e-13	1.0492e-11	1.08256	ENSG00000170004	CHD3	1107	17	protein_coding
1290.93	0.420571	0.0720316	5.8387	5.26083e-09	3.56442e-08	1.71012	ENSG00000130304	SLC27A1	376497	19	protein_coding
710.34	0.420524	0.0933923	4.50276	6.70752e-06	2.38177e-05	2.20124	ENSG00000105662	CRTC1	23373	19	protein_coding
2859.13	0.420471	0.056623	7.4258	1.12102e-13	1.11158e-12	1.78937	ENSG00000156521	TYSND1	219743	10	protein_coding
5490.79	0.42041	0.0418179	10.0534	8.87795e-24	1.83645e-22	1.50621	ENSG00000094916	CBX5	23468	12	protein_coding
8377.89	0.420328	0.0409664	10.2603	1.06366e-24	3.0385e-23	1.13816	ENSG00000112078	KCTD20	222658	6	protein_coding
2731.78	0.42032	0.0604076	6.95806	3.44993e-12	3.64631e-11	1.489	ENSG00000118276	B4GALT6	9331	18	protein_coding
1291.25	0.420132	0.0694981	6.04523	1.49198e-09	1.07079e-08	1.71012	ENSG00000174282	ZBTB4	57659	17	protein_coding
2968.34	0.420077	0.0594342	7.06792	1.57268e-12	1.81311e-11	1.39082	ENSG00000197712	FAM114A1	92689	4	protein_coding
3640.7	0.41967	0.0460463	9.11409	7.93305e-20	1.14799e-18	1.78706	ENSG00000196700	ZNF512B	57473	20	protein_coding
331.157	0.419503	0.132651	3.16246	0.00156443	0.00392611	1.9855	ENSG00000132016	C19orf57	79173	19	protein_coding
834.594	0.419039	0.0992337	4.22275	2.4134e-05	0.000109875	1.5283	ENSG00000164366	CCDC127	133957	5	protein_coding
3349.67	0.417944	0.0527094	7.9292	2.2057e-15	2.47414e-14	1.75768	ENSG00000136040	PLXNC1	10154	12	protein_coding
589.59	0.417385	0.11955	3.49131	0.000480658	0.00122445	2.20124	ENSG00000112276	BVES	11149	6	protein_coding
1167.84	0.417353	0.0743135	5.61611	1.95299e-08	1.39105e-07	1.5283	ENSG00000204977	TRIM13	10206	13	protein_coding
651.41	0.416706	0.0945902	4.40538	1.05596e-05	3.99365e-05	1.9855	ENSG00000101104	PABPC1L	80336	20	protein_coding
287.081	0.416677	0.152002	2.74126	0.00612033	0.0146842	1.78915	ENSG00000143443	C1orf56	54964	1	protein_coding
2069.85	0.416671	0.0697743	5.97169	2.34803e-09	1.88747e-08	1.489	ENSG00000129480	DTD2	112487	14	protein_coding
448.627	0.416566	0.112171	3.71365	0.000204288	0.000618112	1.9855	ENSG00000112167	SAYSD1	55776	6	protein_coding
1840.87	0.41625	0.0634712	6.55808	5.45035e-11	4.5064e-10	1.71012	ENSG00000104823	ECH1	1891	19	protein_coding
3996.81	0.416056	0.0506263	8.21819	2.06605e-16	2.493e-15	1.75768	ENSG00000126214	KLC1	3831	14	protein_coding
553.881	0.416014	0.10615	3.91913	8.8869e-05	0.00026253	2.20124	ENSG00000150907	FOXO1	2308	13	protein_coding
210.175	0.415524	0.16778	2.4766	0.013264	0.026589	1.9855	ENSG00000110628	SLC22A18	5002	11	protein_coding
371.5	0.415121	0.128858	3.22153	0.00127507	0.00365439	1.75311	ENSG00000119004	CYP20A1	57404	2	protein_coding
1527.82	0.414806	0.065549	6.32818	2.48064e-10	2.5529e-09	1.26907	ENSG00000107175	CREB3	10488	9	protein_coding
1166.95	0.413804	0.0836046	4.94954	7.43878e-07	6.54734e-06	0.971564	ENSG00000198824	CHAMP1	283489	13	protein_coding
330.387	0.413767	0.144277	2.86786	0.00413258	0.00942242	1.9855	ENSG00000166548	TK2	7084	16	protein_coding
2847.62	0.413611	0.0552337	7.4884	6.97209e-14	7.14603e-13	1.75768	ENSG00000213977	TAX1BP3	30851	17	protein_coding
240.517	0.413202	0.155595	2.65563	0.00791616	0.0184474	1.78915	ENSG00000161914	ZNF653	115950	19	protein_coding
1138.55	0.413043	0.0812856	5.08138	3.74705e-07	2.25715e-06	1.5283	ENSG00000142733	MAP3K6	9064	1	protein_coding
1415.59	0.411842	0.0785782	5.24117	1.59558e-07	9.11574e-07	1.71658	ENSG00000070882	OSBPL3	26031	7	protein_coding
1675.31	0.411651	0.0676536	6.08468	1.16724e-09	1.07391e-08	1.33334	ENSG00000149084	HSD17B12	51144	11	protein_coding
588.468	0.410945	0.105355	3.90059	9.59591e-05	0.000281466	2.20124	ENSG00000037042	TUBG2	27175	17	protein_coding
920.784	0.410817	0.0831067	4.94324	7.68331e-07	4.18064e-06	1.62051	ENSG00000157216	SSBP3	23648	1	protein_coding
1339.36	0.410683	0.0735387	5.58458	2.3427e-08	1.97031e-07	1.26907	ENSG00000107829	FBXW4	6468	10	protein_coding
637.173	0.410154	0.151087	2.71468	0.00663394	0.0131272	2.20124	ENSG00000113916	BCL6	604	3	protein_coding
3622.07	0.410138	0.0730227	5.61658	1.94771e-08	1.51839e-07	1.39082	ENSG00000141027	NCOR1	9611	17	protein_coding
269.98	0.409964	0.163109	2.51344	0.0119561	0.0270744	1.75311	ENSG00000183718	TRIM52	84851	5	protein_coding
1977.13	0.409913	0.0600603	6.82502	8.79151e-12	6.60562e-11	2.04236	ENSG00000015532	XYLT2	64132	17	protein_coding
521.076	0.409678	0.136688	2.99718	0.00272487	0.00624848	2.06759	ENSG00000163482	STK36	27148	2	protein_coding
2178.51	0.409123	0.0590453	6.92897	4.23904e-12	3.89356e-11	1.71012	ENSG00000109920	FNBP4	23360	11	protein_coding
1149.14	0.408969	0.0737804	5.54306	2.97232e-08	3.18533e-07	0.971564	ENSG00000158623	COPG2	26958	7	protein_coding
5493.02	0.408087	0.0420145	9.71302	2.65368e-22	8.14742e-21	0.931217	ENSG00000127463	EMC1	23065	1	protein_coding
2119.69	0.407158	0.0765226	5.32076	1.03333e-07	6.09064e-07	1.71012	ENSG00000167702	KIFC2	90990	8	protein_coding
941.485	0.406673	0.0802589	5.06702	4.04102e-07	2.30343e-06	1.61268	ENSG00000188636	RTL6	84247	22	protein_coding
8107.51	0.406264	0.0594818	6.83005	8.48842e-12	1.1228e-10	1.13816	ENSG00000100242	SUN2	25777	22	protein_coding
1739.73	0.405664	0.0647131	6.26865	3.64184e-10	3.66823e-09	1.26907	ENSG00000147853	AK3	50808	9	protein_coding
542.876	0.405588	0.138584	2.92666	0.00342623	0.00768964	2.06759	ENSG00000174197	MGA	23269	15	protein_coding
30207.8	0.405322	0.0317175	12.7791	2.14444e-37	7.46177e-36	1.50621	ENSG00000106397	PLOD3	8985	7	protein_coding
206.053	0.405263	0.163226	2.48284	0.013034	0.0218773	2.42694	ENSG00000174137	FAM53A	152877	4	protein_coding
1836.81	0.40486	0.0891847	4.53957	5.637e-06	2.74489e-05	1.58777	ENSG00000133812	SBF2	81846	11	protein_coding
808.741	0.40458	0.0853963	4.73767	2.16187e-06	1.10679e-05	1.61268	ENSG00000148925	BTBD10	84280	11	protein_coding
1516.73	0.403981	0.0734534	5.49983	3.80165e-08	2.98761e-07	1.33334	ENSG00000153879	CEBPG	1054	19	protein_coding
2955.4	0.403448	0.056149	7.18531	6.70572e-13	6.3658e-12	1.75768	ENSG00000073849	ST6GAL1	6480	3	protein_coding
6986.91	0.403106	0.0464611	8.67621	4.09185e-18	8.77149e-17	1.08256	ENSG00000141959	PFKL	5211	21	protein_coding
9282.81	0.402558	0.0355206	11.3331	8.99736e-30	3.29838e-28	1.08256	ENSG00000120889	TNFRSF10B	8795	8	protein_coding
1558.76	0.402156	0.0785623	5.11894	3.07252e-07	1.69198e-06	1.71012	ENSG00000139438	FAM222A	84915	12	protein_coding
2636.7	0.401465	0.0559407	7.17661	7.14589e-13	6.94414e-12	1.71012	ENSG00000177030	DEAF1	10522	11	protein_coding
579.162	0.400782	0.108213	3.70365	0.000212521	0.000640738	1.9855	ENSG00000125457	MIF4GD	57409	17	protein_coding
1376.94	0.400584	0.0845136	4.73987	2.13851e-06	1.03585e-05	1.71658	ENSG00000157911	PEX10	5192	1	protein_coding
2142.9	0.400273	0.0625873	6.39544	1.60085e-10	1.25319e-09	1.71658	ENSG00000125746	EML2	24139	19	protein_coding
1392.21	0.400131	0.0744804	5.3723	7.77369e-08	5.89603e-07	1.33334	ENSG00000128699	ORMDL1	94101	2	protein_coding
844.181	0.399928	0.105923	3.77565	0.000159591	0.000626618	1.5283	ENSG00000135317	SNX14	57231	6	protein_coding
2488.2	0.399821	0.0632358	6.3227	2.57037e-10	1.98193e-09	1.71012	ENSG00000177666	PNPLA2	57104	11	protein_coding
1530.19	0.399026	0.0672609	5.9325	2.9835e-09	2.62601e-08	1.33334	ENSG00000102181	CD99L2	83692	X	protein_coding
975.097	0.399001	0.0932414	4.27922	1.87546e-05	8.22918e-05	1.62051	ENSG00000110400	NECTIN1	5818	11	protein_coding
1353.42	0.398958	0.0666605	5.98492	2.16503e-09	1.94166e-08	1.33334	ENSG00000256537	SMIM10L1	100129361	12	protein_coding
14156	0.398818	0.0358104	11.1369	8.2939e-29	2.95293e-27	1.08157	ENSG00000115310	RTN4	57142	2	protein_coding
518.638	0.39878	0.109901	3.62854	0.000285025	0.000834798	1.9855	ENSG00000179348	GATA2	2624	3	protein_coding
675.136	0.398558	0.0933877	4.26778	1.97428e-05	6.47642e-05	2.20124	ENSG00000111203	ITFG2	55846	12	protein_coding
267.438	0.39855	0.146053	2.72881	0.00635631	0.0154569	1.75311	ENSG00000179922	ZNF784	147808	19	protein_coding
2787.29	0.398023	0.0804451	4.94776	7.50722e-07	3.88261e-06	1.71658	ENSG00000173575	CHD2	1106	15	protein_coding
5053.42	0.397789	0.061309	6.48826	8.6832e-11	8.55126e-10	1.39082	ENSG00000132466	ANKRD17	26057	4	protein_coding
977.813	0.397535	0.0987556	4.02544	5.68677e-05	0.000368273	0.971564	ENSG00000112773	FAM46A	55603	6	protein_coding
8376.78	0.39717	0.0636197	6.24288	4.29593e-10	4.76788e-09	1.13816	ENSG00000110092	CCND1	595	11	protein_coding
3677.59	0.397029	0.053045	7.48475	7.16847e-14	9.19794e-13	1.39082	ENSG00000168264	IRF2BP2	359948	1	protein_coding
1141.85	0.396938	0.0798449	4.97137	6.6483e-07	3.65804e-06	1.62051	ENSG00000165801	ARHGEF40	55701	14	protein_coding
772.878	0.396778	0.0945361	4.19711	2.70344e-05	0.000115685	1.62051	ENSG00000154153	RETREG1	54463	5	protein_coding
906.474	0.396421	0.126741	3.1278	0.00176118	0.00527631	1.61268	ENSG00000116497	S100PBP	64766	1	protein_coding
364.545	0.396078	0.153567	2.5792	0.00990308	0.0171845	2.42694	ENSG00000058453	CROCC	9696	1	protein_coding
10577.2	0.395327	0.048871	8.0892	6.00593e-16	1.119e-14	1.08157	ENSG00000086758	HUWE1	10075	X	protein_coding
1443.45	0.394491	0.0923872	4.26997	1.95498e-05	8.10735e-05	1.71658	ENSG00000176490	DIRAS1	148252	19	protein_coding
825.345	0.394306	0.0843067	4.67705	2.91038e-06	1.45406e-05	1.62051	ENSG00000186665	C17orf58	284018	17	protein_coding
2406.55	0.393591	0.0611818	6.43313	1.24999e-10	1.13365e-09	1.489	ENSG00000135776	ABCB10	23456	1	protein_coding
544.118	0.393313	0.103824	3.78826	0.000151708	0.00052842	1.75311	ENSG00000175309	PHYKPL	85007	5	protein_coding
3415.03	0.393112	0.0513417	7.65677	1.90663e-14	2.01914e-13	1.75768	ENSG00000116584	ARHGEF2	9181	1	protein_coding
484.062	0.393096	0.116562	3.37243	0.000745092	0.00192862	2.06759	ENSG00000082701	GSK3B	2932	3	protein_coding
268.834	0.393083	0.162714	2.41579	0.015701	0.0300553	2.04619	ENSG00000136848	DAB2IP	153090	9	protein_coding
1323.47	0.392953	0.0878767	4.47165	7.76193e-06	4.54841e-05	1.26907	ENSG00000187961	KLHL17	339451	1	protein_coding
3032.77	0.392935	0.0498116	7.88842	3.06044e-15	3.35068e-14	1.78937	ENSG00000139318	DUSP6	1848	12	protein_coding
4346.57	0.392755	0.0562848	6.978	2.99417e-12	3.39232e-11	1.39082	ENSG00000099991	CABIN1	23523	22	protein_coding
454.802	0.392722	0.121582	3.2301	0.00123747	0.00289786	2.20124	ENSG00000163933	RFT1	91869	3	protein_coding
1983.45	0.391846	0.0634372	6.1769	6.53705e-10	4.07027e-09	2.04236	ENSG00000158292	GPR153	387509	1	protein_coding
771.664	0.391584	0.0893981	4.38022	1.18557e-05	4.98553e-05	1.75311	ENSG00000157823	AP3S2	10239	15	protein_coding
1067.06	0.391545	0.0781672	5.00907	5.46949e-07	2.83307e-06	1.75311	ENSG00000049323	LTBP1	4052	2	protein_coding
613.809	0.391502	0.103982	3.76511	0.000166475	0.000493507	2.0763	ENSG00000104856	RELB	5971	19	protein_coding
2981.3	0.391433	0.052819	7.41084	1.25501e-13	1.25961e-12	1.75768	ENSG00000121644	DESI2	51029	1	protein_coding
202.107	0.390907	0.171568	2.27844	0.0227004	0.0357779	2.42694	ENSG00000136147	PHF11	51131	13	protein_coding
5290.04	0.390311	0.0429709	9.08316	1.05464e-19	2.45971e-18	1.08157	ENSG00000108262	GIT1	28964	17	protein_coding
3136.91	0.389317	0.0515817	7.54757	4.43456e-14	4.6058e-13	1.75768	ENSG00000175221	MED16	10025	19	protein_coding
12045.3	0.388693	0.0571308	6.80357	1.02059e-11	1.0226e-10	1.50621	ENSG00000165458	INPPL1	3636	11	protein_coding
978.377	0.388556	0.0789669	4.9205	8.63256e-07	4.91547e-06	1.5283	ENSG00000120913	PDLIM2	64236	8	protein_coding
1868.76	0.387836	0.0846497	4.58166	4.61296e-06	2.12868e-05	1.71012	ENSG00000144791	LIMD1	8994	3	protein_coding
4091.44	0.387452	0.0481354	8.04921	8.33311e-16	9.66427e-15	1.75768	ENSG00000005339	CREBBP	1387	16	protein_coding
889.335	0.387442	0.109277	3.54549	0.000391888	0.00141756	1.5283	ENSG00000128513	POT1	25913	7	protein_coding
402.736	0.387417	0.127363	3.04182	0.0023515	0.00623389	1.78915	ENSG00000174428	GTF2IRD2B	389524	7	protein_coding
1839.33	0.387408	0.0694868	5.57528	2.47132e-08	1.32069e-07	2.04236	ENSG00000136720	HS6ST1	9394	2	protein_coding
9469.02	0.387343	0.0336062	11.526	9.7622e-31	2.6711e-29	1.50621	ENSG00000061676	NCKAP1	10787	2	protein_coding
2052.55	0.387337	0.0708289	5.46863	4.53532e-08	2.99176e-07	1.58777	ENSG00000122515	ZMIZ2	83637	7	protein_coding
3689.72	0.386565	0.0518805	7.45106	9.25957e-14	1.09155e-12	1.50621	ENSG00000079999	KEAP1	9817	19	protein_coding
5826.39	0.385776	0.0594108	6.49337	8.39352e-11	7.67931e-10	1.50621	ENSG00000100393	EP300	2033	22	protein_coding
1015.48	0.385679	0.0988745	3.90069	9.59192e-05	0.000372226	1.62051	ENSG00000124151	NCOA3	8202	20	protein_coding
736.322	0.385667	0.120024	3.21324	0.00131248	0.00335279	1.9855	ENSG00000168672	FAM84B	157638	8	protein_coding
3918.37	0.385616	0.0489531	7.87726	3.34638e-15	4.30797e-14	1.50621	ENSG00000153885	KCTD15	79047	19	protein_coding
559.84	0.385245	0.10819	3.56081	0.000369709	0.00106055	1.9855	ENSG00000074964	ARHGEF10L	55160	1	protein_coding
284.2	0.385225	0.14725	2.61613	0.0088933	0.0186341	1.9855	ENSG00000103351	CLUAP1	23059	16	protein_coding
17014	0.385139	0.0320394	12.0208	2.76291e-33	1.1605e-31	1.08256	ENSG00000044115	CTNNA1	1495	5	protein_coding
499.275	0.385046	0.109468	3.51742	0.000435763	0.00123014	1.9855	ENSG00000137133	HINT2	84681	9	protein_coding
686.778	0.384064	0.0943492	4.07066	4.68794e-05	0.000153767	2.06759	ENSG00000253797	UTP14C	9724	13	protein_coding
25539.9	0.384061	0.0298203	12.8792	5.89446e-38	2.92354e-36	1.08256	ENSG00000182718	ANXA2	302	15	protein_coding
1620.82	0.383751	0.080141	4.78845	1.68074e-06	1.04636e-05	1.33334	ENSG00000171813	PWWP2B	170394	10	protein_coding
1265.98	0.383442	0.0779896	4.91658	8.80675e-07	5.69364e-06	1.33334	ENSG00000280071		102724023	21	protein_coding
3660.67	0.382477	0.0459905	8.31645	9.06397e-17	1.30208e-15	1.50621	ENSG00000184900	SUMO3	6612	21	protein_coding
1637.92	0.382022	0.0720768	5.30021	1.15669e-07	6.76174e-07	1.71168	ENSG00000178761	FAM219B	57184	15	protein_coding
14509.8	0.381943	0.0344085	11.1003	1.25091e-28	4.42604e-27	1.08157	ENSG00000105281	SLC1A5	6510	19	protein_coding
10462.1	0.381908	0.0551933	6.91946	4.53359e-12	7.4293e-11	0.931217	ENSG00000172893	DHCR7	1717	11	protein_coding
1110.95	0.381615	0.0787358	4.84678	1.25482e-06	1.0692e-05	0.971564	ENSG00000049239	H6PD	9563	1	protein_coding
3103.53	0.381498	0.0635922	5.99914	1.98368e-09	1.71382e-08	1.39082	ENSG00000206560	ANKRD28	23243	3	protein_coding
588.161	0.381454	0.0967419	3.94301	8.04657e-05	0.000239344	2.20124	ENSG00000187135	VSTM2B	342865	19	protein_coding
394.434	0.381269	0.130329	2.92543	0.00343982	0.00895329	1.75311	ENSG00000140104	CLBA1	122616	14	protein_coding
4222.1	0.381006	0.0431825	8.82316	1.11279e-18	1.53722e-17	1.75768	ENSG00000108840	HDAC5	10014	17	protein_coding
19482.6	0.380841	0.045845	8.30713	9.80439e-17	1.94098e-15	1.08157	ENSG00000130309	COLGALT1	79709	19	protein_coding
960.144	0.380056	0.109518	3.47028	0.000519923	0.0018298	1.5283	ENSG00000082014	SMARCD3	6604	7	protein_coding
1363.95	0.379901	0.0784229	4.84425	1.27089e-06	6.36826e-06	1.71012	ENSG00000171475	WIPF2	147179	17	protein_coding
977.001	0.379807	0.111152	3.41699	0.000633172	0.00208538	1.61268	ENSG00000171723	GPHN	10243	14	protein_coding
335.967	0.379617	0.139634	2.71866	0.00655469	0.0138479	2.04619	ENSG00000183878	UTY	7404	Y	protein_coding
913.205	0.379314	0.0998756	3.79787	0.000145945	0.000547904	1.62051	ENSG00000025708	TYMP	1890	22	protein_coding
6469.97	0.379145	0.0384393	9.86347	5.99414e-23	1.56566e-21	1.13816	ENSG00000128245	YWHAH	7533	22	protein_coding
263.221	0.379107	0.149934	2.52849	0.0114556	0.0226708	2.04619	ENSG00000196417	ZNF765	91661	19	protein_coding
15596.3	0.378908	0.0333238	11.3705	5.86699e-30	2.059e-28	1.13816	ENSG00000100285	NEFH	4744	22	protein_coding
1045.5	0.378425	0.0749621	5.04823	4.45929e-07	2.51269e-06	1.62051	ENSG00000166685	COG1	9382	17	protein_coding
1585.61	0.378003	0.0827289	4.56918	4.89636e-06	2.24446e-05	1.71168	ENSG00000122482	ZNF644	84146	1	protein_coding
933.556	0.377961	0.0847801	4.45814	8.26751e-06	4.05597e-05	1.5283	ENSG00000114988	LMAN2L	81562	2	protein_coding
2418.27	0.377931	0.0657896	5.74454	9.21729e-09	5.14213e-08	2.04236	ENSG00000167110	GOLGA2	2801	9	protein_coding
1920.07	0.37771	0.0614851	6.14312	8.09163e-10	5.9465e-09	1.71012	ENSG00000124201	ZNFX1	57169	20	protein_coding
2848.02	0.377335	0.0543364	6.94444	3.79978e-12	3.96005e-11	1.50621	ENSG00000033100	CHPF2	54480	7	protein_coding
462.763	0.377211	0.113539	3.3223	0.000892777	0.00226514	2.0763	ENSG00000187630	DHRS4L2	317749	14	protein_coding
2957.72	0.376417	0.0696974	5.40073	6.6369e-08	4.506e-07	1.50621	ENSG00000182963	GJC1	10052	17	protein_coding
37914.2	0.376342	0.0311716	12.0733	1.46238e-33	5.92988e-32	1.13816	ENSG00000160789	LMNA	4000	1	protein_coding
390.887	0.376141	0.127152	2.9582	0.00309444	0.00606629	2.42694	ENSG00000204410	MSH5	4439	6	protein_coding
31622.1	0.375965	0.0323005	11.6396	2.59277e-31	1.16698e-29	0.931217	ENSG00000071127	WDR1	9948	4	protein_coding
510.662	0.375667	0.138613	2.71019	0.0067244	0.0140348	2.06759	ENSG00000152782	PANK1	53354	10	protein_coding
2502.44	0.37555	0.0657467	5.71207	1.11612e-08	8.37037e-08	1.489	ENSG00000109046	WSB1	26118	17	protein_coding
771.794	0.375054	0.113052	3.31755	0.000908105	0.00289046	1.62051	ENSG00000120071	KANSL1	284058	17	protein_coding
1899.73	0.374933	0.0753069	4.97873	6.40028e-07	3.36261e-06	1.71012	ENSG00000076685	NT5C2	22978	10	protein_coding
2174.72	0.374919	0.0778972	4.813	1.48681e-06	6.24692e-06	2.04236	ENSG00000213064	SFT2D2	375035	1	protein_coding
963.988	0.374316	0.0946422	3.95507	7.65126e-05	0.000281646	1.75311	ENSG00000123815	COQ8B	79934	19	protein_coding
2581.39	0.374178	0.0625229	5.98466	2.16846e-09	1.28963e-08	2.04236	ENSG00000163110	PDLIM5	10611	4	protein_coding
2747.51	0.373208	0.0533606	6.99406	2.67042e-12	2.66729e-11	1.58777	ENSG00000168282	MGAT2	4247	14	protein_coding
599.749	0.373044	0.0990331	3.76687	0.00016531	0.000490299	2.0763	ENSG00000204219	TCEA3	6920	1	protein_coding
2760.74	0.372845	0.0499964	7.45744	8.8217e-14	9.19914e-13	1.71012	ENSG00000140688	C16orf58	64755	16	protein_coding
1621.61	0.372714	0.0617544	6.03543	1.58541e-09	1.51071e-08	1.26907	ENSG00000129055	ANAPC13	25847	3	protein_coding
301.436	0.372606	0.160163	2.32642	0.0199959	0.0371778	2.04619	ENSG00000243789	JMJD7	100137047	15	protein_coding
2914.26	0.372488	0.0553893	6.72491	1.757e-11	1.86317e-10	1.39082	ENSG00000136490	LIMD2	80774	17	protein_coding
298.692	0.372437	0.149346	2.49378	0.0126392	0.0247449	2.04619	ENSG00000160703	NLRX1	79671	11	protein_coding
322.484	0.372328	0.131777	2.82544	0.00472156	0.00888718	2.42694	ENSG00000100577	GSTZ1	2954	14	protein_coding
609.605	0.37223	0.0994645	3.74234	0.000182315	0.000624353	1.75311	ENSG00000111880	RNGTT	8732	6	protein_coding
6381.28	0.371469	0.0519303	7.15322	8.47645e-13	1.472e-11	0.931217	ENSG00000175550	DRAP1	10589	11	protein_coding
682.785	0.37136	0.107197	3.46427	0.000531678	0.00165068	1.75311	ENSG00000129667	RHBDF2	79651	17	protein_coding
948.663	0.370873	0.084594	4.38415	1.16439e-05	4.90528e-05	1.75311	ENSG00000171928	TVP23B	51030	17	protein_coding
2192.64	0.370819	0.0578736	6.4074	1.48023e-10	1.16193e-09	1.71658	ENSG00000112655	PTK7	5754	6	protein_coding
1466.31	0.370584	0.0933826	3.96844	7.23439e-05	0.000272968	1.71658	ENSG00000113621	TXNDC15	79770	5	protein_coding
3570.26	0.370413	0.0479477	7.72537	1.11529e-14	1.50745e-13	1.39082	ENSG00000102316	MAGED2	10916	X	protein_coding
2005.5	0.370058	0.0784434	4.71751	2.38744e-06	9.74596e-06	2.04236	ENSG00000173064	HECTD4	283450	12	protein_coding
391.371	0.369448	0.12949	2.8531	0.00432945	0.00982977	1.9855	ENSG00000197757	HOXC6	3223	12	protein_coding
2066.89	0.368926	0.0711126	5.1879	2.12673e-07	1.01355e-06	2.04236	ENSG00000173621	LRFN4	78999	11	protein_coding
416.916	0.368452	0.125066	2.94605	0.00321857	0.00843204	1.75311	ENSG00000174151	CYB561D1	284613	1	protein_coding
653.185	0.36838	0.145576	2.5305	0.0113901	0.0259138	1.75311	ENSG00000127419	TMEM175	84286	4	protein_coding
9031.56	0.367328	0.038777	9.47282	2.72379e-21	6.62688e-20	1.13816	ENSG00000100813	ACIN1	22985	14	protein_coding
691.181	0.366716	0.112103	3.27124	0.00107078	0.00311654	1.75311	ENSG00000077044	DGKD	8527	2	protein_coding
4851.75	0.366431	0.0440407	8.32029	8.77492e-17	1.08593e-15	1.75768	ENSG00000139116	KIF21A	55605	12	protein_coding
2376.88	0.366409	0.0671959	5.45285	4.95692e-08	2.55618e-07	2.04236	ENSG00000144677	CTDSPL	10217	3	protein_coding
2094.36	0.365767	0.0646259	5.65976	1.51589e-08	1.11909e-07	1.489	ENSG00000100445	SDR39U1	56948	14	protein_coding
2458.55	0.36542	0.0631645	5.78522	7.24185e-09	4.82466e-08	1.71658	ENSG00000072786	STK10	6793	5	protein_coding
2342.45	0.365213	0.0571719	6.38798	1.68096e-10	1.50542e-09	1.489	ENSG00000147130	ZMYM3	9203	X	protein_coding
1210.32	0.365132	0.0718901	5.07903	3.79371e-07	2.71755e-06	1.26907	ENSG00000196507	TCEAL3	85012	X	protein_coding
1857.14	0.364943	0.101288	3.60301	0.000314551	0.000890581	2.04236	ENSG00000154358	OBSCN	84033	1	protein_coding
3700.28	0.364766	0.055118	6.61792	3.64298e-11	2.93249e-10	1.78937	ENSG00000132155	RAF1	5894	3	protein_coding
159968	0.364201	0.0264541	13.7673	4.01032e-43	2.82273e-41	0.931217	ENSG00000075624	ACTB	60	7	protein_coding
1351.7	0.363635	0.0691452	5.259	1.44841e-07	8.32125e-07	1.71658	ENSG00000109103	UNC119	9094	17	protein_coding
554.511	0.363602	0.11011	3.30217	0.000959396	0.00283164	1.75311	ENSG00000106404	CLDN15	24146	7	protein_coding
6037.85	0.363435	0.0386931	9.39274	5.84598e-21	1.4641e-19	1.08256	ENSG00000136026	CKAP4	10970	12	protein_coding
218.446	0.363414	0.160499	2.26428	0.023557	0.0482802	1.78915	ENSG00000196981	WDR5B	54554	3	protein_coding
1995.93	0.363107	0.0570829	6.36105	2.00381e-10	1.55423e-09	1.71658	ENSG00000064490	RFXANK	8625	19	protein_coding
7295.3	0.362968	0.0472119	7.68806	1.49388e-14	2.43031e-13	1.13816	ENSG00000183010	PYCR1	5831	17	protein_coding
3017.48	0.362678	0.0634314	5.71765	1.08009e-08	8.65043e-08	1.39082	ENSG00000161217	PCYT1A	5130	3	protein_coding
369.732	0.362483	0.149984	2.41682	0.0156569	0.0344072	1.75311	ENSG00000176783	RUFY1	80230	5	protein_coding
438.172	0.362479	0.118679	3.05429	0.00225597	0.00498574	2.20124	ENSG00000155592	ZKSCAN2	342357	16	protein_coding
443.336	0.361605	0.113475	3.18665	0.00143933	0.00350018	2.0763	ENSG00000118518	RNF146	81847	6	protein_coding
2428.53	0.361585	0.0764234	4.73134	2.23038e-06	1.15668e-05	1.58777	ENSG00000132912	DCTN4	51164	5	protein_coding
2037.71	0.361358	0.0572336	6.31374	2.72371e-10	2.24876e-09	1.58777	ENSG00000105329	TGFB1	7040	19	protein_coding
750.782	0.361243	0.0972893	3.71308	0.000204754	0.000783906	1.5283	ENSG00000104728	ARHGEF10	9639	8	protein_coding
746.518	0.361083	0.0884591	4.08192	4.46648e-05	0.00019463	1.5283	ENSG00000153815	CMIP	80790	16	protein_coding
4295.65	0.360799	0.0507022	7.11603	1.11078e-12	1.02465e-11	1.78706	ENSG00000149930	TAOK2	9344	16	protein_coding
1423.27	0.360501	0.0671536	5.3683	7.94837e-08	4.73332e-07	1.71012	ENSG00000108439	PNPO	55163	17	protein_coding
257.916	0.360424	0.158184	2.2785	0.0226965	0.0427109	1.9855	ENSG00000196793	ZNF239	8187	10	protein_coding
325.063	0.360271	0.133004	2.70873	0.00675415	0.0160215	1.78915	ENSG00000179941	BBS10	79738	12	protein_coding
700.12	0.359961	0.0994719	3.61872	0.000296067	0.000830001	2.0763	ENSG00000135297	MTO1	25821	6	protein_coding
1820.94	0.359622	0.0630742	5.70157	1.18707e-08	6.55575e-08	2.04236	ENSG00000157259	GATAD1	57798	7	protein_coding
492.407	0.359614	0.130122	2.76367	0.00571555	0.0140666	1.75311	ENSG00000141956	PRDM15	63977	21	protein_coding
369.953	0.359509	0.149727	2.4011	0.0163459	0.0350881	1.78915	ENSG00000164331	ANKRA2	57763	5	protein_coding
550.038	0.359336	0.10358	3.46917	0.000522064	0.00162191	1.75311	ENSG00000204859	ZBTB48	3104	1	protein_coding
500.573	0.35927	0.114349	3.14188	0.00167865	0.00381143	2.20124	ENSG00000131373	HACL1	26061	3	protein_coding
370.18	0.359202	0.156063	2.30165	0.0213551	0.0404936	1.9855	ENSG00000188785	ZNF548	147694	19	protein_coding
6921.2	0.358957	0.0485507	7.39343	1.43085e-13	2.27999e-12	1.08157	ENSG00000116489	CAPZA1	829	1	protein_coding
1120.01	0.358878	0.0891812	4.02414	5.7184e-05	0.000232603	1.61268	ENSG00000088448	ANKRD10	55608	13	protein_coding
782.114	0.358813	0.102234	3.50972	0.000448583	0.00152582	1.61268	ENSG00000177051	FBXO46	23403	19	protein_coding
4685.48	0.358452	0.0483926	7.40717	1.29023e-13	1.29127e-12	1.75768	ENSG00000107862	GBF1	8729	10	protein_coding
2396.6	0.3584	0.089696	3.99572	6.44989e-05	0.000264013	1.58777	ENSG00000241878	PISD	23761	22	protein_coding
1285.99	0.358156	0.0735421	4.87008	1.11553e-06	5.62895e-06	1.71012	ENSG00000126226	PCID2	55795	13	protein_coding
1092.71	0.358109	0.0865204	4.13901	3.48801e-05	0.000146617	1.62051	ENSG00000116266	STXBP3	6814	1	protein_coding
701.543	0.357852	0.092644	3.86266	0.000112161	0.000356517	1.9855	ENSG00000163046	ANKRD30BL	554226	2	protein_coding
1496.39	0.357765	0.071335	5.01528	5.29554e-07	3.55027e-06	1.33334	ENSG00000125386	FAM193A	8603	4	protein_coding
929.089	0.357534	0.0908919	3.93362	8.36769e-05	0.000328575	1.62051	ENSG00000137817	PARP6	56965	15	protein_coding
639.53	0.357389	0.120303	2.97075	0.00297076	0.00783981	1.75311	ENSG00000178971	CTC1	80169	17	protein_coding
3443.2	0.357388	0.0628011	5.69079	1.26454e-08	7.91661e-08	1.78937	ENSG00000164070	HSPA4L	22824	4	protein_coding
1080.1	0.357262	0.0954793	3.74177	0.000182726	0.000625609	1.75311	ENSG00000100485	SOS2	6655	14	protein_coding
682.4	0.356949	0.0971997	3.67233	0.000240349	0.000800474	1.75311	ENSG00000130021	PUDP	8226	X	protein_coding
613.688	0.356128	0.104418	3.41061	0.00064818	0.00176297	1.9855	ENSG00000089639	GMIP	51291	19	protein_coding
2564.73	0.355799	0.0599533	5.93461	2.9455e-09	2.0449e-08	1.71658	ENSG00000088766	CRLS1	54675	20	protein_coding
823.233	0.355341	0.0898564	3.95454	7.66811e-05	0.000320596	1.5283	ENSG00000064933	PMS1	5378	2	protein_coding
271.945	0.354769	0.144639	2.45279	0.0141755	0.0274537	2.04619	ENSG00000204130	RUFY2	55680	10	protein_coding
745.171	0.354747	0.124125	2.85799	0.00426339	0.0108283	1.75311	ENSG00000213762	ZNF134	7693	19	protein_coding
17010.9	0.354676	0.0353214	10.0414	1.00263e-23	2.86392e-22	1.08256	ENSG00000108946	PRKAR1A	5573	17	protein_coding
24281.8	0.354602	0.0336419	10.5405	5.62091e-26	1.72152e-24	1.13816	ENSG00000150093	ITGB1	3688	10	protein_coding
8621.85	0.354282	0.0495792	7.14578	8.94837e-13	1.2815e-11	1.13816	ENSG00000137076	TLN1	7094	9	protein_coding
2133.61	0.354202	0.0777304	4.5568	5.194e-06	2.54162e-05	1.58777	ENSG00000134444	KIAA1468	57614	18	protein_coding
585.597	0.353218	0.110456	3.19782	0.00138469	0.00339196	2.06759	ENSG00000225830	ERCC6	2074	10	protein_coding
2815.13	0.353136	0.0550004	6.42061	1.35732e-10	1.21227e-09	1.50621	ENSG00000155304	HSPA13	6782	21	protein_coding
1764.98	0.352962	0.0771369	4.57579	4.74416e-06	2.74975e-05	1.33334	ENSG00000198743	SLC5A3	6526	21	protein_coding
4758.95	0.352885	0.055775	6.32695	2.50062e-10	2.17984e-09	1.50621	ENSG00000099814	CEP170B	283638	14	protein_coding
3900.31	0.352813	0.0634809	5.55779	2.73213e-08	1.93691e-07	1.50621	ENSG00000177731	FLII	2314	17	protein_coding
455.573	0.352699	0.118648	2.97265	0.00295239	0.00634694	2.20124	ENSG00000148219	ASTN2	23245	9	protein_coding
4339.64	0.352579	0.0542746	6.4962	8.23717e-11	6.50314e-10	1.75768	ENSG00000101871	MID1	4281	X	protein_coding
1054.85	0.352467	0.0797391	4.42025	9.85859e-06	4.77408e-05	1.5283	ENSG00000135999	EPC2	26122	2	protein_coding
5737.25	0.352045	0.0427162	8.24149	1.70086e-16	3.83423e-15	0.931217	ENSG00000092148	HECTD1	25831	14	protein_coding
5880.85	0.351677	0.0586507	5.99613	2.02081e-09	2.21592e-08	1.08157	ENSG00000127481	UBR4	23352	1	protein_coding
339.034	0.351518	0.13602	2.5843	0.00975758	0.0221795	1.78915	ENSG00000168612	ZSWIM1	90204	20	protein_coding
871.105	0.351488	0.0963127	3.64945	0.000262804	0.000933824	1.62051	ENSG00000157184	CPT2	1376	1	protein_coding
4505.24	0.351093	0.0489007	7.17972	6.98552e-13	6.61797e-12	1.75768	ENSG00000158604	TMED4	222068	7	protein_coding
3057.48	0.350593	0.0590899	5.93321	2.97072e-09	2.3313e-08	1.50621	ENSG00000172732	MUS81	80198	11	protein_coding
2132.87	0.350576	0.0585124	5.99149	2.07931e-09	1.6788e-08	1.489	ENSG00000131652	THOC6	79228	16	protein_coding
16866.1	0.350301	0.0416066	8.41937	3.78505e-17	7.70067e-16	1.08157	ENSG00000161011	SQSTM1	8878	5	protein_coding
1445.53	0.350282	0.071315	4.91175	9.02653e-07	4.58903e-06	1.71658	ENSG00000144724	PTPRG	5793	3	protein_coding
2181.39	0.350143	0.0552518	6.33723	2.33927e-10	2.06828e-09	1.489	ENSG00000077684	JADE1	79960	4	protein_coding
7816.79	0.35001	0.0537609	6.5105	7.49033e-11	9.44534e-10	1.08157	ENSG00000149639	SOGA1	140710	20	protein_coding
654.201	0.350006	0.127871	2.73718	0.00619685	0.0151267	1.75311	ENSG00000198920	KIAA0753	9851	17	protein_coding
692.053	0.349842	0.0948681	3.68767	0.000226321	0.000757704	1.75311	ENSG00000136935	GOLGA1	2800	9	protein_coding
1165.66	0.349722	0.0758156	4.61279	3.97295e-06	1.94718e-05	1.62051	ENSG00000159479	MED8	112950	1	protein_coding
3120.27	0.349674	0.0607586	5.75514	8.65694e-09	5.49913e-08	1.78706	ENSG00000135766	EGLN1	54583	1	protein_coding
3575.97	0.349356	0.0471314	7.4124	1.24033e-13	1.44035e-12	1.50621	ENSG00000182831	C16orf72	29035	16	protein_coding
603.125	0.349255	0.123813	2.82084	0.00478985	0.0107531	1.9855	ENSG00000140451	PIF1	80119	15	protein_coding
4158.46	0.349083	0.0542159	6.43875	1.20463e-10	9.19698e-10	1.78937	ENSG00000109736	MFSD10	10227	4	protein_coding
940.192	0.348541	0.0781333	4.46085	8.16343e-06	3.53436e-05	1.75311	ENSG00000127399	LRRC61	65999	7	protein_coding
579.597	0.348175	0.109687	3.17426	0.00150221	0.00365129	2.06759	ENSG00000272047	GTF2H5	404672	6	protein_coding
1843.75	0.348069	0.0620645	5.60818	2.04466e-08	1.40056e-07	1.58777	ENSG00000204138	PHACTR4	65979	1	protein_coding
296.716	0.348058	0.136674	2.54663	0.010877	0.0244138	1.78915	ENSG00000102897	LYRM1	57149	16	protein_coding
1803.56	0.347797	0.0672365	5.17274	2.30683e-07	1.09333e-06	2.04236	ENSG00000102100	SLC35A2	7355	X	protein_coding
929.225	0.347761	0.0793292	4.38377	1.1664e-05	5.57637e-05	1.5283	ENSG00000168806	LCMT2	9836	15	protein_coding
1571.18	0.347453	0.0684312	5.07741	3.82618e-07	2.06358e-06	1.71658	ENSG00000243147	MRPL33	9553	2	protein_coding
2319.15	0.347241	0.078489	4.42407	9.68577e-06	4.80843e-05	1.489	ENSG00000160299	PCNT	5116	21	protein_coding
1816.96	0.347218	0.0722811	4.80371	1.55749e-06	8.27347e-06	1.58777	ENSG00000101782	RIOK3	8780	18	protein_coding
2649.17	0.34719	0.0556516	6.23863	4.41428e-10	3.31676e-09	1.71012	ENSG00000184887	BTBD6	90135	14	protein_coding
1086.55	0.347171	0.0840363	4.13121	3.60863e-05	0.00014076	1.75311	ENSG00000132793	LPIN3	64900	20	protein_coding
507.735	0.346979	0.1296	2.6773	0.0074219	0.0158808	1.9855	ENSG00000153214	TMEM87B	84910	2	protein_coding
8765.31	0.346977	0.0480995	7.21373	5.444e-13	9.65666e-12	0.931217	ENSG00000166986	MARS	4141	12	protein_coding
1733.95	0.346696	0.0666409	5.20246	1.9667e-07	1.11134e-06	1.71168	ENSG00000146247	PHIP	55023	6	protein_coding
4093.1	0.346521	0.0454034	7.63206	2.31038e-14	2.82745e-13	1.50621	ENSG00000254986	DPP3	10072	11	protein_coding
228.902	0.346458	0.156252	2.21731	0.026602	0.0412046	2.42694	ENSG00000186787	SPIN2B	474343	X	protein_coding
6784.5	0.346433	0.0520495	6.65584	2.81692e-11	3.53803e-10	1.13816	ENSG00000197386	HTT	3064	4	protein_coding
700.027	0.346349	0.0922652	3.75385	0.000174142	0.000534769	1.9855	ENSG00000173914	RBM4B	83759	11	protein_coding
1165.82	0.346271	0.078203	4.42785	9.51759e-06	4.62211e-05	1.5283	ENSG00000138688	KIAA1109	84162	4	protein_coding
1052.53	0.34612	0.103982	3.32867	0.000872625	0.00258913	1.75311	ENSG00000160199	PKNOX1	5316	21	protein_coding
392.266	0.345344	0.121786	2.83566	0.00457316	0.0100374	2.04619	ENSG00000164117	FBXO8	26269	4	protein_coding
4247.77	0.345275	0.0553139	6.2421	4.3173e-10	3.17099e-09	1.75768	ENSG00000196535	MYO18A	399687	17	protein_coding
3295.25	0.344973	0.0689404	5.00393	5.6173e-07	2.89779e-06	1.75768	ENSG00000144283	PKP4	8502	2	protein_coding
296.321	0.344833	0.135493	2.54503	0.0109268	0.0187242	2.42694	ENSG00000117305	HMGCL	3155	1	protein_coding
1097.85	0.344319	0.0813794	4.23104	2.32613e-05	0.00010096	1.61268	ENSG00000167220	HDHD2	84064	18	protein_coding
10630.7	0.34431	0.0344093	10.0063	1.43023e-23	4.0484e-22	1.08157	ENSG00000100266	PACSIN2	11252	22	protein_coding
4291.94	0.344278	0.0594488	5.79118	6.98939e-09	5.27988e-08	1.50621	ENSG00000135931	ARMC9	80210	2	protein_coding
7052.8	0.344258	0.0420964	8.17786	2.88939e-16	4.01673e-15	1.50621	ENSG00000196547	MAN2A2	4122	15	protein_coding
511.797	0.344142	0.110688	3.10911	0.00187649	0.00421617	2.20124	ENSG00000157379	DHRS1	115817	14	protein_coding
319.271	0.344012	0.142365	2.41641	0.0156744	0.0308333	1.9855	ENSG00000173614	NMNAT1	64802	1	protein_coding
1394.35	0.343972	0.0662334	5.19333	2.06567e-07	1.16119e-06	1.71658	ENSG00000260027	HOXB7	3217	17	protein_coding
270.3	0.34396	0.149591	2.29933	0.0214862	0.0396244	2.04619	ENSG00000115459	ELMOD3	84173	2	protein_coding
519.984	0.343768	0.147844	2.3252	0.0200611	0.0350123	2.20124	ENSG00000164362	TERT	7015	5	protein_coding
1901.61	0.343525	0.0637993	5.38447	7.26581e-08	4.33564e-07	1.71658	ENSG00000136451	VEZF1	7716	17	protein_coding
1515.75	0.343361	0.0779616	4.40424	1.06156e-05	4.61212e-05	1.71012	ENSG00000137500	CCDC90B	60492	11	protein_coding
594.932	0.343215	0.124527	2.75614	0.00584872	0.012377	2.0763	ENSG00000146909	NOM1	64434	7	protein_coding
1930.88	0.343086	0.0579569	5.91968	3.22566e-09	1.8895e-08	2.04236	ENSG00000155957	TMBIM4	51643	12	protein_coding
6367.66	0.342988	0.0587414	5.83895	5.25317e-09	5.25399e-08	1.13816	ENSG00000107263	RAPGEF1	2889	9	protein_coding
1856.53	0.342975	0.0604047	5.67796	1.36313e-08	1.01173e-07	1.489	ENSG00000166848	TERF2IP	54386	16	protein_coding
4356.31	0.34292	0.0434209	7.89758	2.84377e-15	3.17463e-14	1.75768	ENSG00000170471	RALGAPB	57148	20	protein_coding
2925.6	0.342805	0.0479656	7.1469	8.87566e-13	1.0492e-11	1.39082	ENSG00000135372	NAT10	55226	11	protein_coding
682.135	0.342778	0.0926806	3.69849	0.000216889	0.000652166	1.9855	ENSG00000166507	NDST2	8509	10	protein_coding
357.369	0.342314	0.136714	2.50387	0.0122844	0.0207667	2.42694	ENSG00000188215	DCUN1D3	123879	16	protein_coding
4312.18	0.342091	0.0603858	5.66509	1.46944e-08	9.12002e-08	1.78706	ENSG00000141279	NPEPPS	9520	17	protein_coding
9057.7	0.341948	0.0347837	9.8307	8.30405e-23	1.63702e-21	1.50621	ENSG00000090861	AARS	16	16	protein_coding
6629.78	0.341745	0.0406196	8.41329	3.98669e-17	8.08903e-16	1.08256	ENSG00000135046	ANXA1	301	9	protein_coding
1734.37	0.341659	0.0683532	4.99844	5.77972e-07	3.05048e-06	1.71168	ENSG00000116001	TIA1	7072	2	protein_coding
1343.57	0.341412	0.0740963	4.60768	4.07189e-06	2.38629e-05	1.33334	ENSG00000226479	TMEM185B	79134	2	protein_coding
11751.5	0.341098	0.0368607	9.2537	2.16844e-20	3.82334e-19	1.50621	ENSG00000198830	HMGN2	3151	1	protein_coding
233.711	0.340889	0.152479	2.23565	0.025375	0.0470101	1.9855	ENSG00000106089	STX1A	6804	7	protein_coding
480.438	0.340819	0.107519	3.16984	0.00152523	0.00429518	1.75311	ENSG00000111671	SPSB2	84727	12	protein_coding
1860.18	0.340582	0.0663323	5.13447	2.82937e-07	1.68006e-06	1.58777	ENSG00000138698	RAP1GDS1	5910	4	protein_coding
1255.27	0.340573	0.0854829	3.9841	6.77361e-05	0.000257136	1.71658	ENSG00000092931	MFSD11	79157	17	protein_coding
1929.83	0.340404	0.0774172	4.397	1.09756e-05	5.08994e-05	1.58777	ENSG00000197912	SPG7	6687	16	protein_coding
733.243	0.340368	0.105542	3.22494	0.00125998	0.0031123	2.06759	ENSG00000275066	SYNRG	11276	17	protein_coding
9777.1	0.340331	0.0395818	8.59817	8.09955e-18	1.23281e-16	1.50621	ENSG00000160211	G6PD	2539	X	protein_coding
318.319	0.340049	0.132151	2.57318	0.0100769	0.020262	2.04619	ENSG00000135736	CCDC102A	92922	16	protein_coding
2152.39	0.340031	0.0612526	5.5513	2.83552e-08	1.50598e-07	2.04236	ENSG00000130313	PGLS	25796	19	protein_coding
870.583	0.33935	0.0957936	3.54251	0.000396337	0.00126288	1.75311	ENSG00000174672	BRSK2	9024	11	protein_coding
376.922	0.339339	0.129278	2.62487	0.00866808	0.0152552	2.42694	ENSG00000240303	ACAD11	84129	3	protein_coding
547.294	0.339265	0.116687	2.90748	0.00364353	0.00941205	1.75311	ENSG00000083844	ZNF264	9422	19	protein_coding
3701.43	0.339114	0.0464471	7.30108	2.85462e-13	2.73385e-12	1.78706	ENSG00000064225	ST3GAL6	10402	3	protein_coding
2866.45	0.339085	0.0745662	4.54744	5.43024e-06	2.78442e-05	1.50621	ENSG00000128731	HERC2	8924	15	protein_coding
469.004	0.338919	0.126776	2.67337	0.00750941	0.0146526	2.20124	ENSG00000088179	PTPN4	5775	2	protein_coding
2464.77	0.338809	0.0555785	6.09604	1.08727e-09	7.87589e-09	1.71658	ENSG00000061938	TNK2	10188	3	protein_coding
726.8	0.338429	0.105523	3.20716	0.00134051	0.00311119	2.20124	ENSG00000213949	ITGA1	3672	5	protein_coding
1018.89	0.338422	0.111618	3.03197	0.00242966	0.0111169	0.971564	ENSG00000183826	BTBD9	114781	6	protein_coding
3459.38	0.338173	0.0494303	6.84141	7.8418e-12	6.72541e-11	1.78706	ENSG00000125971	DYNLRB1	83658	20	protein_coding
665.185	0.338077	0.104075	3.24839	0.0011606	0.00289415	2.06759	ENSG00000163626	COX18	285521	4	protein_coding
1087.73	0.338043	0.0755773	4.47281	7.71991e-06	3.60614e-05	1.62051	ENSG00000166169	POLL	27343	10	protein_coding
5281.09	0.337799	0.0426129	7.92715	2.24226e-15	3.83511e-14	1.13816	ENSG00000101126	ADNP	23394	20	protein_coding
786.597	0.337753	0.0955154	3.53611	0.000406068	0.00129005	1.75311	ENSG00000065054	SLC9A3R2	9351	16	protein_coding
7929.57	0.337417	0.0379402	8.89339	5.92714e-19	1.33599e-17	1.08256	ENSG00000176014	TUBB6	84617	18	protein_coding
17258.3	0.337325	0.03466	9.7324	2.1935e-22	5.84583e-21	1.08157	ENSG00000233276	GPX1	2876	3	protein_coding
1848.25	0.336752	0.062617	5.37797	7.53312e-08	3.805e-07	2.04236	ENSG00000103024	NME3	4832	16	protein_coding
1474.66	0.33668	0.074111	4.54291	5.54817e-06	3.33676e-05	1.26907	ENSG00000261221	ZNF865	100507290	19	protein_coding
4809.26	0.336662	0.0467686	7.19845	6.08998e-13	6.72827e-12	1.50621	ENSG00000174233	ADCY6	112	12	protein_coding
2588.08	0.336636	0.0549139	6.13026	8.77337e-10	6.43766e-09	1.71012	ENSG00000115561	CHMP3	51652	2	protein_coding
1149.47	0.336619	0.0899974	3.74032	0.000183783	0.000710535	1.5283	ENSG00000177082	WDR73	84942	15	protein_coding
1331.04	0.336528	0.0674492	4.98935	6.05829e-07	4.20479e-06	1.26907	ENSG00000278311	GGNBP2	79893	17	protein_coding
345.883	0.335959	0.135434	2.48061	0.0131158	0.0293413	1.75311	ENSG00000119711	ALDH6A1	4329	14	protein_coding
1039.67	0.335302	0.0773501	4.33486	1.4585e-05	6.873e-05	1.5283	ENSG00000130684	ZNF337	26152	20	protein_coding
3706.81	0.335269	0.0453793	7.38814	1.48902e-13	1.71939e-12	1.50621	ENSG00000136003	ISCU	23479	12	protein_coding
879.008	0.335241	0.0936006	3.58161	0.000341484	0.00110332	1.75311	ENSG00000016864	GLT8D1	55830	3	protein_coding
3895.98	0.335192	0.0507738	6.60167	4.06543e-11	4.15207e-10	1.39082	ENSG00000137166	FOXP4	116113	6	protein_coding
814.241	0.335037	0.101219	3.31003	0.000932868	0.00297436	1.61268	ENSG00000254685	FPGT	8790	1	protein_coding
567.638	0.334797	0.102273	3.27357	0.00106199	0.00309736	1.75311	ENSG00000220205	VAMP2	6844	17	protein_coding
1948.57	0.334675	0.0687453	4.86833	1.12544e-06	5.67495e-06	1.71012	ENSG00000111707	SUDS3	64426	12	protein_coding
1226.9	0.334564	0.0831253	4.02481	5.70202e-05	0.000219181	1.71658	ENSG00000037637	FBXO42	54455	1	protein_coding
6268.57	0.334364	0.0606833	5.50998	3.58869e-08	3.43993e-07	1.08256	ENSG00000117713	ARID1A	8289	1	protein_coding
748.992	0.333977	0.0904149	3.69383	0.000220902	0.000796471	1.62051	ENSG00000159082	SYNJ1	8867	21	protein_coding
705.34	0.33335	0.0956327	3.48573	0.000490795	0.00131444	2.0763	ENSG00000184903	IMMP2L	83943	7	protein_coding
2921.52	0.333203	0.0562663	5.92189	3.18257e-09	2.68034e-08	1.39082	ENSG00000054523	KIF1B	23095	1	protein_coding
358.643	0.333064	0.131579	2.53127	0.0113649	0.0258606	1.75311	ENSG00000174842	GLMN	11146	1	protein_coding
565.493	0.332196	0.105605	3.14564	0.00165721	0.00376504	2.20124	ENSG00000107890	ANKRD26	22852	10	protein_coding
1819.23	0.331857	0.0636729	5.21191	1.86908e-07	8.98925e-07	2.04236	ENSG00000217128	FNIP1	96459	5	protein_coding
2132.25	0.331806	0.0654953	5.0661	4.06039e-07	2.34728e-06	1.58777	ENSG00000114331	ACAP2	23527	3	protein_coding
639.631	0.331468	0.109164	3.03643	0.00239398	0.00577331	1.9855	ENSG00000164535	DAGLB	221955	7	protein_coding
1335.98	0.331174	0.0674382	4.91077	9.07174e-07	5.85472e-06	1.33334	ENSG00000189241	TSPYL1	7259	6	protein_coding
10358.5	0.33085	0.044401	7.45141	9.23496e-14	1.42124e-12	1.13816	ENSG00000198561	CTNND1	1500	11	protein_coding
729.626	0.33081	0.100991	3.27562	0.00105431	0.00308072	1.75311	ENSG00000101928	MOSPD1	56180	X	protein_coding
1739.93	0.330345	0.0694762	4.75479	1.98651e-06	9.66137e-06	1.71658	ENSG00000158863	FAM160B2	64760	8	protein_coding
815.4	0.330271	0.0882804	3.74115	0.000183178	0.000676005	1.61268	ENSG00000144455	SUMF1	285362	3	protein_coding
775.878	0.330183	0.0857612	3.85002	0.000118108	0.000452558	1.62051	ENSG00000137145	DENND4C	55667	9	protein_coding
571.684	0.330145	0.128103	2.57718	0.00996106	0.0197849	2.0763	ENSG00000149577	SIDT2	51092	11	protein_coding
741.865	0.330029	0.0893233	3.69477	0.000220086	0.000637356	2.06759	ENSG00000102265	TIMP1	7076	X	protein_coding
1243.87	0.329825	0.0820059	4.02197	5.77141e-05	0.000222186	1.71168	ENSG00000177200	CHD9	80205	16	protein_coding
1335.29	0.329675	0.10678	3.08741	0.00201906	0.00740971	1.26907	ENSG00000048707	VPS13D	55187	1	protein_coding
3885.22	0.32942	0.055596	5.92524	3.11851e-09	2.10827e-08	1.75768	ENSG00000161618	ALDH16A1	126133	19	protein_coding
1926.2	0.329379	0.075673	4.35267	1.34492e-05	6.1489e-05	1.58777	ENSG00000169375	SIN3A	25942	15	protein_coding
998.301	0.32927	0.0851954	3.86488	0.000111143	0.000680332	0.971564	ENSG00000172927	MYEOV	26579	11	protein_coding
4512.62	0.32924	0.0426933	7.71174	1.24113e-14	1.3109e-13	1.78937	ENSG00000160007	ARHGAP35	2909	19	protein_coding
1289.11	0.328879	0.078489	4.19012	2.78802e-05	0.000113109	1.71168	ENSG00000172943	PHF8	23133	X	protein_coding
1950.71	0.328724	0.0736297	4.46455	8.02354e-06	3.54553e-05	1.71658	ENSG00000150403	TMCO3	55002	13	protein_coding
998.281	0.328595	0.119827	2.74225	0.0061019	0.0160498	1.61268	ENSG00000197381	ADARB1	104	21	protein_coding
768.057	0.328549	0.0947001	3.46936	0.000521705	0.00162115	1.75311	ENSG00000180447	GAS1	2619	9	protein_coding
1807.75	0.328432	0.0646613	5.07927	3.78891e-07	2.3365e-06	1.489	ENSG00000089902	RCOR1	23186	14	protein_coding
1617.89	0.328254	0.0730374	4.49432	6.97919e-06	3.12558e-05	1.71168	ENSG00000186001	LRCH3	84859	3	protein_coding
709.214	0.327765	0.109288	2.9991	0.00270781	0.00644131	1.9855	ENSG00000175567	UCP2	7351	11	protein_coding
6308.8	0.327475	0.120762	2.71174	0.00669321	0.0283784	0.931217	ENSG00000167548	KMT2D	8085	12	protein_coding
1658.97	0.327454	0.0656659	4.98667	6.14276e-07	3.22103e-06	1.71658	ENSG00000136159	NUDT15	55270	13	protein_coding
2738.78	0.326797	0.0759133	4.30487	1.67085e-05	5.94923e-05	2.04236	ENSG00000160685	ZBTB7B	51043	1	protein_coding
2223.3	0.326036	0.0544021	5.99307	2.05918e-09	1.56294e-08	1.58777	ENSG00000151718	WWC2	80014	4	protein_coding
873.152	0.326008	0.0822955	3.96143	7.45018e-05	0.000296804	1.61268	ENSG00000100908	EMC9	51016	14	protein_coding
[truncated: 4,615 more rows]
