# Supplementary material for: Co‐occurrence of BAP1 and SF3B1 mutations in uveal melanoma induces cellular senescence
Source: Mol Oncol. 2021 Nov 12;16(3):607–29. doi: 10.1002/1878-0261.13128 (PMC8807356; doi:10.1002/1878-0261.13128)
Supplement: Supplementary file 23 — Table S5. KEGG pathways enrichment analysis for the identified DEGs. [file MOL2-16-607-s013.xls]

## Sheet: 1. Mel202 g2 vs vec (down DEGs)
##Databases: KEGG PATHWAY
##Statistical test method: hypergeometric test / Fisher's exact test
##FDR correction method: Benjamini and Hochberg
#Term	Database	ID	Input number	Background number	P-Value	Corrected P-Value	Input	Hyperlink
Ribosome	KEGG PATHWAY	hsa03010	74	136	7.59964e-22	2.22669e-19	ENSG00000148303|ENSG00000233927|ENSG00000197958|ENSG00000174547|ENSG00000182899|ENSG00000063177|ENSG00000110700|ENSG00000138326|ENSG00000124614|ENSG00000168028|ENSG00000071082|ENSG00000241343|ENSG00000162244|ENSG00000177600|ENSG00000198918|ENSG00000221983|ENSG00000108298|ENSG00000164587|ENSG00000142676|ENSG00000082515|ENSG00000140988|ENSG00000142534|ENSG00000115268|ENSG00000089009|ENSG00000214026…	http://www.genome.jp/kegg-bin/show_pathway?hsa03010/hsa:6181%09red/hsa:6182%09red/hsa:6139%09red/hsa:6187%09red/hsa:6217%09red/hsa:6189%09red/hsa:6188%09red/hsa:64960%09red/hsa:6205%09red/hsa:6232%09red/hsa:6222%09red/hsa:6235%09red/hsa:6157%09red/hsa:6173%09red/hsa:6152%09red/hsa:6150%09red/hsa:6156%09red/hsa:6210%09red/hsa:6154%09red/hsa:6175%09red/hsa:6176%09red/hsa:6159%09red/hsa:6233%09red/h…
Cell cycle	KEGG PATHWAY	hsa04110	49	124	5.81553e-11	8.51975e-09	ENSG00000132646|ENSG00000080839|ENSG00000170312|ENSG00000166483|ENSG00000149554|ENSG00000169679|ENSG00000072501|ENSG00000112118|ENSG00000158402|ENSG00000006634|ENSG00000164611|ENSG00000164754|ENSG00000166508|ENSG00000196591|ENSG00000135476|ENSG00000127564|ENSG00000154473|ENSG00000108055|ENSG00000164045|ENSG00000145604|ENSG00000097046|ENSG00000111276|ENSG00000145386|ENSG00000007968|ENSG00000117399…	http://www.genome.jp/kegg-bin/show_pathway?hsa04110/hsa:993%09red/hsa:983%09red/hsa:9088%09red/hsa:701%09red/hsa:5347%09red/hsa:9700%09red/hsa:9184%09red/hsa:1019%09red/hsa:8318%09red/hsa:8317%09red/hsa:1017%09red/hsa:4998%09red/hsa:7043%09red/hsa:1111%09red/hsa:10926%09red/hsa:994%09red/hsa:6502%09red/hsa:1870%09red/hsa:5885%09red/hsa:9133%09red/hsa:3066%09red/hsa:9126%09red/hsa:4085%09red/hsa:8…
DNA replication	KEGG PATHWAY	hsa03030	25	36	6.35703e-10	6.2087e-08	ENSG00000133119|ENSG00000105486|ENSG00000136104|ENSG00000166508|ENSG00000014138|ENSG00000104889|ENSG00000168496|ENSG00000148229|ENSG00000106628|ENSG00000132646|ENSG00000076003|ENSG00000073111|ENSG00000112118|ENSG00000100297|ENSG00000104738|ENSG00000100479|ENSG00000111445|ENSG00000177084|ENSG00000049541|ENSG00000077514|ENSG00000198056|ENSG00000062822|ENSG00000115350|ENSG00000163918|ENSG00000106399	http://www.genome.jp/kegg-bin/show_pathway?hsa03030/hsa:23649%09red/hsa:56655%09red/hsa:79621%09red/hsa:10535%09red/hsa:10714%09red/hsa:3978%09red/hsa:5557%09red/hsa:5982%09red/hsa:5983%09red/hsa:2237%09red/hsa:5985%09red/hsa:6119%09red/hsa:54107%09red/hsa:5111%09red/hsa:4176%09red/hsa:4174%09red/hsa:4175%09red/hsa:4172%09red/hsa:4173%09red/hsa:4171%09red/hsa:5427%09red/hsa:5426%09red/hsa:5425%09…
Pathways in cancer	KEGG PATHWAY	hsa05200	87	399	5.21068e-07	3.81682e-05	ENSG00000134954|ENSG00000128602|ENSG00000116062|ENSG00000164930|ENSG00000106799|ENSG00000051180|ENSG00000164305|ENSG00000138795|ENSG00000127191|ENSG00000168036|ENSG00000101333|ENSG00000180340|ENSG00000091483|ENSG00000173207|ENSG00000109320|ENSG00000157500|ENSG00000173511|ENSG00000105173|ENSG00000150630|ENSG00000135446|ENSG00000066468|ENSG00000213281|ENSG00000166598|ENSG00000129521|ENSG00000169750…	http://www.genome.jp/kegg-bin/show_pathway?hsa05200/hsa:7423%09red/hsa:3914%09red/hsa:6502%09red/hsa:8313%09red/hsa:5881%09red/hsa:6608%09red/hsa:1870%09red/hsa:650%09red/hsa:652%09red/hsa:898%09red/hsa:2535%09red/hsa:7424%09red/hsa:3845%09red/hsa:109%09red/hsa:1027%09red/hsa:2323%09red/hsa:2737%09red/hsa:5898%09red/hsa:1869%09red/hsa:59345%09red/hsa:1019%09red/hsa:1017%09red/hsa:4436%09red/hsa:2…
Base excision repair	KEGG PATHWAY	hsa03410	18	33	2.14721e-06	0.000125826	ENSG00000132646|ENSG00000109674|ENSG00000100479|ENSG00000076248|ENSG00000077514|ENSG00000065057|ENSG00000105486|ENSG00000062822|ENSG00000100823|ENSG00000143799|ENSG00000168496|ENSG00000177084|ENSG00000129071|ENSG00000115350|ENSG00000070501|ENSG00000189403|ENSG00000148229|ENSG00000106628	http://www.genome.jp/kegg-bin/show_pathway?hsa03410/hsa:54107%09red/hsa:7374%09red/hsa:4913%09red/hsa:56655%09red/hsa:5426%09red/hsa:5111%09red/hsa:5424%09red/hsa:5423%09red/hsa:142%09red/hsa:328%09red/hsa:5427%09red/hsa:55247%09red/hsa:10714%09red/hsa:3146%09red/hsa:3978%09red/hsa:5425%09red/hsa:8930%09red/hsa:2237%09red
Oocyte meiosis	KEGG PATHWAY	hsa04114	35	120	9.94766e-06	0.000485778	ENSG00000170312|ENSG00000017427|ENSG00000117399|ENSG00000169679|ENSG00000072501|ENSG00000158402|ENSG00000213639|ENSG00000143933|ENSG00000164611|ENSG00000102882|ENSG00000214575|ENSG00000135476|ENSG00000127564|ENSG00000108055|ENSG00000157456|ENSG00000164109|ENSG00000116670|ENSG00000112640|ENSG00000198668|ENSG00000138814|ENSG00000066027|ENSG00000160014|ENSG00000105173|ENSG00000174233|ENSG00000096433…	http://www.genome.jp/kegg-bin/show_pathway?hsa04114/hsa:983%09red/hsa:9088%09red/hsa:5347%09red/hsa:9700%09red/hsa:991%09red/hsa:10459%09red/hsa:9748%09red/hsa:26271%09red/hsa:1017%09red/hsa:801%09red/hsa:805%09red/hsa:5530%09red/hsa:64506%09red/hsa:112%09red/hsa:808%09red/hsa:3479%09red/hsa:9133%09red/hsa:6790%09red/hsa:286151%09red/hsa:5595%09red/hsa:995%09red/hsa:891%09red/hsa:3710%09red/hsa:8…
Metabolic pathways	KEGG PATHWAY	hsa01100	202	1240	1.18779e-05	0.000497174	ENSG00000182890|ENSG00000176974|ENSG00000172115|ENSG00000038210|ENSG00000088305|ENSG00000148229|ENSG00000122729|ENSG00000138413|ENSG00000103502|ENSG00000138796|ENSG00000111666|ENSG00000257594|ENSG00000158850|ENSG00000139505|ENSG00000141401|ENSG00000134716|ENSG00000101333|ENSG00000100031|ENSG00000147224|ENSG00000091483|ENSG00000112294|ENSG00000062282|ENSG00000101911|ENSG00000163624|ENSG00000172331…	http://www.genome.jp/kegg-bin/show_pathway?hsa01100/hsa:11041%09red/hsa:8395%09red/hsa:2530%09red/hsa:256435%09red/hsa:22934%09red/hsa:2639%09red/hsa:154141%09red/hsa:883%09red/hsa:8310%09red/hsa:1638%09red/hsa:8704%09red/hsa:84649%09red/hsa:84002%09red/hsa:5538%09red/hsa:6609%09red/hsa:48%09red/hsa:146664%09red/hsa:3795%09red/hsa:2531%09red/hsa:3418%09red/hsa:11320%09red/hsa:22856%09red/hsa:5410…
HTLV-I infection	KEGG PATHWAY	hsa05166	58	259	1.9996e-05	0.000732353	ENSG00000134954|ENSG00000132646|ENSG00000164930|ENSG00000149554|ENSG00000106799|ENSG00000204592|ENSG00000188763|ENSG00000177084|ENSG00000100300|ENSG00000164611|ENSG00000155760|ENSG00000163513|ENSG00000154473|ENSG00000169884|ENSG00000157456|ENSG00000180340|ENSG00000179218|ENSG00000142208|ENSG00000164109|ENSG00000007968|ENSG00000117399|ENSG00000170345|ENSG00000100968|ENSG00000004975|ENSG00000138814…	http://www.genome.jp/kegg-bin/show_pathway?hsa05166/hsa:706%09red/hsa:54107%09red/hsa:10000%09red/hsa:701%09red/hsa:56655%09red/hsa:2535%09red/hsa:9184%09red/hsa:1019%09red/hsa:468%09red/hsa:10714%09red/hsa:1958%09red/hsa:1870%09red/hsa:5902%09red/hsa:5530%09red/hsa:1111%09red/hsa:7046%09red/hsa:4776%09red/hsa:292%09red/hsa:64784%09red/hsa:7976%09red/hsa:1856%09red/hsa:9133%09red/hsa:109%09red/hs…
Mismatch repair	KEGG PATHWAY	hsa03430	13	23	4.19536e-05	0.00125685	ENSG00000132646|ENSG00000174371|ENSG00000116062|ENSG00000133119|ENSG00000077514|ENSG00000105486|ENSG00000062822|ENSG00000111445|ENSG00000095002|ENSG00000163918|ENSG00000049541|ENSG00000106399|ENSG00000106628	http://www.genome.jp/kegg-bin/show_pathway?hsa03430/hsa:9156%09red/hsa:3978%09red/hsa:2956%09red/hsa:4436%09red/hsa:5111%09red/hsa:5424%09red/hsa:5425%09red/hsa:5982%09red/hsa:5983%09red/hsa:5984%09red/hsa:5985%09red/hsa:10714%09red/hsa:6119%09red
Spliceosome	KEGG PATHWAY	hsa03040	36	136	4.28958e-05	0.00125685	ENSG00000051596|ENSG00000170144|ENSG00000096401|ENSG00000113649|ENSG00000161547|ENSG00000125835|ENSG00000174243|ENSG00000164610|ENSG00000143977|ENSG00000139343|ENSG00000167088|ENSG00000085872|ENSG00000106355|ENSG00000182004|ENSG00000171960|ENSG00000183684|ENSG00000147274|ENSG00000188529|ENSG00000104897|ENSG00000077312|ENSG00000169564|ENSG00000060688|ENSG00000136527|ENSG00000112081|ENSG00000213516…	http://www.genome.jp/kegg-bin/show_pathway?hsa03040/hsa:10262%09red/hsa:27316%09red/hsa:988%09red/hsa:10772%09red/hsa:6434%09red/hsa:6428%09red/hsa:6429%09red/hsa:4670%09red/hsa:6626%09red/hsa:6628%09red/hsa:6426%09red/hsa:6427%09red/hsa:3310%09red/hsa:10465%09red/hsa:5093%09red/hsa:7307%09red/hsa:84321%09red/hsa:11157%09red/hsa:23658%09red/hsa:56259%09red/hsa:10523%09red/hsa:9416%09red/hsa:49411…
Signaling pathways regulating pluripotency of stem cells	KEGG PATHWAY	hsa04550	36	144	0.000114758	0.00305672	ENSG00000016082|ENSG00000164930|ENSG00000162434|ENSG00000188763|ENSG00000160867|ENSG00000102882|ENSG00000180628|ENSG00000155760|ENSG00000004975|ENSG00000169884|ENSG00000077782|ENSG00000180340|ENSG00000017427|ENSG00000142208|ENSG00000125378|ENSG00000123576|ENSG00000085741|ENSG00000105880|ENSG00000156374|ENSG00000143995|ENSG00000117020|ENSG00000138685|ENSG00000066468|ENSG00000168036|ENSG00000135503…	http://www.genome.jp/kegg-bin/show_pathway?hsa04550/hsa:10000%09red/hsa:3977%09red/hsa:80712%09red/hsa:8313%09red/hsa:2264%09red/hsa:84108%09red/hsa:3479%09red/hsa:1749%09red/hsa:1856%09red/hsa:1852%09red/hsa:5013%09red/hsa:650%09red/hsa:652%09red/hsa:1499%09red/hsa:3670%09red/hsa:4211%09red/hsa:2263%09red/hsa:5595%09red/hsa:3716%09red/hsa:2535%09red/hsa:6657%09red/hsa:3845%09red/hsa:8323%09red/h…
Melanogenesis	KEGG PATHWAY	hsa04916	28	100	0.000131885	0.0032202	ENSG00000136160|ENSG00000087258|ENSG00000164930|ENSG00000077498|ENSG00000188763|ENSG00000138795|ENSG00000102882|ENSG00000155760|ENSG00000004975|ENSG00000169884|ENSG00000101333|ENSG00000180340|ENSG00000198668|ENSG00000107165|ENSG00000085741|ENSG00000160014|ENSG00000187098|ENSG00000174233|ENSG00000080166|ENSG00000138031|ENSG00000168036|ENSG00000142875|ENSG00000213281|ENSG00000182158|ENSG00000152284…	http://www.genome.jp/kegg-bin/show_pathway?hsa04916/hsa:64764%09red/hsa:7299%09red/hsa:2535%09red/hsa:4286%09red/hsa:801%09red/hsa:805%09red/hsa:1638%09red/hsa:112%09red/hsa:808%09red/hsa:4893%09red/hsa:1910%09red/hsa:1856%09red/hsa:7306%09red/hsa:109%09red/hsa:5595%09red/hsa:5332%09red/hsa:1499%09red/hsa:3845%09red/hsa:8323%09red/hsa:7976%09red/hsa:8324%09red/hsa:83439%09red/hsa:2775%09red/hsa:8…
Apoptosis	KEGG PATHWAY	hsa04210	35	142	0.000178683	0.00402724	ENSG00000109861|ENSG00000164733|ENSG00000167553|ENSG00000164305|ENSG00000138794|ENSG00000136943|ENSG00000102882|ENSG00000127191|ENSG00000172115|ENSG00000142208|ENSG00000123416|ENSG00000135047|ENSG00000163629|ENSG00000170345|ENSG00000213281|ENSG00000128272|ENSG00000204209|ENSG00000173535|ENSG00000089685|ENSG00000108387|ENSG00000165806|ENSG00000096433|ENSG00000176619|ENSG00000143799|ENSG00000117020…	http://www.genome.jp/kegg-bin/show_pathway?hsa04210/hsa:317%09red/hsa:10000%09red/hsa:142%09red/hsa:5366%09red/hsa:840%09red/hsa:468%09red/hsa:332%09red/hsa:824%09red/hsa:1522%09red/hsa:5783%09red/hsa:1520%09red/hsa:4001%09red/hsa:1508%09red/hsa:4893%09red/hsa:1075%09red/hsa:1616%09red/hsa:2353%09red/hsa:7186%09red/hsa:8722%09red/hsa:5595%09red/hsa:54205%09red/hsa:3710%09red/hsa:4790%09red/hsa:84…
Hippo signaling pathway	KEGG PATHWAY	hsa04390	36	153	0.00031299	0.00655043	ENSG00000019549|ENSG00000082458|ENSG00000073350|ENSG00000164930|ENSG00000106799|ENSG00000078900|ENSG00000188763|ENSG00000213639|ENSG00000138795|ENSG00000144791|ENSG00000155760|ENSG00000004975|ENSG00000169884|ENSG00000143869|ENSG00000180340|ENSG00000044115|ENSG00000125378|ENSG00000163513|ENSG00000104375|ENSG00000112576|ENSG00000132849|ENSG00000085741|ENSG00000089685|ENSG00000074219|ENSG00000148498…	http://www.genome.jp/kegg-bin/show_pathway?hsa04390/hsa:650%09red/hsa:8463%09red/hsa:2535%09red/hsa:122786%09red/hsa:151449%09red/hsa:332%09red/hsa:8313%09red/hsa:3993%09red/hsa:3996%09red/hsa:8326%09red/hsa:1856%09red/hsa:7161%09red/hsa:10207%09red/hsa:23286%09red/hsa:6788%09red/hsa:896%09red/hsa:652%09red/hsa:56288%09red/hsa:656%09red/hsa:1499%09red/hsa:6657%09red/hsa:6591%09red/hsa:8323%09red/…
Nucleotide excision repair	KEGG PATHWAY	hsa03420	16	46	0.000524941	0.0102538	ENSG00000132646|ENSG00000136936|ENSG00000133119|ENSG00000148229|ENSG00000077514|ENSG00000105486|ENSG00000062822|ENSG00000100479|ENSG00000111445|ENSG00000177084|ENSG00000147400|ENSG00000115350|ENSG00000163918|ENSG00000049541|ENSG00000106399|ENSG00000106628	http://www.genome.jp/kegg-bin/show_pathway?hsa03420/hsa:54107%09red/hsa:7507%09red/hsa:1069%09red/hsa:5425%09red/hsa:3978%09red/hsa:56655%09red/hsa:5426%09red/hsa:5111%09red/hsa:5424%09red/hsa:5427%09red/hsa:5982%09red/hsa:5983%09red/hsa:5984%09red/hsa:5985%09red/hsa:10714%09red/hsa:6119%09red
Homologous recombination	KEGG PATHWAY	hsa03440	12	29	0.000764564	0.0140011	ENSG00000085999|ENSG00000106628|ENSG00000077514|ENSG00000051180|ENSG00000062822|ENSG00000126215|ENSG00000154920|ENSG00000197299|ENSG00000197275|ENSG00000196584|ENSG00000106399|ENSG00000020922	http://www.genome.jp/kegg-bin/show_pathway?hsa03440/hsa:641%09red/hsa:8438%09red/hsa:5425%09red/hsa:5424%09red/hsa:146956%09red/hsa:10714%09red/hsa:5888%09red/hsa:4361%09red/hsa:7516%09red/hsa:25788%09red/hsa:7517%09red/hsa:6119%09red
Colorectal cancer	KEGG PATHWAY	hsa05210	19	64	0.000837768	0.0144392	ENSG00000169750|ENSG00000138795|ENSG00000172115|ENSG00000152284|ENSG00000116062|ENSG00000106799|ENSG00000133703|ENSG00000142208|ENSG00000168646|ENSG00000164305|ENSG00000117020|ENSG00000168036|ENSG00000089685|ENSG00000170345|ENSG00000102882|ENSG00000163513|ENSG00000157500|ENSG00000095002|ENSG00000119699	http://www.genome.jp/kegg-bin/show_pathway?hsa05210/hsa:836%09red/hsa:26060%09red/hsa:10000%09red/hsa:83439%09red/hsa:2956%09red/hsa:4436%09red/hsa:1499%09red/hsa:5595%09red/hsa:5881%09red/hsa:7046%09red/hsa:51176%09red/hsa:7043%09red/hsa:3845%09red/hsa:54205%09red/hsa:332%09red/hsa:2353%09red/hsa:207%09red/hsa:8313%09red/hsa:7048%09red
Purine metabolism	KEGG PATHWAY	hsa00230	38	177	0.00097844	0.0153765	ENSG00000172572|ENSG00000197594|ENSG00000148229|ENSG00000079739|ENSG00000198056|ENSG00000141698|ENSG00000152402|ENSG00000014138|ENSG00000143156|ENSG00000159899|ENSG00000147224|ENSG00000138801|ENSG00000101911|ENSG00000174233|ENSG00000106628|ENSG00000156136|ENSG00000196839|ENSG00000189283|ENSG00000184588|ENSG00000137198|ENSG00000106348|ENSG00000121851|ENSG00000205268|ENSG00000156973|ENSG00000138035…	http://www.genome.jp/kegg-bin/show_pathway?hsa00230/hsa:58497%09red/hsa:5631%09red/hsa:5142%09red/hsa:23649%09red/hsa:56655%09red/hsa:56953%09red/hsa:9061%09red/hsa:5147%09red/hsa:10714%09red/hsa:5236%09red/hsa:2766%09red/hsa:87178%09red/hsa:8833%09red/hsa:1633%09red/hsa:84265%09red/hsa:115024%09red/hsa:100%09red/hsa:5557%09red/hsa:2272%09red/hsa:55276%09red/hsa:109%09red/hsa:54107%09red/hsa:5150…
Platinum drug resistance	KEGG PATHWAY	hsa01524	21	76	0.000997108	0.0153765	ENSG00000008394|ENSG00000172115|ENSG00000136868|ENSG00000116062|ENSG00000168765|ENSG00000136936|ENSG00000213366|ENSG00000142208|ENSG00000077097|ENSG00000164305|ENSG00000143198|ENSG00000117020|ENSG00000012048|ENSG00000120868|ENSG00000089685|ENSG00000141682|ENSG00000102882|ENSG00000134202|ENSG00000141736|ENSG00000095002|ENSG00000131747	http://www.genome.jp/kegg-bin/show_pathway?hsa01524/hsa:7507%09red/hsa:836%09red/hsa:54205%09red/hsa:10000%09red/hsa:2947%09red/hsa:2946%09red/hsa:2956%09red/hsa:2948%09red/hsa:7153%09red/hsa:7155%09red/hsa:5595%09red/hsa:1317%09red/hsa:317%09red/hsa:2064%09red/hsa:672%09red/hsa:207%09red/hsa:5366%09red/hsa:4436%09red/hsa:332%09red/hsa:4259%09red/hsa:4257%09red
MAPK signaling pathway	KEGG PATHWAY	hsa04010	50	257	0.00119453	0.0174999	ENSG00000169750|ENSG00000133703|ENSG00000148053|ENSG00000106799|ENSG00000213281|ENSG00000120129|ENSG00000136068|ENSG00000164305|ENSG00000162302|ENSG00000160867|ENSG00000127191|ENSG00000102882|ENSG00000008735|ENSG00000163513|ENSG00000077782|ENSG00000142208|ENSG00000108984|ENSG00000149269|ENSG00000151067|ENSG00000158050|ENSG00000170345|ENSG00000141480|ENSG00000120875|ENSG00000137764|ENSG00000138814…	http://www.genome.jp/kegg-bin/show_pathway?hsa04010/hsa:409%09red/hsa:10000%09red/hsa:1844%09red/hsa:2122%09red/hsa:468%09red/hsa:4893%09red/hsa:5607%09red/hsa:4216%09red/hsa:5530%09red/hsa:23542%09red/hsa:51776%09red/hsa:3315%09red/hsa:7867%09red/hsa:1616%09red/hsa:3310%09red/hsa:5881%09red/hsa:5058%09red/hsa:2317%09red/hsa:1852%09red/hsa:2260%09red/hsa:2353%09red/hsa:7186%09red/hsa:6788%09red/h…
Circadian entrainment	KEGG PATHWAY	hsa04713	24	95	0.00130336	0.0181849	ENSG00000087258|ENSG00000143933|ENSG00000069966|ENSG00000185532|ENSG00000102882|ENSG00000152402|ENSG00000101333|ENSG00000168243|ENSG00000151067|ENSG00000170345|ENSG00000198668|ENSG00000114450|ENSG00000160014|ENSG00000174021|ENSG00000174233|ENSG00000096433|ENSG00000142875|ENSG00000186469|ENSG00000198929|ENSG00000242616|ENSG00000138031|ENSG00000049246|ENSG00000172380|ENSG00000127920	http://www.genome.jp/kegg-bin/show_pathway?hsa04713/hsa:59345%09red/hsa:2790%09red/hsa:2791%09red/hsa:54331%09red/hsa:9722%09red/hsa:5332%09red/hsa:801%09red/hsa:805%09red/hsa:112%09red/hsa:808%09red/hsa:109%09red/hsa:2353%09red/hsa:5595%09red/hsa:5592%09red/hsa:775%09red/hsa:3710%09red/hsa:2787%09red/hsa:2786%09red/hsa:10681%09red/hsa:55970%09red/hsa:2775%09red/hsa:2977%09red/hsa:5567%09red/hsa:…
Prostate cancer	KEGG PATHWAY	hsa05215	23	91	0.00161645	0.0207017	ENSG00000017427|ENSG00000123374|ENSG00000138795|ENSG00000102882|ENSG00000168036|ENSG00000077782|ENSG00000111276|ENSG00000142208|ENSG00000007968|ENSG00000141736|ENSG00000109320|ENSG00000128272|ENSG00000105173|ENSG00000117020|ENSG00000150907|ENSG00000066468|ENSG00000213281|ENSG00000182158|ENSG00000152284|ENSG00000166598|ENSG00000133703|ENSG00000101412|ENSG00000170962	http://www.genome.jp/kegg-bin/show_pathway?hsa05215/hsa:64764%09red/hsa:10000%09red/hsa:468%09red/hsa:1017%09red/hsa:4893%09red/hsa:3479%09red/hsa:1870%09red/hsa:2064%09red/hsa:7184%09red/hsa:5595%09red/hsa:2263%09red/hsa:4790%09red/hsa:898%09red/hsa:3845%09red/hsa:207%09red/hsa:1027%09red/hsa:83439%09red/hsa:80310%09red/hsa:51176%09red/hsa:2260%09red/hsa:1499%09red/hsa:1869%09red/hsa:2308%09red
Adherens junction	KEGG PATHWAY	hsa04520	20	74	0.00162505	0.0207017	ENSG00000169750|ENSG00000171105|ENSG00000044115|ENSG00000152284|ENSG00000010810|ENSG00000077782|ENSG00000106799|ENSG00000132970|ENSG00000019549|ENSG00000095637|ENSG00000077522|ENSG00000177707|ENSG00000176105|ENSG00000102882|ENSG00000141736|ENSG00000138795|ENSG00000168036|ENSG00000148498|ENSG00000117155|ENSG00000163513	http://www.genome.jp/kegg-bin/show_pathway?hsa04520/hsa:5595%09red/hsa:1495%09red/hsa:7525%09red/hsa:83439%09red/hsa:51176%09red/hsa:2534%09red/hsa:2064%09red/hsa:5881%09red/hsa:7046%09red/hsa:25945%09red/hsa:6591%09red/hsa:2260%09red/hsa:56288%09red/hsa:1499%09red/hsa:10580%09red/hsa:7048%09red/hsa:88%09red/hsa:10810%09red/hsa:3643%09red/hsa:117178%09red
p53 signaling pathway	KEGG PATHWAY	hsa04115	19	69	0.00175354	0.0214078	ENSG00000112576|ENSG00000170312|ENSG00000017427|ENSG00000157456|ENSG00000105173|ENSG00000149554|ENSG00000172115|ENSG00000078900|ENSG00000149212|ENSG00000075218|ENSG00000164305|ENSG00000135446|ENSG00000120868|ENSG00000112378|ENSG00000123374|ENSG00000141682|ENSG00000085117|ENSG00000134057|ENSG00000138764	http://www.genome.jp/kegg-bin/show_pathway?hsa04115/hsa:896%09red/hsa:3479%09red/hsa:836%09red/hsa:3732%09red/hsa:1111%09red/hsa:51512%09red/hsa:54205%09red/hsa:143686%09red/hsa:891%09red/hsa:317%09red/hsa:898%09red/hsa:7161%09red/hsa:64065%09red/hsa:983%09red/hsa:1019%09red/hsa:5366%09red/hsa:9133%09red/hsa:901%09red/hsa:1017%09red
Herpes simplex infection	KEGG PATHWAY	hsa05168	38	185	0.00193831	0.022717	ENSG00000170312|ENSG00000161547|ENSG00000162434|ENSG00000082512|ENSG00000105373|ENSG00000204592|ENSG00000111727|ENSG00000111331|ENSG00000164305|ENSG00000213639|ENSG00000128829|ENSG00000127191|ENSG00000172936|ENSG00000141384|ENSG00000145604|ENSG00000172115|ENSG00000115267|ENSG00000183684|ENSG00000140464|ENSG00000204267|ENSG00000170345|ENSG00000109320|ENSG00000164342|ENSG00000204209|ENSG00000185745…	http://www.genome.jp/kegg-bin/show_pathway?hsa05168/hsa:6891%09red/hsa:6890%09red/hsa:6878%09red/hsa:6875%09red/hsa:4940%09red/hsa:983%09red/hsa:1017%09red/hsa:6428%09red/hsa:6429%09red/hsa:51616%09red/hsa:3592%09red/hsa:7098%09red/hsa:6426%09red/hsa:6427%09red/hsa:1616%09red/hsa:6502%09red/hsa:3434%09red/hsa:4615%09red/hsa:29997%09red/hsa:2353%09red/hsa:7186%09red/hsa:64135%09red/hsa:54205%09red…
Alcoholism	KEGG PATHWAY	hsa05034	37	180	0.00217907	0.0236841	ENSG00000185634|ENSG00000172380|ENSG00000087258|ENSG00000048052|ENSG00000148053|ENSG00000188486|ENSG00000213639|ENSG00000171033|ENSG00000004660|ENSG00000069966|ENSG00000102882|ENSG00000163517|ENSG00000196591|ENSG00000099284|ENSG00000128708|ENSG00000112759|ENSG00000105968|ENSG00000168243|ENSG00000184260|ENSG00000197238|ENSG00000186469|ENSG00000198668|ENSG00000128272|ENSG00000163041|ENSG00000114450…	http://www.genome.jp/kegg-bin/show_pathway?hsa05034/hsa:94239%09red/hsa:64764%09red/hsa:59345%09red/hsa:2790%09red/hsa:2791%09red/hsa:54331%09red/hsa:8338%09red/hsa:468%09red/hsa:801%09red/hsa:805%09red/hsa:51564%09red/hsa:808%09red/hsa:4893%09red/hsa:3021%09red/hsa:3020%09red/hsa:3066%09red/hsa:10681%09red/hsa:4915%09red/hsa:5595%09red/hsa:2787%09red/hsa:2786%09red/hsa:55506%09red/hsa:9734%09red…
Fatty acid metabolism	KEGG PATHWAY	hsa01212	15	49	0.00221813	0.0236841	ENSG00000196177|ENSG00000197977|ENSG00000068366|ENSG00000145284|ENSG00000075239|ENSG00000206527|ENSG00000099194|ENSG00000138796|ENSG00000131238|ENSG00000170522|ENSG00000205560|ENSG00000167315|ENSG00000115425|ENSG00000099797|ENSG00000087008	http://www.genome.jp/kegg-bin/show_pathway?hsa01212/hsa:54898%09red/hsa:36%09red/hsa:201562%09red/hsa:3033%09red/hsa:1375%09red/hsa:10449%09red/hsa:5538%09red/hsa:79966%09red/hsa:79071%09red/hsa:6319%09red/hsa:55825%09red/hsa:38%09red/hsa:9524%09red/hsa:8310%09red/hsa:2182%09red
Small cell lung cancer	KEGG PATHWAY	hsa05222	22	88	0.00226333	0.0236841	ENSG00000082512|ENSG00000127191|ENSG00000145604|ENSG00000111276|ENSG00000172115|ENSG00000142208|ENSG00000007968|ENSG00000143171|ENSG00000173207|ENSG00000117020|ENSG00000109320|ENSG00000189283|ENSG00000105173|ENSG00000050555|ENSG00000135446|ENSG00000120868|ENSG00000123374|ENSG00000196878|ENSG00000164171|ENSG00000123975|ENSG00000187498|ENSG00000101412	http://www.genome.jp/kegg-bin/show_pathway?hsa05222/hsa:317%09red/hsa:10000%09red/hsa:3914%09red/hsa:1019%09red/hsa:1017%09red/hsa:6258%09red/hsa:6502%09red/hsa:1870%09red/hsa:7188%09red/hsa:2272%09red/hsa:7186%09red/hsa:3673%09red/hsa:54205%09red/hsa:898%09red/hsa:4790%09red/hsa:207%09red/hsa:1027%09red/hsa:1282%09red/hsa:1164%09red/hsa:1163%09red/hsa:10319%09red/hsa:1869%09red
Basal cell carcinoma	KEGG PATHWAY	hsa05217	16	55	0.00247498	0.0250059	ENSG00000125845|ENSG00000085741|ENSG00000169884|ENSG00000164930|ENSG00000104290|ENSG00000180340|ENSG00000128602|ENSG00000106571|ENSG00000188763|ENSG00000138795|ENSG00000125378|ENSG00000152284|ENSG00000168646|ENSG00000168036|ENSG00000155760|ENSG00000004975	http://www.genome.jp/kegg-bin/show_pathway?hsa05217/hsa:650%09red/hsa:652%09red/hsa:83439%09red/hsa:1499%09red/hsa:2535%09red/hsa:6608%09red/hsa:7976%09red/hsa:1856%09red/hsa:2737%09red/hsa:51176%09red/hsa:7481%09red/hsa:7480%09red/hsa:8323%09red/hsa:8313%09red/hsa:8326%09red/hsa:8324%09red
Cholinergic synapse	KEGG PATHWAY	hsa04725	26	113	0.00259133	0.0253087	ENSG00000133703|ENSG00000087258|ENSG00000010810|ENSG00000069966|ENSG00000102882|ENSG00000101333|ENSG00000142208|ENSG00000168243|ENSG00000151067|ENSG00000170345|ENSG00000174233|ENSG00000128272|ENSG00000114450|ENSG00000174021|ENSG00000175344|ENSG00000096433|ENSG00000142875|ENSG00000186469|ENSG00000117020|ENSG00000242616|ENSG00000138031|ENSG00000213281|ENSG00000182158|ENSG00000172380|ENSG00000127920…	http://www.genome.jp/kegg-bin/show_pathway?hsa04725/hsa:64764%09red/hsa:59345%09red/hsa:10000%09red/hsa:2790%09red/hsa:2791%09red/hsa:2534%09red/hsa:54331%09red/hsa:1139%09red/hsa:468%09red/hsa:112%09red/hsa:4893%09red/hsa:10681%09red/hsa:2353%09red/hsa:5595%09red/hsa:5332%09red/hsa:775%09red/hsa:3710%09red/hsa:2787%09red/hsa:2786%09red/hsa:3845%09red/hsa:109%09red/hsa:207%09red/hsa:55970%09red/h…
Fanconi anemia pathway	KEGG PATHWAY	hsa03460	16	56	0.00287715	0.0271937	ENSG00000154920|ENSG00000158169|ENSG00000187741|ENSG00000077152|ENSG00000221829|ENSG00000144554|ENSG00000051180|ENSG00000112039|ENSG00000101751|ENSG00000012048|ENSG00000140525|ENSG00000197299|ENSG00000100726|ENSG00000162607|ENSG00000136492|ENSG00000106399	http://www.genome.jp/kegg-bin/show_pathway?hsa03460/hsa:641%09red/hsa:7398%09red/hsa:9894%09red/hsa:29089%09red/hsa:672%09red/hsa:83990%09red/hsa:11201%09red/hsa:146956%09red/hsa:2189%09red/hsa:2175%09red/hsa:2176%09red/hsa:2177%09red/hsa:2178%09red/hsa:5888%09red/hsa:55215%09red/hsa:6119%09red
Other types of O-glycan biosynthesis	KEGG PATHWAY	hsa00514	11	31	0.00333251	0.0305133	ENSG00000009830|ENSG00000106003|ENSG00000169733|ENSG00000167889|ENSG00000086062|ENSG00000196371|ENSG00000117411|ENSG00000106397|ENSG00000187676|ENSG00000112309|ENSG00000158850	http://www.genome.jp/kegg-bin/show_pathway?hsa00514/hsa:3955%09red/hsa:2683%09red/hsa:145173%09red/hsa:8985%09red/hsa:8704%09red/hsa:135152%09red/hsa:2526%09red/hsa:29954%09red/hsa:146664%09red/hsa:8703%09red/hsa:5986%09red
Proteoglycans in cancer	KEGG PATHWAY	hsa05205	40	208	0.00412594	0.0359002	ENSG00000233608|ENSG00000164930|ENSG00000136068|ENSG00000188763|ENSG00000164305|ENSG00000213639|ENSG00000102882|ENSG00000178568|ENSG00000155760|ENSG00000169884|ENSG00000173083|ENSG00000077782|ENSG00000180340|ENSG00000128602|ENSG00000142208|ENSG00000017427|ENSG00000149269|ENSG00000135047|ENSG00000141736|ENSG00000124145|ENSG00000085741|ENSG00000137154|ENSG00000156299|ENSG00000096433|ENSG00000142875…	http://www.genome.jp/kegg-bin/show_pathway?hsa05205/hsa:10000%09red/hsa:2535%09red/hsa:117581%09red/hsa:7430%09red/hsa:7074%09red/hsa:4060%09red/hsa:2317%09red/hsa:6385%09red/hsa:4893%09red/hsa:3479%09red/hsa:2064%09red/hsa:6608%09red/hsa:8326%09red/hsa:2066%09red/hsa:5058%09red/hsa:2065%09red/hsa:5595%09red/hsa:1499%09red/hsa:3673%09red/hsa:6194%09red/hsa:3710%09red/hsa:857%09red/hsa:3845%09red/…
Lysosome	KEGG PATHWAY	hsa04142	27	124	0.00416589	0.0359002	ENSG00000105612|ENSG00000141012|ENSG00000113273|ENSG00000164733|ENSG00000136943|ENSG00000179163|ENSG00000198951|ENSG00000107798|ENSG00000185344|ENSG00000131238|ENSG00000100600|ENSG00000135047|ENSG00000177879|ENSG00000196743|ENSG00000166311|ENSG00000169919|ENSG00000109861|ENSG00000138760|ENSG00000174080|ENSG00000119655|ENSG00000109323|ENSG00000070718|ENSG00000049860|ENSG00000221838|ENSG00000070371…	http://www.genome.jp/kegg-bin/show_pathway?hsa04142/hsa:2517%09red/hsa:1075%09red/hsa:8218%09red/hsa:10947%09red/hsa:10577%09red/hsa:23545%09red/hsa:2588%09red/hsa:1522%09red/hsa:2760%09red/hsa:1520%09red/hsa:1176%09red/hsa:1508%09red/hsa:5538%09red/hsa:6609%09red/hsa:9179%09red/hsa:5641%09red/hsa:8722%09red/hsa:2990%09red/hsa:411%09red/hsa:1777%09red/hsa:3988%09red/hsa:1515%09red/hsa:1514%09red/…
Biosynthesis of unsaturated fatty acids	KEGG PATHWAY	hsa01040	9	23	0.00460231	0.0385279	ENSG00000197977|ENSG00000119673|ENSG00000145284|ENSG00000206527|ENSG00000099194|ENSG00000170522|ENSG00000115425|ENSG00000099797|ENSG00000087008	http://www.genome.jp/kegg-bin/show_pathway?hsa01040/hsa:54898%09red/hsa:201562%09red/hsa:79966%09red/hsa:6319%09red/hsa:55825%09red/hsa:79071%09red/hsa:10965%09red/hsa:9524%09red/hsa:8310%09red
Axon guidance	KEGG PATHWAY	hsa04360	35	178	0.00517392	0.04211	ENSG00000196411|ENSG00000169750|ENSG00000125266|ENSG00000090776|ENSG00000075213|ENSG00000010810|ENSG00000152256|ENSG00000102882|ENSG00000099204|ENSG00000145147|ENSG00000128602|ENSG00000170381|ENSG00000149269|ENSG00000092421|ENSG00000100968|ENSG00000157851|ENSG00000138814|ENSG00000144857|ENSG00000108947|ENSG00000266028|ENSG00000169855|ENSG00000165410|ENSG00000163995|ENSG00000213281|ENSG00000010319…	http://www.genome.jp/kegg-bin/show_pathway?hsa04360/hsa:5361%09red/hsa:2534%09red/hsa:5595%09red/hsa:22885%09red/hsa:151449%09red/hsa:9723%09red/hsa:57556%09red/hsa:5530%09red/hsa:4776%09red/hsa:1073%09red/hsa:6608%09red/hsa:5881%09red/hsa:5058%09red/hsa:56920%09red/hsa:10509%09red/hsa:23380%09red/hsa:6091%09red/hsa:10505%09red/hsa:84448%09red/hsa:3845%09red/hsa:5163%09red/hsa:64221%09red/hsa:916…
Longevity regulating pathway	KEGG PATHWAY	hsa04211	22	96	0.00551003	0.0436335	ENSG00000150907|ENSG00000017427|ENSG00000149212|ENSG00000121691|ENSG00000142208|ENSG00000004660|ENSG00000109819|ENSG00000109320|ENSG00000157500|ENSG00000128272|ENSG00000185950|ENSG00000171105|ENSG00000174233|ENSG00000142875|ENSG00000117020|ENSG00000138031|ENSG00000118689|ENSG00000213281|ENSG00000182158|ENSG00000133703|ENSG00000169047|ENSG00000152495	http://www.genome.jp/kegg-bin/show_pathway?hsa04211/hsa:3667%09red/hsa:64764%09red/hsa:10000%09red/hsa:847%09red/hsa:468%09red/hsa:26060%09red/hsa:5567%09red/hsa:4893%09red/hsa:3479%09red/hsa:109%09red/hsa:8660%09red/hsa:4790%09red/hsa:3845%09red/hsa:207%09red/hsa:814%09red/hsa:112%09red/hsa:84254%09red/hsa:10891%09red/hsa:3643%09red/hsa:143686%09red/hsa:2309%09red/hsa:2308%09red
Glycosaminoglycan biosynthesis - keratan sulfate	KEGG PATHWAY	hsa00533	7	15	0.0057907	0.0440295	ENSG00000183196|ENSG00000174684|ENSG00000117411|ENSG00000086062|ENSG00000033170|ENSG00000170340|ENSG00000158850	http://www.genome.jp/kegg-bin/show_pathway?hsa00533/hsa:11041%09red/hsa:2683%09red/hsa:2530%09red/hsa:8704%09red/hsa:8703%09red/hsa:10678%09red/hsa:4166%09red
Insulin signaling pathway	KEGG PATHWAY	hsa04910	29	141	0.00609209	0.0440295	ENSG00000114302|ENSG00000137312|ENSG00000159399|ENSG00000213639|ENSG00000143933|ENSG00000102882|ENSG00000100504|ENSG00000005249|ENSG00000181856|ENSG00000044446|ENSG00000142208|ENSG00000067177|ENSG00000109819|ENSG00000198668|ENSG00000185950|ENSG00000171105|ENSG00000160014|ENSG00000137154|ENSG00000173281|ENSG00000142875|ENSG00000185634|ENSG00000117020|ENSG00000095637|ENSG00000125733|ENSG00000150907…	http://www.genome.jp/kegg-bin/show_pathway?hsa04910/hsa:3667%09red/hsa:10000%09red/hsa:801%09red/hsa:805%09red/hsa:808%09red/hsa:5256%09red/hsa:5577%09red/hsa:5576%09red/hsa:10580%09red/hsa:6194%09red/hsa:5595%09red/hsa:8660%09red/hsa:9322%09red/hsa:3099%09red/hsa:3845%09red/hsa:207%09red/hsa:399694%09red/hsa:5836%09red/hsa:5500%09red/hsa:6517%09red/hsa:2319%09red/hsa:5567%09red/hsa:10211%09red/h…
Progesterone-mediated oocyte maturation	KEGG PATHWAY	hsa04914	22	97	0.00610415	0.0440295	ENSG00000170312|ENSG00000101224|ENSG00000017427|ENSG00000169679|ENSG00000158402|ENSG00000102882|ENSG00000145386|ENSG00000214575|ENSG00000127564|ENSG00000166851|ENSG00000164045|ENSG00000157456|ENSG00000142208|ENSG00000164109|ENSG00000116670|ENSG00000174233|ENSG00000142875|ENSG00000117020|ENSG00000138031|ENSG00000123374|ENSG00000133703|ENSG00000134057	http://www.genome.jp/kegg-bin/show_pathway?hsa04914/hsa:983%09red/hsa:9088%09red/hsa:10000%09red/hsa:5347%09red/hsa:1017%09red/hsa:890%09red/hsa:64506%09red/hsa:5567%09red/hsa:3479%09red/hsa:9133%09red/hsa:109%09red/hsa:4085%09red/hsa:993%09red/hsa:5595%09red/hsa:995%09red/hsa:891%09red/hsa:3845%09red/hsa:207%09red/hsa:994%09red/hsa:699%09red/hsa:112%09red/hsa:10459%09red
Morphine addiction	KEGG PATHWAY	hsa05032	21	91	0.00616461	0.0440295	ENSG00000127920|ENSG00000114450|ENSG00000184588|ENSG00000174021|ENSG00000172572|ENSG00000186297|ENSG00000138031|ENSG00000087258|ENSG00000172380|ENSG00000168243|ENSG00000142875|ENSG00000100077|ENSG00000198055|ENSG00000069966|ENSG00000205268|ENSG00000186469|ENSG00000141480|ENSG00000163485|ENSG00000174233|ENSG00000198873|ENSG00000242616	http://www.genome.jp/kegg-bin/show_pathway?hsa05032/hsa:2870%09red/hsa:59345%09red/hsa:409%09red/hsa:5142%09red/hsa:5150%09red/hsa:5139%09red/hsa:2869%09red/hsa:2558%09red/hsa:2775%09red/hsa:2787%09red/hsa:2786%09red/hsa:54331%09red/hsa:2791%09red/hsa:5567%09red/hsa:2790%09red/hsa:55970%09red/hsa:157%09red/hsa:10681%09red/hsa:109%09red/hsa:134%09red/hsa:112%09red
FoxO signaling pathway	KEGG PATHWAY	hsa04068	28	135	0.0063114	0.0440295	ENSG00000133703|ENSG00000017427|ENSG00000106799|ENSG00000142731|ENSG00000102882|ENSG00000156804|ENSG00000163513|ENSG00000166851|ENSG00000121691|ENSG00000145604|ENSG00000111276|ENSG00000142208|ENSG00000181856|ENSG00000138764|ENSG00000185950|ENSG00000171105|ENSG00000117020|ENSG00000150907|ENSG00000123374|ENSG00000118689|ENSG00000213281|ENSG00000152413|ENSG00000145632|ENSG00000176171|ENSG00000157456…	http://www.genome.jp/kegg-bin/show_pathway?hsa04068/hsa:3667%09red/hsa:10000%09red/hsa:5347%09red/hsa:10769%09red/hsa:847%09red/hsa:10733%09red/hsa:114907%09red/hsa:1017%09red/hsa:901%09red/hsa:4893%09red/hsa:3479%09red/hsa:6502%09red/hsa:9133%09red/hsa:664%09red/hsa:5595%09red/hsa:8660%09red/hsa:891%09red/hsa:9456%09red/hsa:3845%09red/hsa:207%09red/hsa:1027%09red/hsa:6517%09red/hsa:7046%09red/hs…
Dopaminergic synapse	KEGG PATHWAY	hsa04728	27	129	0.00652735	0.044477	ENSG00000087258|ENSG00000213639|ENSG00000143933|ENSG00000069966|ENSG00000141404|ENSG00000101333|ENSG00000142208|ENSG00000168243|ENSG00000151067|ENSG00000170345|ENSG00000141480|ENSG00000198668|ENSG00000138814|ENSG00000128272|ENSG00000066027|ENSG00000114450|ENSG00000160014|ENSG00000174021|ENSG00000096433|ENSG00000142875|ENSG00000186469|ENSG00000117020|ENSG00000242616|ENSG00000182158|ENSG00000172380…	http://www.genome.jp/kegg-bin/show_pathway?hsa04728/hsa:64764%09red/hsa:59345%09red/hsa:409%09red/hsa:10000%09red/hsa:2790%09red/hsa:2791%09red/hsa:54331%09red/hsa:468%09red/hsa:801%09red/hsa:805%09red/hsa:5530%09red/hsa:808%09red/hsa:10681%09red/hsa:2353%09red/hsa:5332%09red/hsa:775%09red/hsa:3710%09red/hsa:2787%09red/hsa:2786%09red/hsa:207%09red/hsa:55970%09red/hsa:2774%09red/hsa:2775%09red/hsa…
Pancreatic cancer	KEGG PATHWAY	hsa05212	17	68	0.00675877	0.0450073	ENSG00000169750|ENSG00000007968|ENSG00000129675|ENSG00000101412|ENSG00000162434|ENSG00000106799|ENSG00000133703|ENSG00000051180|ENSG00000142208|ENSG00000163513|ENSG00000135446|ENSG00000117020|ENSG00000102882|ENSG00000141736|ENSG00000119699|ENSG00000006451|ENSG00000109320	http://www.genome.jp/kegg-bin/show_pathway?hsa05212/hsa:1870%09red/hsa:5595%09red/hsa:9459%09red/hsa:3845%09red/hsa:10000%09red/hsa:3716%09red/hsa:4790%09red/hsa:5881%09red/hsa:7046%09red/hsa:2064%09red/hsa:1019%09red/hsa:7043%09red/hsa:5898%09red/hsa:5888%09red/hsa:1869%09red/hsa:207%09red/hsa:7048%09red
Fatty acid elongation	KEGG PATHWAY	hsa00062	9	25	0.00710071	0.0462335	ENSG00000197977|ENSG00000119673|ENSG00000206527|ENSG00000138796|ENSG00000131238|ENSG00000170522|ENSG00000167315|ENSG00000118402|ENSG00000099797	http://www.genome.jp/kegg-bin/show_pathway?hsa00062/hsa:54898%09red/hsa:201562%09red/hsa:3033%09red/hsa:79071%09red/hsa:5538%09red/hsa:6785%09red/hsa:10449%09red/hsa:10965%09red/hsa:9524%09red
Ras signaling pathway	KEGG PATHWAY	hsa04014	42	231	0.00775923	0.0494229	ENSG00000134954|ENSG00000169750|ENSG00000133703|ENSG00000069966|ENSG00000017427|ENSG00000143933|ENSG00000160867|ENSG00000165527|ENSG00000102882|ENSG00000112685|ENSG00000156299|ENSG00000105808|ENSG00000077782|ENSG00000142208|ENSG00000168243|ENSG00000149269|ENSG00000186469|ENSG00000213281|ENSG00000198668|ENSG00000127920|ENSG00000173511|ENSG00000171105|ENSG00000114450|ENSG00000160014|ENSG00000174021…	http://www.genome.jp/kegg-bin/show_pathway?hsa04014/hsa:59345%09red/hsa:3845%09red/hsa:10000%09red/hsa:2790%09red/hsa:2791%09red/hsa:54331%09red/hsa:801%09red/hsa:805%09red/hsa:808%09red/hsa:2257%09red/hsa:3479%09red/hsa:7074%09red/hsa:5881%09red/hsa:5058%09red/hsa:100271927%09red/hsa:10681%09red/hsa:10156%09red/hsa:23179%09red/hsa:5595%09red/hsa:55970%09red/hsa:55770%09red/hsa:2787%09red/hsa:278…
Tight junction	KEGG PATHWAY	hsa04530	28	139	0.00877598	0.053724	ENSG00000073350|ENSG00000176105|ENSG00000027075|ENSG00000253958|ENSG00000088367|ENSG00000146950|ENSG00000142208|ENSG00000077522|ENSG00000151276|ENSG00000092054|ENSG00000158769|ENSG00000081026|ENSG00000044115|ENSG00000132849|ENSG00000133026|ENSG00000148498|ENSG00000158352|ENSG00000117020|ENSG00000091436|ENSG00000168036|ENSG00000166025|ENSG00000213281|ENSG00000133703|ENSG00000135446|ENSG00000079819…	http://www.genome.jp/kegg-bin/show_pathway?hsa04530/hsa:10000%09red/hsa:5583%09red/hsa:260425%09red/hsa:57477%09red/hsa:1019%09red/hsa:357%09red/hsa:137075%09red/hsa:3993%09red/hsa:3996%09red/hsa:51776%09red/hsa:4893%09red/hsa:10207%09red/hsa:88%09red/hsa:9223%09red/hsa:57619%09red/hsa:8573%09red/hsa:154810%09red/hsa:3845%09red/hsa:207%09red/hsa:50848%09red/hsa:2037%09red/hsa:2036%09red/hsa:7525%…
Pyrimidine metabolism	KEGG PATHWAY	hsa00240	23	107	0.00880121	0.053724	ENSG00000148229|ENSG00000205309|ENSG00000141698|ENSG00000014138|ENSG00000143156|ENSG00000176890|ENSG00000106628|ENSG00000156136|ENSG00000130717|ENSG00000128951|ENSG00000121851|ENSG00000047230|ENSG00000100479|ENSG00000138035|ENSG00000177084|ENSG00000168393|ENSG00000116981|ENSG00000179958|ENSG00000077514|ENSG00000198056|ENSG00000062822|ENSG00000167900|ENSG00000115350	http://www.genome.jp/kegg-bin/show_pathway?hsa00240/hsa:7298%09red/hsa:23649%09red/hsa:56655%09red/hsa:56953%09red/hsa:5427%09red/hsa:10714%09red/hsa:56474%09red/hsa:83549%09red/hsa:87178%09red/hsa:1633%09red/hsa:84265%09red/hsa:115024%09red/hsa:1854%09red/hsa:5557%09red/hsa:54107%09red/hsa:84618%09red/hsa:7083%09red/hsa:29922%09red/hsa:1841%09red/hsa:5426%09red/hsa:5425%09red/hsa:5424%09red/hsa:…
Transcriptional misregulation in cancer	KEGG PATHWAY	hsa05202	34	179	0.0090023	0.0538301	ENSG00000109787|ENSG00000185630|ENSG00000017427|ENSG00000005073|ENSG00000167081|ENSG00000196591|ENSG00000006468|ENSG00000163513|ENSG00000119508|ENSG00000196092|ENSG00000100625|ENSG00000109685|ENSG00000111276|ENSG00000164120|ENSG00000140464|ENSG00000143171|ENSG00000033170|ENSG00000163041|ENSG00000253293|ENSG00000126778|ENSG00000172379|ENSG00000178573|ENSG00000150907|ENSG00000109320|ENSG00000058091…	http://www.genome.jp/kegg-bin/show_pathway?hsa05202/hsa:2530%09red/hsa:64332%09red/hsa:8013%09red/hsa:4300%09red/hsa:6258%09red/hsa:1031%09red/hsa:3479%09red/hsa:3021%09red/hsa:3020%09red/hsa:9915%09red/hsa:5090%09red/hsa:3066%09red/hsa:5218%09red/hsa:2521%09red/hsa:5371%09red/hsa:5079%09red/hsa:4790%09red/hsa:7468%09red/hsa:51804%09red/hsa:6495%09red/hsa:4291%09red/hsa:1027%09red/hsa:3248%09red/…
cGMP-PKG signaling pathway	KEGG PATHWAY	hsa04022	33	173	0.00945386	0.0553996	ENSG00000136160|ENSG00000172572|ENSG00000108179|ENSG00000213639|ENSG00000143933|ENSG00000185532|ENSG00000102882|ENSG00000152402|ENSG00000150594|ENSG00000101333|ENSG00000159899|ENSG00000142208|ENSG00000169252|ENSG00000151067|ENSG00000118160|ENSG00000092054|ENSG00000163485|ENSG00000198668|ENSG00000138814|ENSG00000128272|ENSG00000185950|ENSG00000171105|ENSG00000160014|ENSG00000174233|ENSG00000096433…	http://www.genome.jp/kegg-bin/show_pathway?hsa04022/hsa:3667%09red/hsa:64764%09red/hsa:10000%09red/hsa:10105%09red/hsa:154%09red/hsa:150%09red/hsa:468%09red/hsa:489%09red/hsa:5332%09red/hsa:801%09red/hsa:805%09red/hsa:775%09red/hsa:808%09red/hsa:4776%09red/hsa:1910%09red/hsa:6543%09red/hsa:109%09red/hsa:5595%09red/hsa:5592%09red/hsa:8660%09red/hsa:5139%09red/hsa:3710%09red/hsa:490%09red/hsa:207%0…
Amino sugar and nucleotide sugar metabolism	KEGG PATHWAY	hsa00520	13	48	0.00983003	0.0564745	ENSG00000117143|ENSG00000079739|ENSG00000112699|ENSG00000065615|ENSG00000095380|ENSG00000197355|ENSG00000169299|ENSG00000100417|ENSG00000135838|ENSG00000169764|ENSG00000049860|ENSG00000159399|ENSG00000109814	http://www.genome.jp/kegg-bin/show_pathway?hsa00520/hsa:7360%09red/hsa:80896%09red/hsa:2762%09red/hsa:54187%09red/hsa:5372%09red/hsa:7358%09red/hsa:5236%09red/hsa:51167%09red/hsa:91373%09red/hsa:3099%09red/hsa:55276%09red/hsa:3074%09red/hsa:6675%09red
TGF-beta signaling pathway	KEGG PATHWAY	hsa04350	19	84	0.0105616	0.0591415	ENSG00000125845|ENSG00000080839|ENSG00000172201|ENSG00000090539|ENSG00000135503|ENSG00000143869|ENSG00000106799|ENSG00000164093|ENSG00000163513|ENSG00000095739|ENSG00000118707|ENSG00000125378|ENSG00000114739|ENSG00000102882|ENSG00000108854|ENSG00000119699|ENSG00000198176|ENSG00000116985|ENSG00000157077	http://www.genome.jp/kegg-bin/show_pathway?hsa04350/hsa:650%09red/hsa:652%09red/hsa:9372%09red/hsa:8646%09red/hsa:60436%09red/hsa:656%09red/hsa:5595%09red/hsa:64750%09red/hsa:93%09red/hsa:7046%09red/hsa:91%09red/hsa:3400%09red/hsa:7043%09red/hsa:5308%09red/hsa:7027%09red/hsa:151449%09red/hsa:5933%09red/hsa:25805%09red/hsa:7048%09red
Longevity regulating pathway - multiple species	KEGG PATHWAY	hsa04213	16	66	0.0106979	0.0591415	ENSG00000185950|ENSG00000171105|ENSG00000169047|ENSG00000121691|ENSG00000138031|ENSG00000017427|ENSG00000173110|ENSG00000133703|ENSG00000142208|ENSG00000142875|ENSG00000117020|ENSG00000150907|ENSG00000118689|ENSG00000174233|ENSG00000196591|ENSG00000213281	http://www.genome.jp/kegg-bin/show_pathway?hsa04213/hsa:3667%09red/hsa:10000%09red/hsa:8660%09red/hsa:112%09red/hsa:4893%09red/hsa:3479%09red/hsa:3310%09red/hsa:5567%09red/hsa:847%09red/hsa:2309%09red/hsa:3845%09red/hsa:3066%09red/hsa:109%09red/hsa:207%09red/hsa:3643%09red/hsa:2308%09red
Endocrine resistance	KEGG PATHWAY	hsa01522	21	99	0.0134316	0.0728786	ENSG00000090932|ENSG00000133703|ENSG00000007968|ENSG00000101412|ENSG00000111276|ENSG00000134250|ENSG00000100290|ENSG00000142208|ENSG00000142875|ENSG00000017427|ENSG00000135446|ENSG00000117020|ENSG00000138031|ENSG00000170345|ENSG00000102882|ENSG00000141736|ENSG00000213281|ENSG00000174233|ENSG00000101384|ENSG00000123080|ENSG00000185634	http://www.genome.jp/kegg-bin/show_pathway?hsa01522/hsa:1027%09red/hsa:5595%09red/hsa:10683%09red/hsa:1031%09red/hsa:10000%09red/hsa:112%09red/hsa:4893%09red/hsa:3479%09red/hsa:399694%09red/hsa:638%09red/hsa:1870%09red/hsa:5567%09red/hsa:2064%09red/hsa:1019%09red/hsa:3845%09red/hsa:109%09red/hsa:1869%09red/hsa:2353%09red/hsa:207%09red/hsa:182%09red/hsa:4853%09red
Gap junction	KEGG PATHWAY	hsa04540	19	88	0.0156201	0.0832127	ENSG00000096433|ENSG00000170962|ENSG00000170312|ENSG00000196230|ENSG00000101333|ENSG00000188229|ENSG00000174233|ENSG00000133703|ENSG00000213281|ENSG00000137764|ENSG00000142875|ENSG00000167553|ENSG00000123416|ENSG00000138031|ENSG00000185532|ENSG00000102882|ENSG00000152661|ENSG00000152402|ENSG00000104833	http://www.genome.jp/kegg-bin/show_pathway?hsa04540/hsa:3710%09red/hsa:203068%09red/hsa:2697%09red/hsa:80310%09red/hsa:5592%09red/hsa:112%09red/hsa:4893%09red/hsa:84790%09red/hsa:5595%09red/hsa:2977%09red/hsa:5607%09red/hsa:5567%09red/hsa:983%09red/hsa:10383%09red/hsa:3845%09red/hsa:10382%09red/hsa:109%09red/hsa:10376%09red/hsa:5332%09red
Estrogen signaling pathway	KEGG PATHWAY	hsa04915	21	101	0.0160344	0.0838945	ENSG00000182158|ENSG00000096433|ENSG00000160014|ENSG00000087258|ENSG00000166598|ENSG00000174233|ENSG00000133703|ENSG00000143933|ENSG00000142208|ENSG00000142875|ENSG00000185634|ENSG00000101333|ENSG00000117020|ENSG00000138031|ENSG00000170345|ENSG00000102882|ENSG00000096060|ENSG00000198668|ENSG00000173110|ENSG00000128272|ENSG00000213281	http://www.genome.jp/kegg-bin/show_pathway?hsa04915/hsa:64764%09red/hsa:801%09red/hsa:5595%09red/hsa:805%09red/hsa:5332%09red/hsa:10000%09red/hsa:2775%09red/hsa:808%09red/hsa:4893%09red/hsa:3710%09red/hsa:399694%09red/hsa:2289%09red/hsa:5567%09red/hsa:3310%09red/hsa:3845%09red/hsa:468%09red/hsa:109%09red/hsa:2353%09red/hsa:207%09red/hsa:7184%09red/hsa:112%09red
Lysine degradation	KEGG PATHWAY	hsa00310	13	52	0.0165837	0.0847294	ENSG00000106397|ENSG00000101945|ENSG00000105607|ENSG00000075239|ENSG00000109685|ENSG00000197444|ENSG00000008311|ENSG00000138796|ENSG00000188266|ENSG00000152952|ENSG00000143149|ENSG00000183955|ENSG00000109576	http://www.genome.jp/kegg-bin/show_pathway?hsa00310/hsa:5352%09red/hsa:123688%09red/hsa:223%09red/hsa:8985%09red/hsa:387893%09red/hsa:3033%09red/hsa:2639%09red/hsa:51166%09red/hsa:7468%09red/hsa:55753%09red/hsa:38%09red/hsa:6839%09red/hsa:10157%09red
Renin secretion	KEGG PATHWAY	hsa04924	15	64	0.0167724	0.0847294	ENSG00000160014|ENSG00000172572|ENSG00000101333|ENSG00000198668|ENSG00000174233|ENSG00000096433|ENSG00000143933|ENSG00000164733|ENSG00000142875|ENSG00000135744|ENSG00000169252|ENSG00000151067|ENSG00000163485|ENSG00000152402|ENSG00000138814	http://www.genome.jp/kegg-bin/show_pathway?hsa04924/hsa:801%09red/hsa:3710%09red/hsa:805%09red/hsa:5530%09red/hsa:775%09red/hsa:112%09red/hsa:5139%09red/hsa:808%09red/hsa:154%09red/hsa:2977%09red/hsa:5567%09red/hsa:1508%09red/hsa:134%09red/hsa:183%09red/hsa:5332%09red
Hepatitis B	KEGG PATHWAY	hsa05161	28	148	0.0172488	0.0854139	ENSG00000162434|ENSG00000106799|ENSG00000164305|ENSG00000102882|ENSG00000172936|ENSG00000111276|ENSG00000172115|ENSG00000115267|ENSG00000142208|ENSG00000145386|ENSG00000007968|ENSG00000089685|ENSG00000170345|ENSG00000100968|ENSG00000213281|ENSG00000164342|ENSG00000128272|ENSG00000132646|ENSG00000105173|ENSG00000135446|ENSG00000117020|ENSG00000120868|ENSG00000123374|ENSG00000109320|ENSG00000182158…	http://www.genome.jp/kegg-bin/show_pathway?hsa05161/hsa:64764%09red/hsa:317%09red/hsa:10000%09red/hsa:1019%09red/hsa:468%09red/hsa:332%09red/hsa:1017%09red/hsa:7098%09red/hsa:4776%09red/hsa:1870%09red/hsa:4615%09red/hsa:2353%09red/hsa:5595%09red/hsa:890%09red/hsa:64135%09red/hsa:54205%09red/hsa:5111%09red/hsa:3716%09red/hsa:4790%09red/hsa:898%09red/hsa:3845%09red/hsa:207%09red/hsa:1027%09red/hsa:…
Glutamatergic synapse	KEGG PATHWAY	hsa04724	23	115	0.0174909	0.0854139	ENSG00000079215|ENSG00000087258|ENSG00000104888|ENSG00000135821|ENSG00000069966|ENSG00000102882|ENSG00000101333|ENSG00000168243|ENSG00000100077|ENSG00000151067|ENSG00000186469|ENSG00000138814|ENSG00000106688|ENSG00000114450|ENSG00000174021|ENSG00000174233|ENSG00000096433|ENSG00000142875|ENSG00000242616|ENSG00000138031|ENSG00000152413|ENSG00000172380|ENSG00000127920	http://www.genome.jp/kegg-bin/show_pathway?hsa04724/hsa:59345%09red/hsa:2790%09red/hsa:2791%09red/hsa:54331%09red/hsa:5530%09red/hsa:112%09red/hsa:6505%09red/hsa:6507%09red/hsa:157%09red/hsa:109%09red/hsa:5595%09red/hsa:5332%09red/hsa:775%09red/hsa:2787%09red/hsa:3710%09red/hsa:9456%09red/hsa:2786%09red/hsa:10681%09red/hsa:55970%09red/hsa:57030%09red/hsa:2775%09red/hsa:2752%09red/hsa:5567%09red
Glycosphingolipid biosynthesis - lacto and neolacto series	KEGG PATHWAY	hsa00601	8	26	0.0221812	0.106543	ENSG00000174684|ENSG00000117411|ENSG00000086062|ENSG00000196371|ENSG00000111846|ENSG00000176597|ENSG00000170340|ENSG00000158850	http://www.genome.jp/kegg-bin/show_pathway?hsa00601/hsa:11041%09red/hsa:2683%09red/hsa:2651%09red/hsa:84002%09red/hsa:2526%09red/hsa:8704%09red/hsa:8703%09red/hsa:10678%09red
Rap1 signaling pathway	KEGG PATHWAY	hsa04015	37	216	0.0246703	0.116587	ENSG00000169750|ENSG00000105738|ENSG00000087258|ENSG00000017427|ENSG00000143933|ENSG00000160867|ENSG00000102882|ENSG00000174233|ENSG00000168036|ENSG00000156299|ENSG00000184304|ENSG00000101333|ENSG00000169220|ENSG00000077782|ENSG00000120318|ENSG00000142208|ENSG00000108984|ENSG00000151276|ENSG00000198668|ENSG00000081026|ENSG00000173511|ENSG00000171105|ENSG00000160014|ENSG00000114279|ENSG00000148498…	http://www.genome.jp/kegg-bin/show_pathway?hsa04015/hsa:5587%09red/hsa:7423%09red/hsa:10000%09red/hsa:2533%09red/hsa:260425%09red/hsa:10636%09red/hsa:801%09red/hsa:805%09red/hsa:808%09red/hsa:2257%09red/hsa:3479%09red/hsa:7074%09red/hsa:5881%09red/hsa:109%09red/hsa:5332%09red/hsa:9223%09red/hsa:5608%09red/hsa:5595%09red/hsa:56288%09red/hsa:1499%09red/hsa:7424%09red/hsa:3845%09red/hsa:9693%09red/h…
Chronic myeloid leukemia	KEGG PATHWAY	hsa05220	16	75	0.027262	0.126016	ENSG00000085276|ENSG00000007968|ENSG00000101412|ENSG00000111276|ENSG00000133703|ENSG00000142208|ENSG00000196591|ENSG00000163513|ENSG00000135446|ENSG00000117020|ENSG00000213281|ENSG00000102882|ENSG00000185634|ENSG00000119699|ENSG00000106799|ENSG00000109320	http://www.genome.jp/kegg-bin/show_pathway?hsa05220/hsa:1027%09red/hsa:5595%09red/hsa:10000%09red/hsa:4893%09red/hsa:2122%09red/hsa:4790%09red/hsa:1870%09red/hsa:7046%09red/hsa:1019%09red/hsa:7043%09red/hsa:399694%09red/hsa:3845%09red/hsa:3066%09red/hsa:1869%09red/hsa:207%09red/hsa:7048%09red
Phosphatidylinositol signaling system	KEGG PATHWAY	hsa04070	20	101	0.0275257	0.126016	ENSG00000139505|ENSG00000141401|ENSG00000160014|ENSG00000108389|ENSG00000038210|ENSG00000096433|ENSG00000151689|ENSG00000115020|ENSG00000187091|ENSG00000143393|ENSG00000107242|ENSG00000153933|ENSG00000143933|ENSG00000143772|ENSG00000101333|ENSG00000163624|ENSG00000103502|ENSG00000198668|ENSG00000161896|ENSG00000133056	http://www.genome.jp/kegg-bin/show_pathway?hsa04070/hsa:5298%09red/hsa:1040%09red/hsa:8395%09red/hsa:5333%09red/hsa:9110%09red/hsa:801%09red/hsa:808%09red/hsa:3710%09red/hsa:5287%09red/hsa:3613%09red/hsa:3707%09red/hsa:117283%09red/hsa:3628%09red/hsa:10423%09red/hsa:200576%09red/hsa:805%09red/hsa:5332%09red/hsa:9107%09red/hsa:55300%09red/hsa:8526%09red
Wnt signaling pathway	KEGG PATHWAY	hsa04310	26	142	0.0288778	0.130172	ENSG00000116161|ENSG00000104332|ENSG00000164930|ENSG00000168646|ENSG00000095739|ENSG00000132386|ENSG00000169750|ENSG00000155760|ENSG00000004975|ENSG00000169884|ENSG00000101333|ENSG00000180340|ENSG00000076716|ENSG00000100968|ENSG00000138814|ENSG00000112576|ENSG00000085741|ENSG00000142875|ENSG00000168036|ENSG00000188763|ENSG00000152284|ENSG00000173218|ENSG00000104290|ENSG00000181274|ENSG00000138795…	http://www.genome.jp/kegg-bin/show_pathway?hsa04310/hsa:896%09red/hsa:2535%09red/hsa:8313%09red/hsa:25805%09red/hsa:23401%09red/hsa:5530%09red/hsa:6422%09red/hsa:4776%09red/hsa:8326%09red/hsa:1856%09red/hsa:2239%09red/hsa:5176%09red/hsa:81839%09red/hsa:5332%09red/hsa:1499%09red/hsa:27101%09red/hsa:6907%09red/hsa:8323%09red/hsa:7976%09red/hsa:8324%09red/hsa:83439%09red/hsa:5567%09red/hsa:51176%09r…
Glucagon signaling pathway	KEGG PATHWAY	hsa04922	20	102	0.0297789	0.13071	ENSG00000182158|ENSG00000142178|ENSG00000160014|ENSG00000101333|ENSG00000134333|ENSG00000100504|ENSG00000096433|ENSG00000143933|ENSG00000142208|ENSG00000142875|ENSG00000067177|ENSG00000117020|ENSG00000109819|ENSG00000205560|ENSG00000150907|ENSG00000275993|ENSG00000044446|ENSG00000198668|ENSG00000138814|ENSG00000128272	http://www.genome.jp/kegg-bin/show_pathway?hsa04922/hsa:64764%09red/hsa:801%09red/hsa:805%09red/hsa:5530%09red/hsa:10000%09red/hsa:102724428%09red/hsa:808%09red/hsa:5256%09red/hsa:3710%09red/hsa:3939%09red/hsa:5836%09red/hsa:5567%09red/hsa:10891%09red/hsa:468%09red/hsa:5332%09red/hsa:1375%09red/hsa:5255%09red/hsa:207%09red/hsa:150094%09red/hsa:2308%09red
Biosynthesis of amino acids	KEGG PATHWAY	hsa01230	16	76	0.0298894	0.13071	ENSG00000176974|ENSG00000126522|ENSG00000182054|ENSG00000166123|ENSG00000038274|ENSG00000147224|ENSG00000122729|ENSG00000138413|ENSG00000173599|ENSG00000109576|ENSG00000153574|ENSG00000101911|ENSG00000135821|ENSG00000151224|ENSG00000092621|ENSG00000135069	http://www.genome.jp/kegg-bin/show_pathway?hsa01230/hsa:4143%09red/hsa:51166%09red/hsa:22934%09red/hsa:435%09red/hsa:3417%09red/hsa:5631%09red/hsa:5634%09red/hsa:48%09red/hsa:6470%09red/hsa:84706%09red/hsa:26227%09red/hsa:27430%09red/hsa:5091%09red/hsa:3418%09red/hsa:2752%09red/hsa:29968%09red
EGFR tyrosine kinase inhibitor resistance	KEGG PATHWAY	hsa01521	17	83	0.0314165	0.135368	ENSG00000185634|ENSG00000118689|ENSG00000137154|ENSG00000017427|ENSG00000162434|ENSG00000133703|ENSG00000142208|ENSG00000158458|ENSG00000065361|ENSG00000117020|ENSG00000138685|ENSG00000157168|ENSG00000066468|ENSG00000102882|ENSG00000141736|ENSG00000170962|ENSG00000213281	http://www.genome.jp/kegg-bin/show_pathway?hsa01521/hsa:5595%09red/hsa:80310%09red/hsa:9542%09red/hsa:10000%09red/hsa:6194%09red/hsa:3479%09red/hsa:2247%09red/hsa:3716%09red/hsa:2064%09red/hsa:2065%09red/hsa:399694%09red/hsa:3845%09red/hsa:2263%09red/hsa:3084%09red/hsa:207%09red/hsa:4893%09red/hsa:2309%09red
AGE-RAGE signaling pathway in diabetic complications	KEGG PATHWAY	hsa04933	20	103	0.0321678	0.136554	ENSG00000173511|ENSG00000101333|ENSG00000106799|ENSG00000133703|ENSG00000142208|ENSG00000187091|ENSG00000150630|ENSG00000163513|ENSG00000164305|ENSG00000135446|ENSG00000117020|ENSG00000187498|ENSG00000137193|ENSG00000150907|ENSG00000120738|ENSG00000213281|ENSG00000102882|ENSG00000119699|ENSG00000111276|ENSG00000109320	http://www.genome.jp/kegg-bin/show_pathway?hsa04933/hsa:1027%09red/hsa:836%09red/hsa:1958%09red/hsa:5333%09red/hsa:1282%09red/hsa:10000%09red/hsa:7424%09red/hsa:5292%09red/hsa:3845%09red/hsa:5595%09red/hsa:4790%09red/hsa:7046%09red/hsa:1019%09red/hsa:7043%09red/hsa:7423%09red/hsa:5332%09red/hsa:7048%09red/hsa:207%09red/hsa:4893%09red/hsa:2308%09red
Non-small cell lung cancer	KEGG PATHWAY	hsa05223	13	58	0.0326238	0.136554	ENSG00000189283|ENSG00000101412|ENSG00000133703|ENSG00000142208|ENSG00000007968|ENSG00000135446|ENSG00000117020|ENSG00000143171|ENSG00000143924|ENSG00000102882|ENSG00000141736|ENSG00000118689|ENSG00000213281	http://www.genome.jp/kegg-bin/show_pathway?hsa05223/hsa:6258%09red/hsa:5595%09red/hsa:10000%09red/hsa:4893%09red/hsa:1870%09red/hsa:2064%09red/hsa:27436%09red/hsa:1019%09red/hsa:2272%09red/hsa:3845%09red/hsa:1869%09red/hsa:207%09red/hsa:2309%09red
Hedgehog signaling pathway	KEGG PATHWAY	hsa04340	11	46	0.0334283	0.137951	ENSG00000144857|ENSG00000081479|ENSG00000128602|ENSG00000106571|ENSG00000142875|ENSG00000100077|ENSG00000143147|ENSG00000180447|ENSG00000108854|ENSG00000141480|ENSG00000131437	http://www.genome.jp/kegg-bin/show_pathway?hsa04340/hsa:409%09red/hsa:4036%09red/hsa:2737%09red/hsa:157%09red/hsa:23432%09red/hsa:64750%09red/hsa:6608%09red/hsa:5567%09red/hsa:2619%09red/hsa:11127%09red/hsa:91653%09red
Long-term potentiation	KEGG PATHWAY	hsa04720	14	66	0.0385698	0.156958	ENSG00000096433|ENSG00000160014|ENSG00000101333|ENSG00000198668|ENSG00000133703|ENSG00000142875|ENSG00000213639|ENSG00000143933|ENSG00000151067|ENSG00000102882|ENSG00000152495|ENSG00000138814|ENSG00000128272|ENSG00000213281	http://www.genome.jp/kegg-bin/show_pathway?hsa04720/hsa:801%09red/hsa:5595%09red/hsa:805%09red/hsa:5530%09red/hsa:775%09red/hsa:808%09red/hsa:814%09red/hsa:3710%09red/hsa:5500%09red/hsa:5567%09red/hsa:3845%09red/hsa:468%09red/hsa:4893%09red/hsa:5332%09red
PI3K-Akt signaling pathway	KEGG PATHWAY	hsa04151	53	343	0.0401125	0.160137	ENSG00000112576|ENSG00000133703|ENSG00000069966|ENSG00000187266|ENSG00000017427|ENSG00000162434|ENSG00000066468|ENSG00000160867|ENSG00000049089|ENSG00000102882|ENSG00000137154|ENSG00000145623|ENSG00000077782|ENSG00000111276|ENSG00000142208|ENSG00000168243|ENSG00000186469|ENSG00000112280|ENSG00000104432|ENSG00000196878|ENSG00000160447|ENSG00000128272|ENSG00000066027|ENSG00000173511|ENSG00000171105…	http://www.genome.jp/kegg-bin/show_pathway?hsa04151/hsa:3667%09red/hsa:64764%09red/hsa:59345%09red/hsa:3845%09red/hsa:10000%09red/hsa:2790%09red/hsa:1298%09red/hsa:54331%09red/hsa:1019%09red/hsa:9180%09red/hsa:468%09red/hsa:1017%09red/hsa:1297%09red/hsa:2257%09red/hsa:3479%09red/hsa:3914%09red/hsa:2791%09red/hsa:10681%09red/hsa:3716%09red/hsa:7184%09red/hsa:896%09red/hsa:2260%09red/hsa:5595%09red…
Carbon metabolism	KEGG PATHWAY	hsa01200	21	113	0.0408266	0.160137	ENSG00000182890|ENSG00000154930|ENSG00000139684|ENSG00000121691|ENSG00000197444|ENSG00000182054|ENSG00000166123|ENSG00000159399|ENSG00000147224|ENSG00000122729|ENSG00000138413|ENSG00000091483|ENSG00000173599|ENSG00000075239|ENSG00000163541|ENSG00000153574|ENSG00000176974|ENSG00000101911|ENSG00000119711|ENSG00000092621|ENSG00000135069	http://www.genome.jp/kegg-bin/show_pathway?hsa01200/hsa:8802%09red/hsa:22934%09red/hsa:55753%09red/hsa:2747%09red/hsa:38%09red/hsa:5631%09red/hsa:3417%09red/hsa:847%09red/hsa:5634%09red/hsa:2098%09red/hsa:48%09red/hsa:6470%09red/hsa:84706%09red/hsa:26227%09red/hsa:3099%09red/hsa:2271%09red/hsa:5091%09red/hsa:3418%09red/hsa:84532%09red/hsa:4329%09red/hsa:29968%09red
Endometrial cancer	KEGG PATHWAY	hsa05213	12	54	0.0409907	0.160137	ENSG00000138795|ENSG00000152284|ENSG00000213281|ENSG00000133703|ENSG00000142208|ENSG00000168646|ENSG00000117020|ENSG00000044115|ENSG00000102882|ENSG00000141736|ENSG00000118689|ENSG00000168036	http://www.genome.jp/kegg-bin/show_pathway?hsa05213/hsa:5595%09red/hsa:10000%09red/hsa:4893%09red/hsa:83439%09red/hsa:2064%09red/hsa:51176%09red/hsa:3845%09red/hsa:1499%09red/hsa:1495%09red/hsa:207%09red/hsa:8313%09red/hsa:2309%09red
Retrograde endocannabinoid signaling	KEGG PATHWAY	hsa04723	19	101	0.0456241	0.175893	ENSG00000096433|ENSG00000114450|ENSG00000174021|ENSG00000087258|ENSG00000101333|ENSG00000138031|ENSG00000104888|ENSG00000174233|ENSG00000172380|ENSG00000168243|ENSG00000142875|ENSG00000069966|ENSG00000127920|ENSG00000242616|ENSG00000151067|ENSG00000186469|ENSG00000102882|ENSG00000163686|ENSG00000186297	http://www.genome.jp/kegg-bin/show_pathway?hsa04723/hsa:55970%09red/hsa:5595%09red/hsa:59345%09red/hsa:775%09red/hsa:57030%09red/hsa:2775%09red/hsa:2790%09red/hsa:2791%09red/hsa:3710%09red/hsa:2787%09red/hsa:54331%09red/hsa:2786%09red/hsa:5567%09red/hsa:2558%09red/hsa:109%09red/hsa:57406%09red/hsa:10681%09red/hsa:5332%09red/hsa:112%09red
Galactose metabolism	KEGG PATHWAY	hsa00052	8	31	0.0471299	0.177086	ENSG00000117411|ENSG00000086062|ENSG00000079739|ENSG00000159399|ENSG00000085662|ENSG00000169299|ENSG00000169764|ENSG00000143891	http://www.genome.jp/kegg-bin/show_pathway?hsa00052/hsa:2683%09red/hsa:7360%09red/hsa:231%09red/hsa:130589%09red/hsa:5236%09red/hsa:8704%09red/hsa:3099%09red/hsa:55276%09red
Neurotrophin signaling pathway	KEGG PATHWAY	hsa04722	22	122	0.0471424	0.177086	ENSG00000185634|ENSG00000148053|ENSG00000078900|ENSG00000143933|ENSG00000102882|ENSG00000141522|ENSG00000142208|ENSG00000198001|ENSG00000109320|ENSG00000198668|ENSG00000128272|ENSG00000160014|ENSG00000117020|ENSG00000118689|ENSG00000198909|ENSG00000213281|ENSG00000179222|ENSG00000133703|ENSG00000137764|ENSG00000169047|ENSG00000152495|ENSG00000104312	http://www.genome.jp/kegg-bin/show_pathway?hsa04722/hsa:3667%09red/hsa:10000%09red/hsa:468%09red/hsa:9500%09red/hsa:801%09red/hsa:805%09red/hsa:808%09red/hsa:4893%09red/hsa:5607%09red/hsa:7161%09red/hsa:4915%09red/hsa:5595%09red/hsa:8767%09red/hsa:4790%09red/hsa:3845%09red/hsa:207%09red/hsa:399694%09red/hsa:814%09red/hsa:4215%09red/hsa:396%09red/hsa:51135%09red/hsa:2309%09red
Steroid biosynthesis	KEGG PATHWAY	hsa00100	6	20	0.0490989	0.182101	ENSG00000107798|ENSG00000160285|ENSG00000132196|ENSG00000147155|ENSG00000079459|ENSG00000109929	http://www.genome.jp/kegg-bin/show_pathway?hsa00100/hsa:3988%09red/hsa:51478%09red/hsa:6309%09red/hsa:4047%09red/hsa:2222%09red/hsa:10682%09red
Peroxisome	KEGG PATHWAY	hsa04146	16	83	0.0537256	0.19677	ENSG00000127980|ENSG00000197601|ENSG00000068366|ENSG00000121691|ENSG00000005469|ENSG00000182054|ENSG00000139197|ENSG00000138413|ENSG00000107537|ENSG00000115425|ENSG00000117528|ENSG00000176894|ENSG00000116906|ENSG00000166821|ENSG00000198721|ENSG00000087008	http://www.genome.jp/kegg-bin/show_pathway?hsa04146/hsa:5830%09red/hsa:5264%09red/hsa:8800%09red/hsa:5827%09red/hsa:5825%09red/hsa:54677%09red/hsa:3417%09red/hsa:84188%09red/hsa:10455%09red/hsa:847%09red/hsa:55825%09red/hsa:5189%09red/hsa:3418%09red/hsa:8443%09red/hsa:8310%09red/hsa:2182%09red
Fatty acid degradation	KEGG PATHWAY	hsa00071	10	45	0.0588406	0.212843	ENSG00000196177|ENSG00000068366|ENSG00000205560|ENSG00000105607|ENSG00000075239|ENSG00000138796|ENSG00000167315|ENSG00000143149|ENSG00000198721|ENSG00000087008	http://www.genome.jp/kegg-bin/show_pathway?hsa00071/hsa:223%09red/hsa:36%09red/hsa:3033%09red/hsa:1375%09red/hsa:10449%09red/hsa:2639%09red/hsa:38%09red/hsa:10455%09red/hsa:8310%09red/hsa:2182%09red
Antigen processing and presentation	KEGG PATHWAY	hsa04612	14	71	0.0596739	0.213225	ENSG00000133111|ENSG00000163131|ENSG00000216490|ENSG00000179218|ENSG00000204592|ENSG00000164733|ENSG00000092010|ENSG00000100600|ENSG00000135047|ENSG00000204267|ENSG00000167004|ENSG00000166710|ENSG00000173110|ENSG00000168394	http://www.genome.jp/kegg-bin/show_pathway?hsa04612/hsa:10437%09red/hsa:6891%09red/hsa:6890%09red/hsa:2923%09red/hsa:567%09red/hsa:1520%09red/hsa:1514%09red/hsa:1508%09red/hsa:811%09red/hsa:5720%09red/hsa:3133%09red/hsa:5641%09red/hsa:3310%09red/hsa:5994%09red
Endocytosis	KEGG PATHWAY	hsa04144	41	264	0.0606571	0.214127	ENSG00000120318|ENSG00000088280|ENSG00000106799|ENSG00000204592|ENSG00000115935|ENSG00000066468|ENSG00000160867|ENSG00000165527|ENSG00000136717|ENSG00000144711|ENSG00000178568|ENSG00000163513|ENSG00000112305|ENSG00000049759|ENSG00000153071|ENSG00000111237|ENSG00000133612|ENSG00000107242|ENSG00000140464|ENSG00000196814|ENSG00000141480|ENSG00000157978|ENSG00000176428|ENSG00000083937|ENSG00000148498…	http://www.genome.jp/kegg-bin/show_pathway?hsa04144/hsa:51699%09red/hsa:55616%09red/hsa:8395%09red/hsa:409%09red/hsa:9372%09red/hsa:274%09red/hsa:157%09red/hsa:154%09red/hsa:6643%09red/hsa:8218%09red/hsa:25978%09red/hsa:60682%09red/hsa:89853%09red/hsa:22841%09red/hsa:7456%09red/hsa:2869%09red/hsa:3310%09red/hsa:2066%09red/hsa:2065%09red/hsa:11031%09red/hsa:382%09red/hsa:155382%09red/hsa:5371%09re…
Inositol phosphate metabolism	KEGG PATHWAY	hsa00562	14	72	0.0646784	0.223286	ENSG00000139505|ENSG00000141401|ENSG00000108389|ENSG00000038210|ENSG00000101333|ENSG00000151689|ENSG00000187091|ENSG00000143393|ENSG00000107242|ENSG00000143772|ENSG00000119711|ENSG00000103502|ENSG00000115020|ENSG00000133056	http://www.genome.jp/kegg-bin/show_pathway?hsa00562/hsa:5298%09red/hsa:200576%09red/hsa:8395%09red/hsa:5333%09red/hsa:5332%09red/hsa:10423%09red/hsa:5287%09red/hsa:3613%09red/hsa:3707%09red/hsa:3628%09red/hsa:55300%09red/hsa:9107%09red/hsa:4329%09red/hsa:9110%09red
Taurine and hypotaurine metabolism	KEGG PATHWAY	hsa00430	4	11	0.0647757	0.223286	ENSG00000100031|ENSG00000144644|ENSG00000131067|ENSG00000181915	http://www.genome.jp/kegg-bin/show_pathway?hsa00430/hsa:339896%09red/hsa:84890%09red/hsa:2678%09red/hsa:2686%09red
Viral carcinogenesis	KEGG PATHWAY	hsa05203	33	207	0.066496	0.226179	ENSG00000080839|ENSG00000170312|ENSG00000048052|ENSG00000149554|ENSG00000204592|ENSG00000164305|ENSG00000127191|ENSG00000082512|ENSG00000102882|ENSG00000163517|ENSG00000196591|ENSG00000145604|ENSG00000111276|ENSG00000145386|ENSG00000117399|ENSG00000077522|ENSG00000197238|ENSG00000213281|ENSG00000128272|ENSG00000112576|ENSG00000105173|ENSG00000142875|ENSG00000135446|ENSG00000123374|ENSG00000070501…	http://www.genome.jp/kegg-bin/show_pathway?hsa05203/hsa:64764%09red/hsa:983%09red/hsa:991%09red/hsa:5366%09red/hsa:1019%09red/hsa:468%09red/hsa:1017%09red/hsa:5902%09red/hsa:1111%09red/hsa:4893%09red/hsa:6502%09red/hsa:7188%09red/hsa:3066%09red/hsa:88%09red/hsa:896%09red/hsa:5595%09red/hsa:890%09red/hsa:3716%09red/hsa:4790%09red/hsa:9734%09red/hsa:8363%09red/hsa:898%09red/hsa:3845%09red/hsa:5933%…
Tryptophan metabolism	KEGG PATHWAY	hsa00380	9	40	0.0671588	0.226179	ENSG00000197444|ENSG00000121691|ENSG00000105607|ENSG00000075239|ENSG00000138061|ENSG00000138796|ENSG00000171097|ENSG00000143149|ENSG00000109576	http://www.genome.jp/kegg-bin/show_pathway?hsa00380/hsa:223%09red/hsa:3033%09red/hsa:2639%09red/hsa:51166%09red/hsa:847%09red/hsa:55753%09red/hsa:38%09red/hsa:1545%09red/hsa:883%09red
Hippo signaling pathway -multiple species	KEGG PATHWAY	hsa04392	7	28	0.0687662	0.226388	ENSG00000144791|ENSG00000196159|ENSG00000113645|ENSG00000074219|ENSG00000104375|ENSG00000149269|ENSG00000139926	http://www.genome.jp/kegg-bin/show_pathway?hsa04392/hsa:79633%09red/hsa:8994%09red/hsa:8463%09red/hsa:122786%09red/hsa:5058%09red/hsa:23286%09red/hsa:6788%09red
Dorso-ventral axis formation	KEGG PATHWAY	hsa04320	7	28	0.0687662	0.226388	ENSG00000134954|ENSG00000134250|ENSG00000133703|ENSG00000157557|ENSG00000102882|ENSG00000204991|ENSG00000214575	http://www.genome.jp/kegg-bin/show_pathway?hsa04320/hsa:2113%09red/hsa:5595%09red/hsa:2114%09red/hsa:64506%09red/hsa:84501%09red/hsa:3845%09red/hsa:4853%09red
Melanoma	KEGG PATHWAY	hsa05218	14	73	0.0699552	0.226617	ENSG00000007968|ENSG00000114279|ENSG00000101412|ENSG00000077782|ENSG00000133703|ENSG00000142208|ENSG00000017427|ENSG00000135446|ENSG00000117020|ENSG00000187098|ENSG00000138685|ENSG00000102882|ENSG00000170962|ENSG00000213281	http://www.genome.jp/kegg-bin/show_pathway?hsa05218/hsa:5595%09red/hsa:80310%09red/hsa:10000%09red/hsa:2257%09red/hsa:3479%09red/hsa:2247%09red/hsa:1870%09red/hsa:1019%09red/hsa:2260%09red/hsa:3845%09red/hsa:1869%09red/hsa:4893%09red/hsa:207%09red/hsa:4286%09red
Calcium signaling pathway	KEGG PATHWAY	hsa04020	29	179	0.0705582	0.226617	ENSG00000136160|ENSG00000108179|ENSG00000143933|ENSG00000178568|ENSG00000044446|ENSG00000141404|ENSG00000101333|ENSG00000067177|ENSG00000169252|ENSG00000151067|ENSG00000118160|ENSG00000089041|ENSG00000141736|ENSG00000198668|ENSG00000138814|ENSG00000160014|ENSG00000175344|ENSG00000096433|ENSG00000187091|ENSG00000074370|ENSG00000138031|ENSG00000142875|ENSG00000005022|ENSG00000083454|ENSG00000065361…	http://www.genome.jp/kegg-bin/show_pathway?hsa04020/hsa:10105%09red/hsa:154%09red/hsa:5027%09red/hsa:5026%09red/hsa:3707%09red/hsa:1139%09red/hsa:489%09red/hsa:801%09red/hsa:805%09red/hsa:5530%09red/hsa:808%09red/hsa:5256%09red/hsa:6543%09red/hsa:1910%09red/hsa:2066%09red/hsa:6786%09red/hsa:2064%09red/hsa:2065%09red/hsa:109%09red/hsa:5333%09red/hsa:5332%09red/hsa:775%09red/hsa:3710%09red/hsa:490%…
Aldosterone synthesis and secretion	KEGG PATHWAY	hsa04925	15	80	0.0712172	0.226617	ENSG00000182158|ENSG00000160014|ENSG00000184304|ENSG00000073060|ENSG00000101333|ENSG00000138031|ENSG00000198668|ENSG00000174233|ENSG00000096433|ENSG00000142875|ENSG00000143933|ENSG00000151067|ENSG00000153234|ENSG00000152495|ENSG00000128272	http://www.genome.jp/kegg-bin/show_pathway?hsa04925/hsa:64764%09red/hsa:801%09red/hsa:5587%09red/hsa:805%09red/hsa:5332%09red/hsa:775%09red/hsa:112%09red/hsa:808%09red/hsa:814%09red/hsa:3710%09red/hsa:949%09red/hsa:5567%09red/hsa:4929%09red/hsa:468%09red/hsa:109%09red
Sphingolipid metabolism	KEGG PATHWAY	hsa00600	10	47	0.0719295	0.226617	ENSG00000172296|ENSG00000166311|ENSG00000172292|ENSG00000136699|ENSG00000078124|ENSG00000118276|ENSG00000126821|ENSG00000198964|ENSG00000119537|ENSG00000100596	http://www.genome.jp/kegg-bin/show_pathway?hsa00600/hsa:2531%09red/hsa:9331%09red/hsa:259230%09red/hsa:6609%09red/hsa:55331%09red/hsa:55304%09red/hsa:81537%09red/hsa:9517%09red/hsa:55627%09red/hsa:253782%09red
Glioma	KEGG PATHWAY	hsa05214	13	67	0.0739661	0.228344	ENSG00000185634|ENSG00000160014|ENSG00000101412|ENSG00000133703|ENSG00000143933|ENSG00000142208|ENSG00000017427|ENSG00000135446|ENSG00000117020|ENSG00000102882|ENSG00000007968|ENSG00000198668|ENSG00000213281	http://www.genome.jp/kegg-bin/show_pathway?hsa05214/hsa:801%09red/hsa:5595%09red/hsa:805%09red/hsa:10000%09red/hsa:808%09red/hsa:4893%09red/hsa:3479%09red/hsa:399694%09red/hsa:1870%09red/hsa:1019%09red/hsa:3845%09red/hsa:1869%09red/hsa:207%09red
Nitrogen metabolism	KEGG PATHWAY	hsa00910	5	17	0.0740363	0.228344	ENSG00000182890|ENSG00000118298|ENSG00000074410|ENSG00000185015|ENSG00000135821	http://www.genome.jp/kegg-bin/show_pathway?hsa00910/hsa:2747%09red/hsa:771%09red/hsa:23632%09red/hsa:2752%09red/hsa:377677%09red
GABAergic synapse	KEGG PATHWAY	hsa04727	16	88	0.0772579	0.229155	ENSG00000114450|ENSG00000174021|ENSG00000087258|ENSG00000138031|ENSG00000174233|ENSG00000172380|ENSG00000135821|ENSG00000168243|ENSG00000142875|ENSG00000069966|ENSG00000127920|ENSG00000242616|ENSG00000151067|ENSG00000186469|ENSG00000124140|ENSG00000186297	http://www.genome.jp/kegg-bin/show_pathway?hsa04727/hsa:55970%09red/hsa:59345%09red/hsa:775%09red/hsa:2775%09red/hsa:2790%09red/hsa:2791%09red/hsa:2787%09red/hsa:54331%09red/hsa:2752%09red/hsa:2786%09red/hsa:5567%09red/hsa:2558%09red/hsa:109%09red/hsa:10681%09red/hsa:57468%09red/hsa:112%09red
Thyroid cancer	KEGG PATHWAY	hsa05216	7	29	0.0779657	0.229155	ENSG00000152284|ENSG00000133703|ENSG00000138795|ENSG00000143171|ENSG00000102882|ENSG00000168036|ENSG00000213281	http://www.genome.jp/kegg-bin/show_pathway?hsa05216/hsa:6258%09red/hsa:5595%09red/hsa:4893%09red/hsa:83439%09red/hsa:51176%09red/hsa:3845%09red/hsa:1499%09red
Nicotinate and nicotinamide metabolism	KEGG PATHWAY	hsa00760	7	29	0.0779657	0.229155	ENSG00000077009|ENSG00000152620|ENSG00000197594|ENSG00000205309|ENSG00000105835|ENSG00000141698|ENSG00000116981	http://www.genome.jp/kegg-bin/show_pathway?hsa00760/hsa:56953%09red/hsa:10135%09red/hsa:133686%09red/hsa:84618%09red/hsa:115024%09red/hsa:5167%09red/hsa:27231%09red
Notch signaling pathway	KEGG PATHWAY	hsa04330	10	48	0.0791081	0.229155	ENSG00000090932|ENSG00000106003|ENSG00000169733|ENSG00000134250|ENSG00000110042|ENSG00000101384|ENSG00000163840|ENSG00000196591|ENSG00000184384|ENSG00000004975	http://www.genome.jp/kegg-bin/show_pathway?hsa04330/hsa:3955%09red/hsa:151636%09red/hsa:23220%09red/hsa:1856%09red/hsa:5986%09red/hsa:3066%09red/hsa:182%09red/hsa:10683%09red/hsa:84441%09red/hsa:4853%09red
Valine, leucine and isoleucine degradation	KEGG PATHWAY	hsa00280	10	48	0.0791081	0.229155	ENSG00000196177|ENSG00000075239|ENSG00000083123|ENSG00000078070|ENSG00000083720|ENSG00000138796|ENSG00000106049|ENSG00000167315|ENSG00000143149|ENSG00000119711	http://www.genome.jp/kegg-bin/show_pathway?hsa00280/hsa:10449%09red/hsa:223%09red/hsa:5019%09red/hsa:3033%09red/hsa:594%09red/hsa:11112%09red/hsa:38%09red/hsa:56922%09red/hsa:4329%09red/hsa:36%09red
Protein processing in endoplasmic reticulum	KEGG PATHWAY	hsa04141	27	167	0.0799972	0.229155	ENSG00000086619|ENSG00000104723|ENSG00000090520|ENSG00000197930|ENSG00000074695|ENSG00000128829|ENSG00000127191|ENSG00000111885|ENSG00000155660|ENSG00000072401|ENSG00000239264|ENSG00000179218|ENSG00000163902|ENSG00000128272|ENSG00000143870|ENSG00000133265|ENSG00000077232|ENSG00000198168|ENSG00000066427|ENSG00000166598|ENSG00000198833|ENSG00000106803|ENSG00000055332|ENSG00000162909|ENSG00000167004…	http://www.genome.jp/kegg-bin/show_pathway?hsa04141/hsa:9601%09red/hsa:6184%09red/hsa:258010%09red/hsa:23640%09red/hsa:4121%09red/hsa:468%09red/hsa:4287%09red/hsa:54431%09red/hsa:51465%09red/hsa:824%09red/hsa:2923%09red/hsa:3998%09red/hsa:3310%09red/hsa:7991%09red/hsa:7321%09red/hsa:7186%09red/hsa:7184%09red/hsa:30001%09red/hsa:10130%09red/hsa:440275%09red/hsa:10952%09red/hsa:56605%09red/hsa:5172…
Chemokine signaling pathway	KEGG PATHWAY	hsa04062	30	189	0.0800224	0.229155	ENSG00000185634|ENSG00000172380|ENSG00000151882|ENSG00000069966|ENSG00000102882|ENSG00000161921|ENSG00000101333|ENSG00000142208|ENSG00000168243|ENSG00000149269|ENSG00000198873|ENSG00000186469|ENSG00000141480|ENSG00000213281|ENSG00000174233|ENSG00000114450|ENSG00000174021|ENSG00000156299|ENSG00000148498|ENSG00000142875|ENSG00000117020|ENSG00000242616|ENSG00000138031|ENSG00000118689|ENSG00000134215…	http://www.genome.jp/kegg-bin/show_pathway?hsa04062/hsa:59345%09red/hsa:409%09red/hsa:10000%09red/hsa:2790%09red/hsa:2791%09red/hsa:54331%09red/hsa:56477%09red/hsa:2869%09red/hsa:4893%09red/hsa:7074%09red/hsa:157%09red/hsa:5058%09red/hsa:10681%09red/hsa:5595%09red/hsa:5332%09red/hsa:55970%09red/hsa:2787%09red/hsa:2786%09red/hsa:4790%09red/hsa:58191%09red/hsa:3845%09red/hsa:109%09red/hsa:207%09red…
Pertussis	KEGG PATHWAY	hsa05133	14	75	0.0813382	0.229155	ENSG00000168811|ENSG00000159403|ENSG00000160014|ENSG00000165806|ENSG00000143933|ENSG00000164305|ENSG00000165410|ENSG00000198001|ENSG00000170345|ENSG00000102882|ENSG00000172936|ENSG00000198668|ENSG00000106100|ENSG00000109320	http://www.genome.jp/kegg-bin/show_pathway?hsa05133/hsa:715%09red/hsa:801%09red/hsa:836%09red/hsa:805%09red/hsa:3592%09red/hsa:808%09red/hsa:1073%09red/hsa:5595%09red/hsa:4790%09red/hsa:10392%09red/hsa:840%09red/hsa:4615%09red/hsa:2353%09red/hsa:51135%09red
Arrhythmogenic right ventricular cardiomyopathy (ARVC)	KEGG PATHWAY	hsa05412	14	75	0.0813382	0.229155	ENSG00000144668|ENSG00000164171|ENSG00000152284|ENSG00000198947|ENSG00000096696|ENSG00000163069|ENSG00000046604|ENSG00000138795|ENSG00000077522|ENSG00000151067|ENSG00000108823|ENSG00000168036|ENSG00000152661|ENSG00000044115	http://www.genome.jp/kegg-bin/show_pathway?hsa05412/hsa:2697%09red/hsa:1495%09red/hsa:1829%09red/hsa:775%09red/hsa:3673%09red/hsa:3680%09red/hsa:83439%09red/hsa:1832%09red/hsa:51176%09red/hsa:1499%09red/hsa:6442%09red/hsa:6443%09red/hsa:88%09red/hsa:1756%09red
Glycerophospholipid metabolism	KEGG PATHWAY	hsa00564	17	96	0.0828366	0.231153	ENSG00000115159|ENSG00000026652|ENSG00000152642|ENSG00000134324|ENSG00000111684|ENSG00000172197|ENSG00000103502|ENSG00000132793|ENSG00000123684|ENSG00000102125|ENSG00000153933|ENSG00000101577|ENSG00000116906|ENSG00000163624|ENSG00000119927|ENSG00000143845|ENSG00000111666	http://www.genome.jp/kegg-bin/show_pathway?hsa00564/hsa:57678%09red/hsa:1040%09red/hsa:8526%09red/hsa:55224%09red/hsa:56895%09red/hsa:10162%09red/hsa:23171%09red/hsa:56994%09red/hsa:9926%09red/hsa:23175%09red/hsa:6901%09red/hsa:9663%09red/hsa:8443%09red/hsa:2820%09red/hsa:10423%09red/hsa:64900%09red/hsa:154141%09red
N-Glycan biosynthesis	KEGG PATHWAY	hsa00510	10	49	0.0867128	0.239687	ENSG00000104723|ENSG00000117411|ENSG00000086062|ENSG00000167889|ENSG00000086848|ENSG00000163902|ENSG00000033170|ENSG00000111885|ENSG00000071073|ENSG00000158850	http://www.genome.jp/kegg-bin/show_pathway?hsa00510/hsa:2683%09red/hsa:6184%09red/hsa:146664%09red/hsa:2530%09red/hsa:79796%09red/hsa:8704%09red/hsa:4121%09red/hsa:8703%09red/hsa:7991%09red/hsa:11320%09red
Citrate cycle (TCA cycle)	KEGG PATHWAY	hsa00020	7	30	0.0878453	0.240548	ENSG00000197444|ENSG00000182054|ENSG00000122729|ENSG00000138413|ENSG00000091483|ENSG00000173599|ENSG00000163541	http://www.genome.jp/kegg-bin/show_pathway?hsa00020/hsa:8802%09red/hsa:2271%09red/hsa:3417%09red/hsa:48%09red/hsa:55753%09red/hsa:5091%09red/hsa:3418%09red
RNA degradation	KEGG PATHWAY	hsa03018	14	77	0.0938419	0.25459	ENSG00000166889|ENSG00000197223|ENSG00000130713|ENSG00000106355|ENSG00000164167|ENSG00000123737|ENSG00000166938|ENSG00000171824|ENSG00000135698|ENSG00000138035|ENSG00000254535|ENSG00000154640|ENSG00000120699|ENSG00000133639	http://www.genome.jp/kegg-bin/show_pathway?hsa03018/hsa:11157%09red/hsa:694%09red/hsa:23404%09red/hsa:87178%09red/hsa:5393%09red/hsa:5394%09red/hsa:219988%09red/hsa:11340%09red/hsa:132430%09red/hsa:115752%09red/hsa:10200%09red/hsa:10950%09red/hsa:10438%09red/hsa:23658%09red
Serotonergic synapse	KEGG PATHWAY	hsa04726	19	113	0.0981877	0.260738	ENSG00000096433|ENSG00000114450|ENSG00000134716|ENSG00000174021|ENSG00000087258|ENSG00000101333|ENSG00000172380|ENSG00000120129|ENSG00000168243|ENSG00000142875|ENSG00000164305|ENSG00000069966|ENSG00000127920|ENSG00000242616|ENSG00000151067|ENSG00000186469|ENSG00000102882|ENSG00000213281|ENSG00000133703	http://www.genome.jp/kegg-bin/show_pathway?hsa04726/hsa:55970%09red/hsa:836%09red/hsa:59345%09red/hsa:5595%09red/hsa:775%09red/hsa:2775%09red/hsa:2790%09red/hsa:2791%09red/hsa:1843%09red/hsa:3710%09red/hsa:2787%09red/hsa:54331%09red/hsa:2786%09red/hsa:5567%09red/hsa:1573%09red/hsa:10681%09red/hsa:3845%09red/hsa:4893%09red/hsa:5332%09red
Mucin type O-Glycan biosynthesis	KEGG PATHWAY	hsa00512	7	31	0.0983982	0.260738	ENSG00000178234|ENSG00000115339|ENSG00000259075|ENSG00000174473|ENSG00000143641|ENSG00000257594|ENSG00000136542	http://www.genome.jp/kegg-bin/show_pathway?hsa00512/hsa:63917%09red/hsa:442117%09red/hsa:11227%09red/hsa:8693%09red/hsa:2590%09red/hsa:2591%09red/hsa:100528030%09red
GnRH signaling pathway	KEGG PATHWAY	hsa04912	16	92	0.100324	0.260738	ENSG00000096433|ENSG00000160014|ENSG00000138031|ENSG00000101333|ENSG00000198668|ENSG00000174233|ENSG00000133703|ENSG00000142875|ENSG00000108984|ENSG00000143933|ENSG00000085511|ENSG00000151067|ENSG00000102882|ENSG00000198909|ENSG00000128272|ENSG00000213281	http://www.genome.jp/kegg-bin/show_pathway?hsa04912/hsa:801%09red/hsa:5595%09red/hsa:805%09red/hsa:5332%09red/hsa:775%09red/hsa:4216%09red/hsa:808%09red/hsa:4893%09red/hsa:3710%09red/hsa:112%09red/hsa:5567%09red/hsa:4215%09red/hsa:3845%09red/hsa:468%09red/hsa:109%09red/hsa:5608%09red
Glycosaminoglycan degradation	KEGG PATHWAY	hsa00531	5	19	0.100558	0.260738	ENSG00000173083|ENSG00000049860|ENSG00000141012|ENSG00000113273|ENSG00000169919	http://www.genome.jp/kegg-bin/show_pathway?hsa00531/hsa:2588%09red/hsa:3074%09red/hsa:411%09red/hsa:10855%09red/hsa:2990%09red
2-Oxocarboxylic acid metabolism	KEGG PATHWAY	hsa01210	5	19	0.100558	0.260738	ENSG00000182054|ENSG00000166123|ENSG00000109576|ENSG00000122729|ENSG00000138413	http://www.genome.jp/kegg-bin/show_pathway?hsa01210/hsa:3418%09red/hsa:48%09red/hsa:84706%09red/hsa:3417%09red/hsa:51166%09red
Thyroid hormone signaling pathway	KEGG PATHWAY	hsa04919	20	121	0.10258	0.263648	ENSG00000168036|ENSG00000147100|ENSG00000126351|ENSG00000150907|ENSG00000101333|ENSG00000134250|ENSG00000213281|ENSG00000172348|ENSG00000142208|ENSG00000187091|ENSG00000142875|ENSG00000117020|ENSG00000143171|ENSG00000123066|ENSG00000125378|ENSG00000102882|ENSG00000084676|ENSG00000164758|ENSG00000196591|ENSG00000133703	http://www.genome.jp/kegg-bin/show_pathway?hsa04919/hsa:6258%09red/hsa:652%09red/hsa:5333%09red/hsa:5332%09red/hsa:10000%09red/hsa:8648%09red/hsa:10231%09red/hsa:7067%09red/hsa:1499%09red/hsa:5595%09red/hsa:23389%09red/hsa:5567%09red/hsa:207%09red/hsa:90390%09red/hsa:3845%09red/hsa:3066%09red/hsa:6567%09red/hsa:4893%09red/hsa:4853%09red/hsa:2308%09red
Regulation of lipolysis in adipocytes	KEGG PATHWAY	hsa04923	11	58	0.105366	0.268455	ENSG00000185950|ENSG00000171105|ENSG00000169047|ENSG00000174233|ENSG00000142208|ENSG00000142875|ENSG00000117020|ENSG00000138031|ENSG00000185532|ENSG00000163485|ENSG00000169252	http://www.genome.jp/kegg-bin/show_pathway?hsa04923/hsa:3667%09red/hsa:5592%09red/hsa:8660%09red/hsa:112%09red/hsa:154%09red/hsa:10000%09red/hsa:5567%09red/hsa:109%09red/hsa:134%09red/hsa:207%09red/hsa:3643%09red
Cysteine and methionine metabolism	KEGG PATHWAY	hsa00270	9	45	0.109268	0.275995	ENSG00000145293|ENSG00000134333|ENSG00000038274|ENSG00000088305|ENSG00000128309|ENSG00000130816|ENSG00000151224|ENSG00000158467|ENSG00000123505	http://www.genome.jp/kegg-bin/show_pathway?hsa00270/hsa:4143%09red/hsa:1789%09red/hsa:23382%09red/hsa:1786%09red/hsa:262%09red/hsa:27430%09red/hsa:4357%09red/hsa:3939%09red/hsa:58478%09red
Ovarian steroidogenesis	KEGG PATHWAY	hsa04913	10	52	0.112077	0.280671	ENSG00000171105|ENSG00000134716|ENSG00000073060|ENSG00000017427|ENSG00000138061|ENSG00000174233|ENSG00000132196|ENSG00000142875|ENSG00000138031|ENSG00000119673	http://www.genome.jp/kegg-bin/show_pathway?hsa04913/hsa:112%09red/hsa:3479%09red/hsa:949%09red/hsa:51478%09red/hsa:5567%09red/hsa:1573%09red/hsa:1545%09red/hsa:10965%09red/hsa:109%09red/hsa:3643%09red
One carbon pool by folate	KEGG PATHWAY	hsa00670	5	20	0.115368	0.286464	ENSG00000176974|ENSG00000100714|ENSG00000176890|ENSG00000228716|ENSG00000136371	http://www.genome.jp/kegg-bin/show_pathway?hsa00670/hsa:6470%09red/hsa:10588%09red/hsa:1719%09red/hsa:4522%09red/hsa:7298%09red
Apoptosis - multiple species	KEGG PATHWAY	hsa04215	7	33	0.121475	0.299093	ENSG00000108387|ENSG00000165806|ENSG00000172115|ENSG00000164305|ENSG00000120868|ENSG00000089685|ENSG00000141682	http://www.genome.jp/kegg-bin/show_pathway?hsa04215/hsa:836%09red/hsa:5414%09red/hsa:54205%09red/hsa:317%09red/hsa:5366%09red/hsa:840%09red/hsa:332%09red
Glycosphingolipid biosynthesis - ganglio series	KEGG PATHWAY	hsa00604	4	15	0.132002	0.322305	ENSG00000184005|ENSG00000049860|ENSG00000136840|ENSG00000160408	http://www.genome.jp/kegg-bin/show_pathway?hsa00604/hsa:256435%09red/hsa:3074%09red/hsa:30815%09red/hsa:27090%09red
ErbB signaling pathway	KEGG PATHWAY	hsa04012	15	90	0.136419	0.330337	ENSG00000185634|ENSG00000158458|ENSG00000142208|ENSG00000111276|ENSG00000133703|ENSG00000149269|ENSG00000065361|ENSG00000117020|ENSG00000157168|ENSG00000071051|ENSG00000102882|ENSG00000141736|ENSG00000185737|ENSG00000178568|ENSG00000213281	http://www.genome.jp/kegg-bin/show_pathway?hsa04012/hsa:1027%09red/hsa:5595%09red/hsa:9542%09red/hsa:10000%09red/hsa:4893%09red/hsa:2064%09red/hsa:10718%09red/hsa:2066%09red/hsa:5058%09red/hsa:2065%09red/hsa:399694%09red/hsa:3845%09red/hsa:8440%09red/hsa:3084%09red/hsa:207%09red
Central carbon metabolism in cancer	KEGG PATHWAY	hsa05230	12	69	0.140595	0.331203	ENSG00000134333|ENSG00000077782|ENSG00000159399|ENSG00000133703|ENSG00000142208|ENSG00000138413|ENSG00000152256|ENSG00000117020|ENSG00000066468|ENSG00000102882|ENSG00000141736|ENSG00000213281	http://www.genome.jp/kegg-bin/show_pathway?hsa05230/hsa:5595%09red/hsa:10000%09red/hsa:4893%09red/hsa:3417%09red/hsa:2064%09red/hsa:2260%09red/hsa:3099%09red/hsa:3845%09red/hsa:2263%09red/hsa:5163%09red/hsa:3939%09red/hsa:207%09red
Renal cell carcinoma	KEGG PATHWAY	hsa05211	12	69	0.140595	0.331203	ENSG00000134954|ENSG00000108094|ENSG00000142208|ENSG00000213281|ENSG00000133703|ENSG00000149269|ENSG00000129521|ENSG00000091483|ENSG00000117020|ENSG00000102882|ENSG00000172379|ENSG00000119699	http://www.genome.jp/kegg-bin/show_pathway?hsa05211/hsa:2113%09red/hsa:5595%09red/hsa:3845%09red/hsa:10000%09red/hsa:4893%09red/hsa:112399%09red/hsa:5058%09red/hsa:7043%09red/hsa:2271%09red/hsa:9915%09red/hsa:207%09red/hsa:8453%09red
Butanoate metabolism	KEGG PATHWAY	hsa00650	6	28	0.141298	0.331203	ENSG00000087299|ENSG00000075239|ENSG00000083720|ENSG00000164039|ENSG00000138796|ENSG00000112294	http://www.genome.jp/kegg-bin/show_pathway?hsa00650/hsa:5019%09red/hsa:7915%09red/hsa:3033%09red/hsa:56898%09red/hsa:79944%09red/hsa:38%09red
Glyoxylate and dicarboxylate metabolism	KEGG PATHWAY	hsa00630	6	28	0.141298	0.331203	ENSG00000176974|ENSG00000121691|ENSG00000140905|ENSG00000075239|ENSG00000122729|ENSG00000135821	http://www.genome.jp/kegg-bin/show_pathway?hsa00630/hsa:2653%09red/hsa:38%09red/hsa:2752%09red/hsa:48%09red/hsa:6470%09red/hsa:847%09red
Regulation of actin cytoskeleton	KEGG PATHWAY	hsa04810	32	219	0.146235	0.340055	ENSG00000169750|ENSG00000102302|ENSG00000172380|ENSG00000213639|ENSG00000160867|ENSG00000102882|ENSG00000147202|ENSG00000156299|ENSG00000077782|ENSG00000107242|ENSG00000149269|ENSG00000077522|ENSG00000170962|ENSG00000115020|ENSG00000114279|ENSG00000133026|ENSG00000164171|ENSG00000165410|ENSG00000138685|ENSG00000145703|ENSG00000066468|ENSG00000205542|ENSG00000134215|ENSG00000213281|ENSG00000144668…	http://www.genome.jp/kegg-bin/show_pathway?hsa04810/hsa:200576%09red/hsa:8395%09red/hsa:7114%09red/hsa:3985%09red/hsa:7430%09red/hsa:2257%09red/hsa:1073%09red/hsa:7074%09red/hsa:128239%09red/hsa:5881%09red/hsa:5058%09red/hsa:88%09red/hsa:81624%09red/hsa:5595%09red/hsa:9459%09red/hsa:3673%09red/hsa:10788%09red/hsa:3845%09red/hsa:1730%09red/hsa:55970%09red/hsa:80310%09red/hsa:3680%09red/hsa:3682%09…
Synthesis and degradation of ketone bodies	KEGG PATHWAY	hsa00072	3	10	0.149664	0.341856	ENSG00000075239|ENSG00000083720|ENSG00000164039	http://www.genome.jp/kegg-bin/show_pathway?hsa00072/hsa:38%09red/hsa:56898%09red/hsa:5019%09red
Sulfur metabolism	KEGG PATHWAY	hsa00920	3	10	0.149664	0.341856	ENSG00000172115|ENSG00000128309|ENSG00000138801	http://www.genome.jp/kegg-bin/show_pathway?hsa00920/hsa:4357%09red/hsa:9061%09red/hsa:54205%09red
Tuberculosis	KEGG PATHWAY	hsa05152	26	174	0.150929	0.341856	ENSG00000133111|ENSG00000162434|ENSG00000172175|ENSG00000160014|ENSG00000164305|ENSG00000143933|ENSG00000102882|ENSG00000172936|ENSG00000168811|ENSG00000185344|ENSG00000172115|ENSG00000142208|ENSG00000198001|ENSG00000198668|ENSG00000138814|ENSG00000174125|ENSG00000141068|ENSG00000117020|ENSG00000120868|ENSG00000109320|ENSG00000102879|ENSG00000143226|ENSG00000163131|ENSG00000104312|ENSG00000174130…	http://www.genome.jp/kegg-bin/show_pathway?hsa05152/hsa:317%09red/hsa:10000%09red/hsa:23545%09red/hsa:805%09red/hsa:5530%09red/hsa:7096%09red/hsa:3592%09red/hsa:808%09red/hsa:2212%09red/hsa:4615%09red/hsa:801%09red/hsa:5595%09red/hsa:8767%09red/hsa:11151%09red/hsa:54205%09red/hsa:10892%09red/hsa:3716%09red/hsa:4790%09red/hsa:207%09red/hsa:836%09red/hsa:1520%09red/hsa:8844%09red/hsa:7043%09red/hsa…
Pathogenic Escherichia coli infection	KEGG PATHWAY	hsa05130	10	56	0.151677	0.341856	ENSG00000092820|ENSG00000168036|ENSG00000196230|ENSG00000010810|ENSG00000167553|ENSG00000188229|ENSG00000123416|ENSG00000071051|ENSG00000115053|ENSG00000104833	http://www.genome.jp/kegg-bin/show_pathway?hsa05130/hsa:203068%09red/hsa:1499%09red/hsa:4691%09red/hsa:84790%09red/hsa:2534%09red/hsa:7430%09red/hsa:10383%09red/hsa:10382%09red/hsa:8440%09red/hsa:10376%09red
Focal adhesion	KEGG PATHWAY	hsa04510	30	206	0.159058	0.354026	ENSG00000169750|ENSG00000112576|ENSG00000017427|ENSG00000010810|ENSG00000136068|ENSG00000213639|ENSG00000049089|ENSG00000102882|ENSG00000168036|ENSG00000142208|ENSG00000149269|ENSG00000077522|ENSG00000141736|ENSG00000173511|ENSG00000050555|ENSG00000150630|ENSG00000185634|ENSG00000187498|ENSG00000134215|ENSG00000196878|ENSG00000144668|ENSG00000164171|ENSG00000105971|ENSG00000105974|ENSG00000117020…	http://www.genome.jp/kegg-bin/show_pathway?hsa04510/hsa:10000%09red/hsa:2534%09red/hsa:3914%09red/hsa:824%09red/hsa:3479%09red/hsa:1298%09red/hsa:5058%09red/hsa:5881%09red/hsa:2064%09red/hsa:2317%09red/hsa:88%09red/hsa:896%09red/hsa:5595%09red/hsa:1499%09red/hsa:3673%09red/hsa:6696%09red/hsa:7424%09red/hsa:1297%09red/hsa:857%09red/hsa:7423%09red/hsa:858%09red/hsa:207%09red/hsa:399694%09red/hsa:80…
Adipocytokine signaling pathway	KEGG PATHWAY	hsa04920	12	71	0.159493	0.354026	ENSG00000185950|ENSG00000068366|ENSG00000205560|ENSG00000142208|ENSG00000004660|ENSG00000117020|ENSG00000109819|ENSG00000143171|ENSG00000169047|ENSG00000127191|ENSG00000181856|ENSG00000109320	http://www.genome.jp/kegg-bin/show_pathway?hsa04920/hsa:3667%09red/hsa:6258%09red/hsa:10000%09red/hsa:8660%09red/hsa:7186%09red/hsa:1375%09red/hsa:6517%09red/hsa:4790%09red/hsa:84254%09red/hsa:10891%09red/hsa:207%09red/hsa:2182%09red
Viral myocarditis	KEGG PATHWAY	hsa05416	10	57	0.162554	0.357029	ENSG00000169750|ENSG00000105974|ENSG00000198947|ENSG00000010810|ENSG00000172115|ENSG00000204592|ENSG00000163069|ENSG00000164305|ENSG00000108823|ENSG00000092054	http://www.genome.jp/kegg-bin/show_pathway?hsa05416/hsa:836%09red/hsa:54205%09red/hsa:2534%09red/hsa:5881%09red/hsa:4625%09red/hsa:857%09red/hsa:3133%09red/hsa:6442%09red/hsa:6443%09red/hsa:1756%09red
Sphingolipid signaling pathway	KEGG PATHWAY	hsa04071	19	123	0.163283	0.357029	ENSG00000169750|ENSG00000198964|ENSG00000166311|ENSG00000066027|ENSG00000101333|ENSG00000172292|ENSG00000010810|ENSG00000213281|ENSG00000133703|ENSG00000142208|ENSG00000100596|ENSG00000126821|ENSG00000117020|ENSG00000112640|ENSG00000172296|ENSG00000127191|ENSG00000102882|ENSG00000163485|ENSG00000109320	http://www.genome.jp/kegg-bin/show_pathway?hsa04071/hsa:5595%09red/hsa:5332%09red/hsa:10000%09red/hsa:5525%09red/hsa:7186%09red/hsa:5528%09red/hsa:2534%09red/hsa:4790%09red/hsa:259230%09red/hsa:5881%09red/hsa:6609%09red/hsa:3845%09red/hsa:9517%09red/hsa:134%09red/hsa:55304%09red/hsa:81537%09red/hsa:207%09red/hsa:4893%09red/hsa:253782%09red
cAMP signaling pathway	KEGG PATHWAY	hsa04024	29	201	0.174937	0.371818	ENSG00000169750|ENSG00000172572|ENSG00000120318|ENSG00000109320|ENSG00000106571|ENSG00000213639|ENSG00000143933|ENSG00000102882|ENSG00000156299|ENSG00000142208|ENSG00000070961|ENSG00000149269|ENSG00000151067|ENSG00000170345|ENSG00000163485|ENSG00000198668|ENSG00000160014|ENSG00000125257|ENSG00000174233|ENSG00000184588|ENSG00000142875|ENSG00000117020|ENSG00000138031|ENSG00000125398|ENSG00000134215…	http://www.genome.jp/kegg-bin/show_pathway?hsa04024/hsa:10257%09red/hsa:64764%09red/hsa:5142%09red/hsa:154%09red/hsa:6662%09red/hsa:801%09red/hsa:805%09red/hsa:10000%09red/hsa:5567%09red/hsa:808%09red/hsa:7074%09red/hsa:5881%09red/hsa:5058%09red/hsa:8310%09red/hsa:109%09red/hsa:2353%09red/hsa:5595%09red/hsa:775%09red/hsa:5139%09red/hsa:4790%09red/hsa:490%09red/hsa:207%09red/hsa:112%09red/hsa:814%…
Glutathione metabolism	KEGG PATHWAY	hsa00480	9	51	0.175215	0.371818	ENSG00000008394|ENSG00000168765|ENSG00000182054|ENSG00000100031|ENSG00000213366|ENSG00000131067|ENSG00000138413|ENSG00000143198|ENSG00000134202	http://www.genome.jp/kegg-bin/show_pathway?hsa00480/hsa:2678%09red/hsa:2686%09red/hsa:2947%09red/hsa:2946%09red/hsa:2948%09red/hsa:4259%09red/hsa:3417%09red/hsa:3418%09red/hsa:4257%09red
mTOR signaling pathway	KEGG PATHWAY	hsa04150	23	155	0.175703	0.371818	ENSG00000164930|ENSG00000164654|ENSG00000188763|ENSG00000102882|ENSG00000155760|ENSG00000004975|ENSG00000134324|ENSG00000169884|ENSG00000145604|ENSG00000180340|ENSG00000017427|ENSG00000142208|ENSG00000100726|ENSG00000116954|ENSG00000171105|ENSG00000085741|ENSG00000137154|ENSG00000117020|ENSG00000213281|ENSG00000025039|ENSG00000104290|ENSG00000133703|ENSG00000169047	http://www.genome.jp/kegg-bin/show_pathway?hsa04150/hsa:3667%09red/hsa:10000%09red/hsa:2535%09red/hsa:64121%09red/hsa:9894%09red/hsa:4893%09red/hsa:3479%09red/hsa:6502%09red/hsa:1856%09red/hsa:58528%09red/hsa:5595%09red/hsa:54468%09red/hsa:6194%09red/hsa:23175%09red/hsa:3845%09red/hsa:8323%09red/hsa:207%09red/hsa:7976%09red/hsa:8324%09red/hsa:8326%09red/hsa:7481%09red/hsa:7480%09red/hsa:3643%09red
ABC transporters	KEGG PATHWAY	hsa02010	8	44	0.175753	0.371818	ENSG00000125257|ENSG00000165029|ENSG00000085563|ENSG00000005471|ENSG00000154258|ENSG00000117528|ENSG00000204267|ENSG00000168394	http://www.genome.jp/kegg-bin/show_pathway?hsa02010/hsa:10257%09red/hsa:19%09red/hsa:6890%09red/hsa:5825%09red/hsa:5244%09red/hsa:5243%09red/hsa:6891%09red/hsa:10350%09red
Ubiquinone and other terpenoid-quinone biosynthesis	KEGG PATHWAY	hsa00130	3	11	0.176392	0.371818	ENSG00000181019|ENSG00000167397|ENSG00000173085	http://www.genome.jp/kegg-bin/show_pathway?hsa00130/hsa:27235%09red/hsa:1728%09red/hsa:79001%09red
AMPK signaling pathway	KEGG PATHWAY	hsa04152	19	125	0.178576	0.372066	ENSG00000185950|ENSG00000065882|ENSG00000099194|ENSG00000169047|ENSG00000145284|ENSG00000066027|ENSG00000171105|ENSG00000017427|ENSG00000142208|ENSG00000004660|ENSG00000145386|ENSG00000182158|ENSG00000109819|ENSG00000117020|ENSG00000112640|ENSG00000150907|ENSG00000205560|ENSG00000118689|ENSG00000181856	http://www.genome.jp/kegg-bin/show_pathway?hsa04152/hsa:3667%09red/hsa:64764%09red/hsa:10000%09red/hsa:8660%09red/hsa:5525%09red/hsa:207%09red/hsa:5528%09red/hsa:3479%09red/hsa:6517%09red/hsa:79966%09red/hsa:6319%09red/hsa:84254%09red/hsa:23216%09red/hsa:10891%09red/hsa:2309%09red/hsa:890%09red/hsa:1375%09red/hsa:3643%09red/hsa:2308%09red
RNA transport	KEGG PATHWAY	hsa03013	25	171	0.180311	0.372066	ENSG00000051596|ENSG00000101888|ENSG00000163634|ENSG00000173812|ENSG00000132182|ENSG00000161960|ENSG00000108424|ENSG00000082516|ENSG00000148688|ENSG00000111581|ENSG00000102900|ENSG00000013810|ENSG00000183684|ENSG00000254535|ENSG00000125450|ENSG00000172336|ENSG00000103275|ENSG00000113569|ENSG00000205937|ENSG00000213024|ENSG00000092208|ENSG00000172062|ENSG00000138750|ENSG00000101146|ENSG00000131652	http://www.genome.jp/kegg-bin/show_pathway?hsa03013/hsa:3837%09red/hsa:57122%09red/hsa:132430%09red/hsa:9688%09red/hsa:10556%09red/hsa:10921%09red/hsa:1973%09red/hsa:10248%09red/hsa:10460%09red/hsa:84321%09red/hsa:10209%09red/hsa:7329%09red/hsa:6606%09red/hsa:25929%09red/hsa:9631%09red/hsa:23225%09red/hsa:79902%09red/hsa:23636%09red/hsa:55916%09red/hsa:53371%09red/hsa:79228%09red/hsa:8487%09red/h…
Osteoclast differentiation	KEGG PATHWAY	hsa04380	20	133	0.181867	0.372066	ENSG00000115641|ENSG00000010671|ENSG00000083799|ENSG00000187098|ENSG00000010810|ENSG00000106799|ENSG00000142208|ENSG00000108984|ENSG00000162434|ENSG00000143226|ENSG00000117020|ENSG00000198053|ENSG00000127191|ENSG00000170345|ENSG00000102882|ENSG00000141655|ENSG00000163513|ENSG00000152495|ENSG00000138814|ENSG00000109320	http://www.genome.jp/kegg-bin/show_pathway?hsa04380/hsa:140885%09red/hsa:695%09red/hsa:5595%09red/hsa:5530%09red/hsa:10000%09red/hsa:8792%09red/hsa:7186%09red/hsa:814%09red/hsa:2534%09red/hsa:3716%09red/hsa:4790%09red/hsa:7046%09red/hsa:2212%09red/hsa:5608%09red/hsa:1540%09red/hsa:2274%09red/hsa:4286%09red/hsa:2353%09red/hsa:207%09red/hsa:7048%09red
Vitamin digestion and absorption	KEGG PATHWAY	hsa04977	5	24	0.183667	0.372066	ENSG00000173638|ENSG00000117479|ENSG00000135917|ENSG00000073060|ENSG00000185339	http://www.genome.jp/kegg-bin/show_pathway?hsa04977/hsa:10560%09red/hsa:6573%09red/hsa:80704%09red/hsa:6948%09red/hsa:949%09red
Renin-angiotensin system	KEGG PATHWAY	hsa04614	5	24	0.183667	0.372066	ENSG00000113441|ENSG00000172009|ENSG00000196549|ENSG00000135744|ENSG00000137509	http://www.genome.jp/kegg-bin/show_pathway?hsa04614/hsa:7064%09red/hsa:183%09red/hsa:4311%09red/hsa:4012%09red/hsa:5547%09red
Glycerolipid metabolism	KEGG PATHWAY	hsa00561	10	59	0.185398	0.372066	ENSG00000172197|ENSG00000134324|ENSG00000101577|ENSG00000085662|ENSG00000132793|ENSG00000153933|ENSG00000062282|ENSG00000143149|ENSG00000119927|ENSG00000026652	http://www.genome.jp/kegg-bin/show_pathway?hsa00561/hsa:57678%09red/hsa:231%09red/hsa:56895%09red/hsa:223%09red/hsa:84649%09red/hsa:23175%09red/hsa:9663%09red/hsa:154141%09red/hsa:8526%09red/hsa:64900%09red
Acute myeloid leukemia	KEGG PATHWAY	hsa05221	10	59	0.185398	0.372066	ENSG00000138795|ENSG00000152284|ENSG00000133703|ENSG00000142208|ENSG00000137193|ENSG00000117020|ENSG00000140464|ENSG00000102882|ENSG00000213281|ENSG00000109320	http://www.genome.jp/kegg-bin/show_pathway?hsa05221/hsa:5595%09red/hsa:10000%09red/hsa:5371%09red/hsa:83439%09red/hsa:4790%09red/hsa:51176%09red/hsa:3845%09red/hsa:4893%09red/hsa:207%09red/hsa:5292%09red
Fc gamma R-mediated phagocytosis	KEGG PATHWAY	hsa04666	15	96	0.18761	0.373943	ENSG00000182541|ENSG00000117020|ENSG00000088280|ENSG00000277443|ENSG00000132970|ENSG00000142208|ENSG00000165410|ENSG00000175130|ENSG00000107242|ENSG00000143226|ENSG00000149269|ENSG00000165527|ENSG00000102882|ENSG00000136717|ENSG00000134215	http://www.genome.jp/kegg-bin/show_pathway?hsa04666/hsa:5595%09red/hsa:8395%09red/hsa:10000%09red/hsa:4082%09red/hsa:207%09red/hsa:1073%09red/hsa:55616%09red/hsa:3985%09red/hsa:5058%09red/hsa:2212%09red/hsa:65108%09red/hsa:382%09red/hsa:274%09red/hsa:10451%09red/hsa:10810%09red
B cell receptor signaling pathway	KEGG PATHWAY	hsa04662	12	74	0.190097	0.376341	ENSG00000169750|ENSG00000010671|ENSG00000133703|ENSG00000142208|ENSG00000172175|ENSG00000117020|ENSG00000170345|ENSG00000102882|ENSG00000213281|ENSG00000138814|ENSG00000134215|ENSG00000109320	http://www.genome.jp/kegg-bin/show_pathway?hsa04662/hsa:695%09red/hsa:5595%09red/hsa:5530%09red/hsa:10000%09red/hsa:207%09red/hsa:4893%09red/hsa:4790%09red/hsa:5881%09red/hsa:3845%09red/hsa:10892%09red/hsa:2353%09red/hsa:10451%09red
Amphetamine addiction	KEGG PATHWAY	hsa05031	11	67	0.193816	0.381129	ENSG00000182158|ENSG00000160014|ENSG00000198668|ENSG00000142875|ENSG00000213639|ENSG00000143933|ENSG00000151067|ENSG00000170345|ENSG00000152495|ENSG00000138814|ENSG00000128272	http://www.genome.jp/kegg-bin/show_pathway?hsa05031/hsa:64764%09red/hsa:801%09red/hsa:805%09red/hsa:5530%09red/hsa:775%09red/hsa:808%09red/hsa:814%09red/hsa:5500%09red/hsa:5567%09red/hsa:468%09red/hsa:2353%09red
Other glycan degradation	KEGG PATHWAY	hsa00511	4	18	0.195147	0.381187	ENSG00000169660|ENSG00000179163|ENSG00000049860|ENSG00000109323	http://www.genome.jp/kegg-bin/show_pathway?hsa00511/hsa:2517%09red/hsa:3074%09red/hsa:4126%09red/hsa:284004%09red
Vitamin B6 metabolism	KEGG PATHWAY	hsa00750	2	6	0.202403	0.392742	ENSG00000241360|ENSG00000135069	http://www.genome.jp/kegg-bin/show_pathway?hsa00750/hsa:57026%09red/hsa:29968%09red
TNF signaling pathway	KEGG PATHWAY	hsa04668	17	113	0.205026	0.39278	ENSG00000157625|ENSG00000182158|ENSG00000165806|ENSG00000168404|ENSG00000142208|ENSG00000150630|ENSG00000108984|ENSG00000164305|ENSG00000082512|ENSG00000117020|ENSG00000162302|ENSG00000127191|ENSG00000170345|ENSG00000102882|ENSG00000101384|ENSG00000128272|ENSG00000109320	http://www.genome.jp/kegg-bin/show_pathway?hsa04668/hsa:64764%09red/hsa:257397%09red/hsa:836%09red/hsa:8986%09red/hsa:10000%09red/hsa:197259%09red/hsa:7186%09red/hsa:5595%09red/hsa:4790%09red/hsa:7424%09red/hsa:7188%09red/hsa:840%09red/hsa:468%09red/hsa:182%09red/hsa:2353%09red/hsa:207%09red/hsa:5608%09red
Propanoate metabolism	KEGG PATHWAY	hsa00640	6	32	0.205104	0.39278	ENSG00000134333|ENSG00000075239|ENSG00000083123|ENSG00000154930|ENSG00000163541|ENSG00000119711	http://www.genome.jp/kegg-bin/show_pathway?hsa00640/hsa:8802%09red/hsa:38%09red/hsa:594%09red/hsa:84532%09red/hsa:3939%09red/hsa:4329%09red
Chagas disease (American trypanosomiasis)	KEGG PATHWAY	hsa05142	16	106	0.210536	0.400566	ENSG00000168811|ENSG00000141404|ENSG00000087258|ENSG00000101333|ENSG00000106799|ENSG00000179218|ENSG00000142208|ENSG00000163513|ENSG00000117020|ENSG00000198001|ENSG00000170345|ENSG00000102882|ENSG00000172936|ENSG00000119699|ENSG00000174130|ENSG00000109320	http://www.genome.jp/kegg-bin/show_pathway?hsa05142/hsa:5595%09red/hsa:2774%09red/hsa:10000%09red/hsa:2775%09red/hsa:207%09red/hsa:3592%09red/hsa:4790%09red/hsa:811%09red/hsa:7046%09red/hsa:7043%09red/hsa:4615%09red/hsa:10333%09red/hsa:5332%09red/hsa:2353%09red/hsa:51135%09red/hsa:7048%09red
Ubiquitin mediated proteolysis	KEGG PATHWAY	hsa04120	20	137	0.213815	0.40418	ENSG00000117399|ENSG00000182247|ENSG00000072422|ENSG00000049759|ENSG00000108094|ENSG00000012048|ENSG00000142230|ENSG00000198833|ENSG00000072401|ENSG00000103275|ENSG00000003096|ENSG00000175063|ENSG00000145604|ENSG00000008853|ENSG00000140464|ENSG00000131788|ENSG00000156587|ENSG00000108854|ENSG00000140367|ENSG00000170035	http://www.genome.jp/kegg-bin/show_pathway?hsa04120/hsa:90293%09red/hsa:9886%09red/hsa:10401%09red/hsa:23221%09red/hsa:11065%09red/hsa:672%09red/hsa:5371%09red/hsa:64750%09red/hsa:10055%09red/hsa:991%09red/hsa:9246%09red/hsa:6502%09red/hsa:7325%09red/hsa:92912%09red/hsa:8453%09red/hsa:7321%09red/hsa:10477%09red/hsa:51465%09red/hsa:23327%09red/hsa:7329%09red
Pyruvate metabolism	KEGG PATHWAY	hsa00620	7	40	0.220537	0.412547	ENSG00000154930|ENSG00000134333|ENSG00000075239|ENSG00000091483|ENSG00000173599|ENSG00000124767|ENSG00000143149	http://www.genome.jp/kegg-bin/show_pathway?hsa00620/hsa:223%09red/hsa:38%09red/hsa:2271%09red/hsa:5091%09red/hsa:84532%09red/hsa:3939%09red/hsa:2739%09red
Measles	KEGG PATHWAY	hsa05162	20	138	0.222187	0.412547	ENSG00000112576|ENSG00000168811|ENSG00000173535|ENSG00000115267|ENSG00000010810|ENSG00000105173|ENSG00000111276|ENSG00000078900|ENSG00000142208|ENSG00000055332|ENSG00000128829|ENSG00000135446|ENSG00000117020|ENSG00000198001|ENSG00000123374|ENSG00000111331|ENSG00000172936|ENSG00000173110|ENSG00000162434|ENSG00000109320	http://www.genome.jp/kegg-bin/show_pathway?hsa05162/hsa:1027%09red/hsa:896%09red/hsa:10000%09red/hsa:3592%09red/hsa:64135%09red/hsa:207%09red/hsa:4940%09red/hsa:2534%09red/hsa:3716%09red/hsa:4790%09red/hsa:3310%09red/hsa:7161%09red/hsa:440275%09red/hsa:1019%09red/hsa:5610%09red/hsa:898%09red/hsa:4615%09red/hsa:8794%09red/hsa:51135%09red/hsa:1017%09red
Fructose and mannose metabolism	KEGG PATHWAY	hsa00051	6	33	0.222466	0.412547	ENSG00000085662|ENSG00000112699|ENSG00000138030|ENSG00000100417|ENSG00000140263|ENSG00000159399	http://www.genome.jp/kegg-bin/show_pathway?hsa00051/hsa:231%09red/hsa:2762%09red/hsa:5372%09red/hsa:3099%09red/hsa:3795%09red/hsa:6652%09red
Legionellosis	KEGG PATHWAY	hsa05134	9	55	0.227231	0.418734	ENSG00000168811|ENSG00000165806|ENSG00000172115|ENSG00000176171|ENSG00000164305|ENSG00000120868|ENSG00000172936|ENSG00000173110|ENSG00000109320	http://www.genome.jp/kegg-bin/show_pathway?hsa05134/hsa:317%09red/hsa:3592%09red/hsa:664%09red/hsa:836%09red/hsa:4790%09red/hsa:3310%09red/hsa:840%09red/hsa:4615%09red/hsa:54205%09red
Non-homologous end-joining	KEGG PATHWAY	hsa03450	3	13	0.233108	0.426879	ENSG00000168496|ENSG00000187736|ENSG00000020922	http://www.genome.jp/kegg-bin/show_pathway?hsa03450/hsa:4361%09red/hsa:79840%09red/hsa:2237%09red
Bladder cancer	KEGG PATHWAY	hsa05219	7	41	0.236596	0.430575	ENSG00000133703|ENSG00000007968|ENSG00000135446|ENSG00000101412|ENSG00000102882|ENSG00000141736|ENSG00000213281	http://www.genome.jp/kegg-bin/show_pathway?hsa05219/hsa:5595%09red/hsa:4893%09red/hsa:1870%09red/hsa:2064%09red/hsa:1019%09red/hsa:3845%09red/hsa:1869%09red
Thyroid hormone synthesis	KEGG PATHWAY	hsa04918	11	71	0.241289	0.436406	ENSG00000081479|ENSG00000166598|ENSG00000174233|ENSG00000096433|ENSG00000142875|ENSG00000182158|ENSG00000116830|ENSG00000138031|ENSG00000101333|ENSG00000155660|ENSG00000128272	http://www.genome.jp/kegg-bin/show_pathway?hsa04918/hsa:64764%09red/hsa:9601%09red/hsa:4036%09red/hsa:112%09red/hsa:3710%09red/hsa:5567%09red/hsa:8458%09red/hsa:468%09red/hsa:109%09red/hsa:7184%09red/hsa:5332%09red
Primary immunodeficiency	KEGG PATHWAY	hsa05340	6	35	0.258515	0.457942	ENSG00000133111|ENSG00000196839|ENSG00000010671|ENSG00000076248|ENSG00000204267|ENSG00000168394	http://www.genome.jp/kegg-bin/show_pathway?hsa05340/hsa:7374%09red/hsa:6891%09red/hsa:6890%09red/hsa:695%09red/hsa:100%09red/hsa:5994%09red
Prion diseases	KEGG PATHWAY	hsa05020	6	35	0.258515	0.457942	ENSG00000010810|ENSG00000120738|ENSG00000142875|ENSG00000149294|ENSG00000102882|ENSG00000168439	http://www.genome.jp/kegg-bin/show_pathway?hsa05020/hsa:5595%09red/hsa:4684%09red/hsa:2534%09red/hsa:5567%09red/hsa:1958%09red/hsa:10963%09red
Alanine, aspartate and glutamate metabolism	KEGG PATHWAY	hsa00250	6	35	0.258515	0.457942	ENSG00000182890|ENSG00000166123|ENSG00000112294|ENSG00000126522|ENSG00000135821|ENSG00000166532	http://www.genome.jp/kegg-bin/show_pathway?hsa00250/hsa:435%09red/hsa:2747%09red/hsa:2752%09red/hsa:7915%09red/hsa:84706%09red/hsa:57494%09red
Toxoplasmosis	KEGG PATHWAY	hsa05145	17	119	0.261699	0.457942	ENSG00000168811|ENSG00000087258|ENSG00000162434|ENSG00000108179|ENSG00000172115|ENSG00000050555|ENSG00000142208|ENSG00000108984|ENSG00000164305|ENSG00000117020|ENSG00000198001|ENSG00000102882|ENSG00000172936|ENSG00000119699|ENSG00000173110|ENSG00000196878|ENSG00000109320	http://www.genome.jp/kegg-bin/show_pathway?hsa05145/hsa:836%09red/hsa:54205%09red/hsa:10000%09red/hsa:2775%09red/hsa:207%09red/hsa:10105%09red/hsa:3592%09red/hsa:3914%09red/hsa:5595%09red/hsa:4790%09red/hsa:3310%09red/hsa:7043%09red/hsa:4615%09red/hsa:10319%09red/hsa:3716%09red/hsa:51135%09red/hsa:5608%09red
Arginine and proline metabolism	KEGG PATHWAY	hsa00330	8	50	0.262413	0.457942	ENSG00000223572|ENSG00000130066|ENSG00000133313|ENSG00000065154|ENSG00000088826|ENSG00000143149|ENSG00000123505|ENSG00000237289	http://www.genome.jp/kegg-bin/show_pathway?hsa00330/hsa:1159%09red/hsa:223%09red/hsa:548596%09red/hsa:54498%09red/hsa:262%09red/hsa:4942%09red/hsa:6303%09red/hsa:55748%09red
Folate biosynthesis	KEGG PATHWAY	hsa00790	3	14	0.262574	0.457942	ENSG00000137563|ENSG00000228716|ENSG00000124615	http://www.genome.jp/kegg-bin/show_pathway?hsa00790/hsa:8836%09red/hsa:4337%09red/hsa:1719%09red
Choline metabolism in cancer	KEGG PATHWAY	hsa05231	15	104	0.267805	0.464302	ENSG00000169750|ENSG00000070214|ENSG00000213281|ENSG00000133703|ENSG00000132970|ENSG00000142208|ENSG00000107242|ENSG00000153933|ENSG00000117020|ENSG00000111666|ENSG00000170345|ENSG00000102882|ENSG00000170962|ENSG00000197375|ENSG00000143036	http://www.genome.jp/kegg-bin/show_pathway?hsa05231/hsa:5595%09red/hsa:8395%09red/hsa:10000%09red/hsa:56994%09red/hsa:5881%09red/hsa:6584%09red/hsa:4893%09red/hsa:80310%09red/hsa:3845%09red/hsa:126969%09red/hsa:23446%09red/hsa:2353%09red/hsa:207%09red/hsa:10810%09red/hsa:8526%09red
Phagosome	KEGG PATHWAY	hsa04145	21	152	0.276042	0.473544	ENSG00000188229|ENSG00000164171|ENSG00000159403|ENSG00000196230|ENSG00000073060|ENSG00000102879|ENSG00000204592|ENSG00000204267|ENSG00000179218|ENSG00000115020|ENSG00000167553|ENSG00000185344|ENSG00000106803|ENSG00000143226|ENSG00000163131|ENSG00000135047|ENSG00000123416|ENSG00000168394|ENSG00000104833|ENSG00000174130|ENSG00000077380	http://www.genome.jp/kegg-bin/show_pathway?hsa04145/hsa:23545%09red/hsa:203068%09red/hsa:6891%09red/hsa:6890%09red/hsa:1514%09red/hsa:11151%09red/hsa:1520%09red/hsa:3673%09red/hsa:1781%09red/hsa:84790%09red/hsa:200576%09red/hsa:811%09red/hsa:949%09red/hsa:2212%09red/hsa:10383%09red/hsa:10952%09red/hsa:10382%09red/hsa:3133%09red/hsa:10333%09red/hsa:715%09red/hsa:10376%09red
Oxytocin signaling pathway	KEGG PATHWAY	hsa04921	22	160	0.276648	0.473544	ENSG00000087258|ENSG00000213639|ENSG00000143933|ENSG00000102882|ENSG00000152402|ENSG00000101333|ENSG00000159899|ENSG00000004660|ENSG00000151067|ENSG00000170345|ENSG00000100968|ENSG00000198668|ENSG00000138814|ENSG00000160014|ENSG00000174233|ENSG00000096433|ENSG00000142875|ENSG00000138031|ENSG00000213281|ENSG00000133703|ENSG00000137764|ENSG00000152495	http://www.genome.jp/kegg-bin/show_pathway?hsa04921/hsa:801%09red/hsa:805%09red/hsa:5530%09red/hsa:112%09red/hsa:808%09red/hsa:4893%09red/hsa:5607%09red/hsa:109%09red/hsa:2353%09red/hsa:5595%09red/hsa:5332%09red/hsa:775%09red/hsa:3710%09red/hsa:3845%09red/hsa:2775%09red/hsa:814%09red/hsa:5500%09red/hsa:2977%09red/hsa:5567%09red/hsa:84254%09red/hsa:4882%09red/hsa:4776%09red
Amyotrophic lateral sclerosis (ALS)	KEGG PATHWAY	hsa05014	8	51	0.277985	0.473544	ENSG00000121691|ENSG00000104722|ENSG00000172115|ENSG00000108984|ENSG00000164305|ENSG00000120868|ENSG00000138814|ENSG00000204209	http://www.genome.jp/kegg-bin/show_pathway?hsa05014/hsa:836%09red/hsa:4741%09red/hsa:5530%09red/hsa:54205%09red/hsa:317%09red/hsa:1616%09red/hsa:847%09red/hsa:5608%09red
Pentose phosphate pathway	KEGG PATHWAY	hsa00030	5	29	0.284052	0.478196	ENSG00000079739|ENSG00000169299|ENSG00000147224|ENSG00000153574|ENSG00000101911	http://www.genome.jp/kegg-bin/show_pathway?hsa00030/hsa:55276%09red/hsa:5236%09red/hsa:5631%09red/hsa:22934%09red/hsa:5634%09red
Dilated cardiomyopathy	KEGG PATHWAY	hsa05414	13	90	0.285612	0.478196	ENSG00000144668|ENSG00000164171|ENSG00000140416|ENSG00000138031|ENSG00000198947|ENSG00000017427|ENSG00000174233|ENSG00000163069|ENSG00000142875|ENSG00000151067|ENSG00000108823|ENSG00000092054|ENSG00000119699	http://www.genome.jp/kegg-bin/show_pathway?hsa05414/hsa:775%09red/hsa:3673%09red/hsa:3680%09red/hsa:3479%09red/hsa:112%09red/hsa:5567%09red/hsa:4625%09red/hsa:7043%09red/hsa:7168%09red/hsa:109%09red/hsa:6442%09red/hsa:6443%09red/hsa:1756%09red
Salivary secretion	KEGG PATHWAY	hsa04970	13	90	0.285612	0.478196	ENSG00000160014|ENSG00000101333|ENSG00000198668|ENSG00000174233|ENSG00000096433|ENSG00000143933|ENSG00000070961|ENSG00000169252|ENSG00000138031|ENSG00000185532|ENSG00000142875|ENSG00000152402|ENSG00000101439	http://www.genome.jp/kegg-bin/show_pathway?hsa04970/hsa:801%09red/hsa:3710%09red/hsa:805%09red/hsa:5592%09red/hsa:112%09red/hsa:808%09red/hsa:154%09red/hsa:2977%09red/hsa:5567%09red/hsa:490%09red/hsa:109%09red/hsa:1471%09red/hsa:5332%09red
Arginine biosynthesis	KEGG PATHWAY	hsa00220	4	22	0.28988	0.482584	ENSG00000182890|ENSG00000166123|ENSG00000126522|ENSG00000135821	http://www.genome.jp/kegg-bin/show_pathway?hsa00220/hsa:2747%09red/hsa:84706%09red/hsa:435%09red/hsa:2752%09red
ECM-receptor interaction	KEGG PATHWAY	hsa04512	12	83	0.295362	0.488933	ENSG00000144668|ENSG00000164171|ENSG00000159164|ENSG00000050555|ENSG00000185518|ENSG00000072571|ENSG00000187498|ENSG00000112280|ENSG00000049089|ENSG00000124145|ENSG00000118785|ENSG00000196878	http://www.genome.jp/kegg-bin/show_pathway?hsa04512/hsa:1297%09red/hsa:1282%09red/hsa:6385%09red/hsa:3673%09red/hsa:3680%09red/hsa:10319%09red/hsa:1298%09red/hsa:3914%09red/hsa:9900%09red/hsa:3161%09red/hsa:6696%09red/hsa:9899%09red
Vasopressin-regulated water reabsorption	KEGG PATHWAY	hsa04962	7	45	0.304076	0.500529	ENSG00000182158|ENSG00000141522|ENSG00000174233|ENSG00000264364|ENSG00000142875|ENSG00000138031|ENSG00000077380	http://www.genome.jp/kegg-bin/show_pathway?hsa04962/hsa:64764%09red/hsa:112%09red/hsa:1781%09red/hsa:140735%09red/hsa:5567%09red/hsa:109%09red/hsa:396%09red
Amoebiasis	KEGG PATHWAY	hsa05146	14	100	0.310934	0.508958	ENSG00000168811|ENSG00000141404|ENSG00000101333|ENSG00000187498|ENSG00000050555|ENSG00000106211|ENSG00000142875|ENSG00000164305|ENSG00000124570|ENSG00000077522|ENSG00000021355|ENSG00000119699|ENSG00000196878|ENSG00000109320	http://www.genome.jp/kegg-bin/show_pathway?hsa05146/hsa:836%09red/hsa:1992%09red/hsa:1282%09red/hsa:2774%09red/hsa:3592%09red/hsa:3315%09red/hsa:5269%09red/hsa:3914%09red/hsa:4790%09red/hsa:5567%09red/hsa:7043%09red/hsa:10319%09red/hsa:88%09red/hsa:5332%09red
Long-term depression	KEGG PATHWAY	hsa04730	9	61	0.313959	0.511056	ENSG00000096433|ENSG00000101333|ENSG00000087258|ENSG00000017427|ENSG00000133703|ENSG00000185532|ENSG00000102882|ENSG00000152402|ENSG00000213281	http://www.genome.jp/kegg-bin/show_pathway?hsa04730/hsa:5595%09red/hsa:3710%09red/hsa:5592%09red/hsa:2775%09red/hsa:4893%09red/hsa:3479%09red/hsa:2977%09red/hsa:3845%09red/hsa:5332%09red
Inflammatory mediator regulation of TRP channels	KEGG PATHWAY	hsa04750	14	101	0.322679	0.522347	ENSG00000104321|ENSG00000160014|ENSG00000101333|ENSG00000017427|ENSG00000174233|ENSG00000096433|ENSG00000142875|ENSG00000108984|ENSG00000213639|ENSG00000143933|ENSG00000138031|ENSG00000134716|ENSG00000198668|ENSG00000027075	http://www.genome.jp/kegg-bin/show_pathway?hsa04750/hsa:801%09red/hsa:3710%09red/hsa:805%09red/hsa:5332%09red/hsa:5583%09red/hsa:808%09red/hsa:8989%09red/hsa:3479%09red/hsa:5500%09red/hsa:112%09red/hsa:5567%09red/hsa:1573%09red/hsa:109%09red/hsa:5608%09red
beta-Alanine metabolism	KEGG PATHWAY	hsa00410	5	31	0.326855	0.526201	ENSG00000143149|ENSG00000119711|ENSG00000144644|ENSG00000133313|ENSG00000088826	http://www.genome.jp/kegg-bin/show_pathway?hsa00410/hsa:339896%09red/hsa:54498%09red/hsa:223%09red/hsa:4329%09red/hsa:55748%09red
Leishmaniasis	KEGG PATHWAY	hsa05140	10	70	0.331268	0.527509	ENSG00000168811|ENSG00000162434|ENSG00000175130|ENSG00000143226|ENSG00000198001|ENSG00000170345|ENSG00000102882|ENSG00000172936|ENSG00000109320|ENSG00000119699	http://www.genome.jp/kegg-bin/show_pathway?hsa05140/hsa:5595%09red/hsa:3592%09red/hsa:3716%09red/hsa:4790%09red/hsa:2212%09red/hsa:7043%09red/hsa:4615%09red/hsa:65108%09red/hsa:2353%09red/hsa:51135%09red
Fc epsilon RI signaling pathway	KEGG PATHWAY	hsa04664	10	70	0.331268	0.527509	ENSG00000169750|ENSG00000010671|ENSG00000010810|ENSG00000133703|ENSG00000142208|ENSG00000108984|ENSG00000117020|ENSG00000102882|ENSG00000134215|ENSG00000213281	http://www.genome.jp/kegg-bin/show_pathway?hsa04664/hsa:695%09red/hsa:5595%09red/hsa:10000%09red/hsa:207%09red/hsa:4893%09red/hsa:2534%09red/hsa:5881%09red/hsa:3845%09red/hsa:10451%09red/hsa:5608%09red
MicroRNAs in cancer	KEGG PATHWAY	hsa05206	35	273	0.339569	0.537804	ENSG00000185634|ENSG00000085563|ENSG00000156103|ENSG00000158402|ENSG00000164305|ENSG00000138061|ENSG00000164045|ENSG00000277443|ENSG00000111276|ENSG00000088305|ENSG00000007968|ENSG00000130816|ENSG00000141736|ENSG00000213281|ENSG00000185950|ENSG00000103275|ENSG00000105173|ENSG00000106462|ENSG00000146670|ENSG00000137193|ENSG00000012048|ENSG00000101224|ENSG00000114861|ENSG00000109320|ENSG00000092820…	http://www.genome.jp/kegg-bin/show_pathway?hsa05206/hsa:3667%09red/hsa:898%09red/hsa:7430%09red/hsa:1545%09red/hsa:1789%09red/hsa:995%09red/hsa:4893%09red/hsa:1786%09red/hsa:4325%09red/hsa:2146%09red/hsa:1870%09red/hsa:2064%09red/hsa:2065%09red/hsa:7168%09red/hsa:4082%09red/hsa:4853%09red/hsa:7329%09red/hsa:993%09red/hsa:9493%09red/hsa:8660%09red/hsa:994%09red/hsa:672%09red/hsa:5292%09red/hsa:399…
Adrenergic signaling in cardiomyocytes	KEGG PATHWAY	hsa04261	20	151	0.342169	0.539008	ENSG00000182158|ENSG00000160014|ENSG00000138031|ENSG00000101333|ENSG00000174233|ENSG00000169252|ENSG00000143933|ENSG00000142208|ENSG00000070961|ENSG00000213639|ENSG00000117020|ENSG00000112640|ENSG00000151067|ENSG00000102882|ENSG00000140416|ENSG00000092054|ENSG00000142875|ENSG00000198668|ENSG00000128272|ENSG00000066027	http://www.genome.jp/kegg-bin/show_pathway?hsa04261/hsa:64764%09red/hsa:801%09red/hsa:5595%09red/hsa:805%09red/hsa:775%09red/hsa:10000%09red/hsa:5525%09red/hsa:808%09red/hsa:5528%09red/hsa:154%09red/hsa:5500%09red/hsa:5567%09red/hsa:490%09red/hsa:4625%09red/hsa:468%09red/hsa:7168%09red/hsa:109%09red/hsa:5332%09red/hsa:207%09red/hsa:112%09red
Selenocompound metabolism	KEGG PATHWAY	hsa00450	3	17	0.352635	0.551377	ENSG00000086475|ENSG00000171097|ENSG00000138801	http://www.genome.jp/kegg-bin/show_pathway?hsa00450/hsa:22929%09red/hsa:883%09red/hsa:9061%09red
Glycine, serine and threonine metabolism	KEGG PATHWAY	hsa00260	6	40	0.353785	0.551377	ENSG00000176974|ENSG00000140905|ENSG00000100116|ENSG00000172331|ENSG00000092621|ENSG00000135069	http://www.genome.jp/kegg-bin/show_pathway?hsa00260/hsa:23464%09red/hsa:669%09red/hsa:2653%09red/hsa:6470%09red/hsa:26227%09red/hsa:29968%09red
VEGF signaling pathway	KEGG PATHWAY	hsa04370	9	64	0.35977	0.557738	ENSG00000169750|ENSG00000117020|ENSG00000133703|ENSG00000142208|ENSG00000106211|ENSG00000114738|ENSG00000102882|ENSG00000138814|ENSG00000213281	http://www.genome.jp/kegg-bin/show_pathway?hsa04370/hsa:5595%09red/hsa:5530%09red/hsa:10000%09red/hsa:3315%09red/hsa:5881%09red/hsa:7867%09red/hsa:3845%09red/hsa:207%09red/hsa:4893%09red
Glycosaminoglycan biosynthesis - heparan sulfate / heparin	KEGG PATHWAY	hsa00534	4	25	0.36438	0.559523	ENSG00000158008|ENSG00000151348|ENSG00000138604|ENSG00000103489	http://www.genome.jp/kegg-bin/show_pathway?hsa00534/hsa:2134%09red/hsa:64131%09red/hsa:2132%09red/hsa:26035%09red
Sulfur relay system	KEGG PATHWAY	hsa04122	2	10	0.36474	0.559523	ENSG00000128309|ENSG00000124615	http://www.genome.jp/kegg-bin/show_pathway?hsa04122/hsa:4357%09red/hsa:4337%09red
HIF-1 signaling pathway	KEGG PATHWAY	hsa04066	14	105	0.370588	0.561043	ENSG00000171105|ENSG00000137154|ENSG00000108094|ENSG00000017427|ENSG00000111276|ENSG00000134333|ENSG00000142208|ENSG00000129521|ENSG00000152256|ENSG00000117020|ENSG00000102882|ENSG00000141736|ENSG00000159399|ENSG00000109320	http://www.genome.jp/kegg-bin/show_pathway?hsa04066/hsa:1027%09red/hsa:5595%09red/hsa:10000%09red/hsa:6194%09red/hsa:3479%09red/hsa:112399%09red/hsa:4790%09red/hsa:2064%09red/hsa:8453%09red/hsa:5163%09red/hsa:3939%09red/hsa:207%09red/hsa:3643%09red/hsa:3099%09red
Aldosterone-regulated sodium reabsorption	KEGG PATHWAY	hsa04960	6	41	0.373285	0.561043	ENSG00000171105|ENSG00000049759|ENSG00000017427|ENSG00000133703|ENSG00000102882|ENSG00000169047	http://www.genome.jp/kegg-bin/show_pathway?hsa04960/hsa:3667%09red/hsa:5595%09red/hsa:3479%09red/hsa:3643%09red/hsa:3845%09red/hsa:23327%09red
Bacterial invasion of epithelial cells	KEGG PATHWAY	hsa05100	11	81	0.373958	0.561043	ENSG00000125354|ENSG00000185634|ENSG00000105971|ENSG00000168036|ENSG00000105974|ENSG00000164402|ENSG00000070371|ENSG00000198087|ENSG00000116670|ENSG00000114790|ENSG00000044115	http://www.genome.jp/kegg-bin/show_pathway?hsa05100/hsa:23607%09red/hsa:399694%09red/hsa:23176%09red/hsa:8218%09red/hsa:10459%09red/hsa:23157%09red/hsa:1499%09red/hsa:858%09red/hsa:1495%09red/hsa:26084%09red/hsa:857%09red
PPAR signaling pathway	KEGG PATHWAY	hsa03320	10	73	0.374738	0.561043	ENSG00000099194|ENSG00000068366|ENSG00000205560|ENSG00000164687|ENSG00000155368|ENSG00000147872|ENSG00000095637|ENSG00000143171|ENSG00000145284|ENSG00000087008	http://www.genome.jp/kegg-bin/show_pathway?hsa03320/hsa:6258%09red/hsa:1622%09red/hsa:2171%09red/hsa:1375%09red/hsa:79966%09red/hsa:6319%09red/hsa:10580%09red/hsa:123%09red/hsa:8310%09red/hsa:2182%09red
Starch and sucrose metabolism	KEGG PATHWAY	hsa00500	8	57	0.375305	0.561043	ENSG00000169919|ENSG00000079739|ENSG00000159399|ENSG00000197594|ENSG00000169299|ENSG00000109814|ENSG00000169764|ENSG00000100504	http://www.genome.jp/kegg-bin/show_pathway?hsa00500/hsa:7360%09red/hsa:5836%09red/hsa:7358%09red/hsa:2990%09red/hsa:5236%09red/hsa:3099%09red/hsa:55276%09red/hsa:5167%09red
Pantothenate and CoA biosynthesis	KEGG PATHWAY	hsa00770	3	18	0.382553	0.568974	ENSG00000157881|ENSG00000144644|ENSG00000197594	http://www.genome.jp/kegg-bin/show_pathway?hsa00770/hsa:339896%09red/hsa:55229%09red/hsa:5167%09red
Gastric acid secretion	KEGG PATHWAY	hsa04971	10	74	0.389364	0.572076	ENSG00000092820|ENSG00000160014|ENSG00000101333|ENSG00000174233|ENSG00000096433|ENSG00000082482|ENSG00000142875|ENSG00000143933|ENSG00000138031|ENSG00000198668	http://www.genome.jp/kegg-bin/show_pathway?hsa04971/hsa:801%09red/hsa:805%09red/hsa:5332%09red/hsa:112%09red/hsa:808%09red/hsa:3710%09red/hsa:5567%09red/hsa:7430%09red/hsa:109%09red/hsa:3776%09red
Prolactin signaling pathway	KEGG PATHWAY	hsa04917	10	74	0.389364	0.572076	ENSG00000185634|ENSG00000213281|ENSG00000133703|ENSG00000142208|ENSG00000117020|ENSG00000170345|ENSG00000102882|ENSG00000141655|ENSG00000118689|ENSG00000109320	http://www.genome.jp/kegg-bin/show_pathway?hsa04917/hsa:5595%09red/hsa:10000%09red/hsa:8792%09red/hsa:4893%09red/hsa:399694%09red/hsa:4790%09red/hsa:3845%09red/hsa:2353%09red/hsa:207%09red/hsa:2309%09red
Vascular smooth muscle contraction	KEGG PATHWAY	hsa04270	16	123	0.390496	0.572076	ENSG00000160014|ENSG00000138031|ENSG00000101333|ENSG00000159899|ENSG00000174233|ENSG00000096433|ENSG00000142875|ENSG00000122786|ENSG00000213639|ENSG00000143933|ENSG00000151067|ENSG00000185532|ENSG00000102882|ENSG00000152402|ENSG00000027075|ENSG00000198668	http://www.genome.jp/kegg-bin/show_pathway?hsa04270/hsa:801%09red/hsa:800%09red/hsa:5595%09red/hsa:805%09red/hsa:5592%09red/hsa:775%09red/hsa:5583%09red/hsa:808%09red/hsa:3710%09red/hsa:5500%09red/hsa:2977%09red/hsa:5567%09red/hsa:4882%09red/hsa:109%09red/hsa:5332%09red/hsa:112%09red
Type II diabetes mellitus	KEGG PATHWAY	hsa04930	7	50	0.392641	0.572357	ENSG00000185950|ENSG00000171105|ENSG00000159399|ENSG00000151067|ENSG00000102882|ENSG00000169047|ENSG00000181856	http://www.genome.jp/kegg-bin/show_pathway?hsa04930/hsa:3667%09red/hsa:5595%09red/hsa:8660%09red/hsa:775%09red/hsa:6517%09red/hsa:3099%09red/hsa:3643%09red
T cell receptor signaling pathway	KEGG PATHWAY	hsa04660	14	107	0.394928	0.572841	ENSG00000117020|ENSG00000010810|ENSG00000133703|ENSG00000142208|ENSG00000172175|ENSG00000071051|ENSG00000135446|ENSG00000149269|ENSG00000170345|ENSG00000102882|ENSG00000213281|ENSG00000138814|ENSG00000134215|ENSG00000109320	http://www.genome.jp/kegg-bin/show_pathway?hsa04660/hsa:5595%09red/hsa:5530%09red/hsa:10000%09red/hsa:207%09red/hsa:4893%09red/hsa:2534%09red/hsa:4790%09red/hsa:5058%09red/hsa:1019%09red/hsa:3845%09red/hsa:10892%09red/hsa:8440%09red/hsa:2353%09red/hsa:10451%09red
Ribosome biogenesis in eukaryotes	KEGG PATHWAY	hsa03008	11	83	0.401743	0.579856	ENSG00000109534|ENSG00000105202|ENSG00000011260|ENSG00000145375|ENSG00000070814|ENSG00000101888|ENSG00000076043|ENSG00000183751|ENSG00000101361|ENSG00000172336|ENSG00000148688	http://www.genome.jp/kegg-bin/show_pathway?hsa03008/hsa:6949%09red/hsa:2091%09red/hsa:166378%09red/hsa:10248%09red/hsa:55916%09red/hsa:10556%09red/hsa:10607%09red/hsa:51096%09red/hsa:25996%09red/hsa:54433%09red/hsa:10528%09red
Platelet activation	KEGG PATHWAY	hsa04611	16	125	0.413262	0.588838	ENSG00000164171|ENSG00000010671|ENSG00000101333|ENSG00000010810|ENSG00000174233|ENSG00000096433|ENSG00000142208|ENSG00000213639|ENSG00000142875|ENSG00000167323|ENSG00000143226|ENSG00000117020|ENSG00000138031|ENSG00000185532|ENSG00000102882|ENSG00000152402	http://www.genome.jp/kegg-bin/show_pathway?hsa04611/hsa:695%09red/hsa:5595%09red/hsa:3710%09red/hsa:5592%09red/hsa:10000%09red/hsa:3673%09red/hsa:5500%09red/hsa:6786%09red/hsa:2534%09red/hsa:2977%09red/hsa:5567%09red/hsa:2212%09red/hsa:109%09red/hsa:5332%09red/hsa:207%09red/hsa:112%09red
Tyrosine metabolism	KEGG PATHWAY	hsa00350	5	35	0.41364	0.588838	ENSG00000107165|ENSG00000077498|ENSG00000103876|ENSG00000240972|ENSG00000080166	http://www.genome.jp/kegg-bin/show_pathway?hsa00350/hsa:2184%09red/hsa:7306%09red/hsa:4282%09red/hsa:1638%09red/hsa:7299%09red
Phototransduction	KEGG PATHWAY	hsa04744	4	27	0.413995	0.588838	ENSG00000198668|ENSG00000108370|ENSG00000160014|ENSG00000143933	http://www.genome.jp/kegg-bin/show_pathway?hsa04744/hsa:801%09red/hsa:808%09red/hsa:8787%09red/hsa:805%09red
Influenza A	KEGG PATHWAY	hsa05164	22	175	0.416368	0.589351	ENSG00000101888|ENSG00000162434|ENSG00000164342|ENSG00000111331|ENSG00000128829|ENSG00000102882|ENSG00000172936|ENSG00000168811|ENSG00000172115|ENSG00000115267|ENSG00000142208|ENSG00000108984|ENSG00000140464|ENSG00000198001|ENSG00000173535|ENSG00000117020|ENSG00000109320|ENSG00000055332|ENSG00000101146|ENSG00000121060|ENSG00000173110|ENSG00000182481	http://www.genome.jp/kegg-bin/show_pathway?hsa05164/hsa:10000%09red/hsa:3838%09red/hsa:4940%09red/hsa:8794%09red/hsa:3592%09red/hsa:7098%09red/hsa:3310%09red/hsa:4615%09red/hsa:5608%09red/hsa:5595%09red/hsa:64135%09red/hsa:54205%09red/hsa:5371%09red/hsa:3716%09red/hsa:4790%09red/hsa:440275%09red/hsa:55916%09red/hsa:207%09red/hsa:7706%09red/hsa:5610%09red/hsa:8480%09red/hsa:51135%09red
NF-kappa B signaling pathway	KEGG PATHWAY	hsa04064	12	93	0.426044	0.600149	ENSG00000103275|ENSG00000010671|ENSG00000172175|ENSG00000141655|ENSG00000143799|ENSG00000157625|ENSG00000198001|ENSG00000082512|ENSG00000127191|ENSG00000121060|ENSG00000172936|ENSG00000109320	http://www.genome.jp/kegg-bin/show_pathway?hsa04064/hsa:695%09red/hsa:257397%09red/hsa:8792%09red/hsa:7186%09red/hsa:7188%09red/hsa:142%09red/hsa:7706%09red/hsa:4790%09red/hsa:4615%09red/hsa:10892%09red/hsa:51135%09red/hsa:7329%09red
Pentose and glucuronate interconversions	KEGG PATHWAY	hsa00040	5	36	0.435185	0.610093	ENSG00000169764|ENSG00000140263|ENSG00000169919|ENSG00000109814|ENSG00000085662	http://www.genome.jp/kegg-bin/show_pathway?hsa00040/hsa:7360%09red/hsa:231%09red/hsa:7358%09red/hsa:2990%09red/hsa:6652%09red
Glycosaminoglycan biosynthesis - chondroitin sulfate / dermatan sulfate	KEGG PATHWAY	hsa00532	3	20	0.44127	0.615677	ENSG00000131873|ENSG00000103489|ENSG00000147119	http://www.genome.jp/kegg-bin/show_pathway?hsa00532/hsa:64131%09red/hsa:56548%09red/hsa:22856%09red
Insulin resistance	KEGG PATHWAY	hsa04931	14	111	0.443891	0.616399	ENSG00000185950|ENSG00000171105|ENSG00000169047|ENSG00000205560|ENSG00000182158|ENSG00000173281|ENSG00000142208|ENSG00000213639|ENSG00000117020|ENSG00000109819|ENSG00000150907|ENSG00000181856|ENSG00000100504|ENSG00000109320	http://www.genome.jp/kegg-bin/show_pathway?hsa04931/hsa:3667%09red/hsa:64764%09red/hsa:10000%09red/hsa:8660%09red/hsa:5836%09red/hsa:1375%09red/hsa:5500%09red/hsa:6517%09red/hsa:4790%09red/hsa:10891%09red/hsa:79660%09red/hsa:207%09red/hsa:3643%09red/hsa:2308%09red
Circadian rhythm	KEGG PATHWAY	hsa04710	4	30	0.486522	0.668669	ENSG00000198963|ENSG00000008405|ENSG00000123095|ENSG00000049246	http://www.genome.jp/kegg-bin/show_pathway?hsa04710/hsa:8863%09red/hsa:6096%09red/hsa:1407%09red/hsa:79365%09red
Butirosin and neomycin biosynthesis	KEGG PATHWAY	hsa00524	1	5	0.486658	0.668669	ENSG00000159399	http://www.genome.jp/kegg-bin/show_pathway?hsa00524/hsa:3099%09red
Endocrine and other factor-regulated calcium reabsorption	KEGG PATHWAY	hsa04961	6	47	0.489242	0.668669	ENSG00000101333|ENSG00000070371|ENSG00000142875|ENSG00000070961|ENSG00000160801|ENSG00000174233	http://www.genome.jp/kegg-bin/show_pathway?hsa04961/hsa:5332%09red/hsa:112%09red/hsa:5745%09red/hsa:5567%09red/hsa:490%09red/hsa:8218%09red
Synaptic vesicle cycle	KEGG PATHWAY	hsa04721	8	64	0.490661	0.668669	ENSG00000130477|ENSG00000136854|ENSG00000185344|ENSG00000198722|ENSG00000104888|ENSG00000070371|ENSG00000105402|ENSG00000111450	http://www.genome.jp/kegg-bin/show_pathway?hsa04721/hsa:23545%09red/hsa:8775%09red/hsa:57030%09red/hsa:23025%09red/hsa:8218%09red/hsa:2054%09red/hsa:6812%09red/hsa:10497%09red
Toll-like receptor signaling pathway	KEGG PATHWAY	hsa04620	13	108	0.51116	0.693088	ENSG00000168811|ENSG00000174125|ENSG00000174130|ENSG00000164342|ENSG00000142208|ENSG00000108984|ENSG00000117020|ENSG00000198001|ENSG00000170345|ENSG00000102882|ENSG00000172936|ENSG00000118785|ENSG00000109320	http://www.genome.jp/kegg-bin/show_pathway?hsa04620/hsa:5595%09red/hsa:10000%09red/hsa:7096%09red/hsa:3592%09red/hsa:7098%09red/hsa:207%09red/hsa:10333%09red/hsa:4790%09red/hsa:4615%09red/hsa:6696%09red/hsa:2353%09red/hsa:51135%09red/hsa:5608%09red
Glycosphingolipid biosynthesis - globo series	KEGG PATHWAY	hsa00603	2	14	0.513311	0.693088	ENSG00000049860|ENSG00000198951	http://www.genome.jp/kegg-bin/show_pathway?hsa00603/hsa:4668%09red/hsa:3074%09red
Protein export	KEGG PATHWAY	hsa03060	3	23	0.524788	0.705334	ENSG00000166562|ENSG00000106803|ENSG00000118363	http://www.genome.jp/kegg-bin/show_pathway?hsa03060/hsa:90701%09red/hsa:9789%09red/hsa:10952%09red
NOD-like receptor signaling pathway	KEGG PATHWAY	hsa04621	7	58	0.532862	0.712916	ENSG00000091592|ENSG00000166598|ENSG00000157625|ENSG00000102882|ENSG00000109320|ENSG00000106100|ENSG00000104312	http://www.genome.jp/kegg-bin/show_pathway?hsa04621/hsa:22861%09red/hsa:257397%09red/hsa:5595%09red/hsa:8767%09red/hsa:4790%09red/hsa:10392%09red/hsa:7184%09red
Glycolysis / Gluconeogenesis	KEGG PATHWAY	hsa00010	8	67	0.538474	0.717149	ENSG00000134333|ENSG00000079739|ENSG00000159399|ENSG00000154930|ENSG00000169299|ENSG00000143149|ENSG00000172331|ENSG00000143891	http://www.genome.jp/kegg-bin/show_pathway?hsa00010/hsa:669%09red/hsa:223%09red/hsa:130589%09red/hsa:5236%09red/hsa:3099%09red/hsa:55276%09red/hsa:84532%09red/hsa:3939%09red
Vibrio cholerae infection	KEGG PATHWAY	hsa05110	6	50	0.544703	0.722163	ENSG00000185344|ENSG00000106803|ENSG00000142875|ENSG00000197930|ENSG00000138031|ENSG00000155660	http://www.genome.jp/kegg-bin/show_pathway?hsa05110/hsa:23545%09red/hsa:9601%09red/hsa:30001%09red/hsa:5567%09red/hsa:10952%09red/hsa:109%09red
Hypertrophic cardiomyopathy (HCM)	KEGG PATHWAY	hsa05410	10	85	0.548149	0.723458	ENSG00000144668|ENSG00000164171|ENSG00000140416|ENSG00000198947|ENSG00000017427|ENSG00000163069|ENSG00000151067|ENSG00000108823|ENSG00000092054|ENSG00000119699	http://www.genome.jp/kegg-bin/show_pathway?hsa05410/hsa:775%09red/hsa:3673%09red/hsa:3680%09red/hsa:3479%09red/hsa:4625%09red/hsa:7043%09red/hsa:7168%09red/hsa:6442%09red/hsa:6443%09red/hsa:1756%09red
Phospholipase D signaling pathway	KEGG PATHWAY	hsa04072	17	146	0.55242	0.725825	ENSG00000171105|ENSG00000101333|ENSG00000185634|ENSG00000010810|ENSG00000174233|ENSG00000133703|ENSG00000142208|ENSG00000107242|ENSG00000153933|ENSG00000117020|ENSG00000138031|ENSG00000165527|ENSG00000102882|ENSG00000170962|ENSG00000026652|ENSG00000006451|ENSG00000213281	http://www.genome.jp/kegg-bin/show_pathway?hsa04072/hsa:5595%09red/hsa:8395%09red/hsa:3845%09red/hsa:10000%09red/hsa:4893%09red/hsa:2534%09red/hsa:56895%09red/hsa:112%09red/hsa:80310%09red/hsa:399694%09red/hsa:5898%09red/hsa:382%09red/hsa:109%09red/hsa:8526%09red/hsa:207%09red/hsa:3643%09red/hsa:5332%09red
Insulin secretion	KEGG PATHWAY	hsa04911	10	87	0.575544	0.748816	ENSG00000182158|ENSG00000176406|ENSG00000101333|ENSG00000138031|ENSG00000174233|ENSG00000096433|ENSG00000186472|ENSG00000142875|ENSG00000151067|ENSG00000128272	http://www.genome.jp/kegg-bin/show_pathway?hsa04911/hsa:64764%09red/hsa:5332%09red/hsa:775%09red/hsa:9699%09red/hsa:3710%09red/hsa:5567%09red/hsa:27445%09red/hsa:468%09red/hsa:109%09red/hsa:112%09red
African trypanosomiasis	KEGG PATHWAY	hsa05143	4	34	0.576866	0.748816	ENSG00000168811|ENSG00000172936|ENSG00000101333|ENSG00000172009	http://www.genome.jp/kegg-bin/show_pathway?hsa05143/hsa:7064%09red/hsa:5332%09red/hsa:4615%09red/hsa:3592%09red
Alzheimer's disease	KEGG PATHWAY	hsa05010	19	166	0.579267	0.748816	ENSG00000128609|ENSG00000172115|ENSG00000160014|ENSG00000182240|ENSG00000166313|ENSG00000101333|ENSG00000165806|ENSG00000096433|ENSG00000074370|ENSG00000164305|ENSG00000196549|ENSG00000143933|ENSG00000120868|ENSG00000151067|ENSG00000102882|ENSG00000159593|ENSG00000198668|ENSG00000138814|ENSG00000162909	http://www.genome.jp/kegg-bin/show_pathway?hsa05010/hsa:801%09red/hsa:836%09red/hsa:4698%09red/hsa:805%09red/hsa:5530%09red/hsa:775%09red/hsa:808%09red/hsa:4311%09red/hsa:5595%09red/hsa:317%09red/hsa:824%09red/hsa:840%09red/hsa:54205%09red/hsa:8883%09red/hsa:5332%09red/hsa:489%09red/hsa:322%09red/hsa:3710%09red/hsa:25825%09red
Mineral absorption	KEGG PATHWAY	hsa04978	6	52	0.580141	0.748816	ENSG00000187193|ENSG00000071967|ENSG00000164647|ENSG00000167996|ENSG00000070961|ENSG00000136868	http://www.genome.jp/kegg-bin/show_pathway?hsa04978/hsa:1317%09red/hsa:79901%09red/hsa:490%09red/hsa:2495%09red/hsa:4501%09red/hsa:26872%09red
Maturity onset diabetes of the young	KEGG PATHWAY	hsa04950	3	26	0.600927	0.772244	ENSG00000125820|ENSG00000164749|ENSG00000163623	http://www.genome.jp/kegg-bin/show_pathway?hsa04950/hsa:4821%09red/hsa:3174%09red/hsa:4825%09red
Primary bile acid biosynthesis	KEGG PATHWAY	hsa00120	2	17	0.608644	0.778745	ENSG00000172817|ENSG00000146233	http://www.genome.jp/kegg-bin/show_pathway?hsa00120/hsa:51302%09red/hsa:9420%09red
Cell adhesion molecules (CAMs)	KEGG PATHWAY	hsa04514	16	143	0.61251	0.780285	ENSG00000144668|ENSG00000253958|ENSG00000169992|ENSG00000197965|ENSG00000018236|ENSG00000002586|ENSG00000204592|ENSG00000062038|ENSG00000170017|ENSG00000149294|ENSG00000177707|ENSG00000067141|ENSG00000108797|ENSG00000124145|ENSG00000158769|ENSG00000169760	http://www.genome.jp/kegg-bin/show_pathway?hsa04514/hsa:8506%09red/hsa:22871%09red/hsa:4756%09red/hsa:6385%09red/hsa:214%09red/hsa:4684%09red/hsa:3680%09red/hsa:25945%09red/hsa:1272%09red/hsa:1001%09red/hsa:137075%09red/hsa:3133%09red/hsa:4267%09red/hsa:9019%09red/hsa:57555%09red/hsa:50848%09red
Hepatitis C	KEGG PATHWAY	hsa05160	15	135	0.62134	0.788106	ENSG00000185745|ENSG00000111331|ENSG00000253958|ENSG00000073060|ENSG00000162434|ENSG00000164342|ENSG00000133703|ENSG00000142208|ENSG00000055332|ENSG00000117020|ENSG00000127191|ENSG00000128829|ENSG00000102882|ENSG00000213281|ENSG00000109320	http://www.genome.jp/kegg-bin/show_pathway?hsa05160/hsa:5595%09red/hsa:10000%09red/hsa:7098%09red/hsa:7186%09red/hsa:4893%09red/hsa:4940%09red/hsa:3716%09red/hsa:4790%09red/hsa:949%09red/hsa:440275%09red/hsa:5610%09red/hsa:3845%09red/hsa:3434%09red/hsa:137075%09red/hsa:207%09red
mRNA surveillance pathway	KEGG PATHWAY	hsa03015	10	91	0.628016	0.793141	ENSG00000101888|ENSG00000160075|ENSG00000213639|ENSG00000205937|ENSG00000183684|ENSG00000254535|ENSG00000101811|ENSG00000112640|ENSG00000135097|ENSG00000066027	http://www.genome.jp/kegg-bin/show_pathway?hsa03015/hsa:10921%09red/hsa:5525%09red/hsa:5528%09red/hsa:5500%09red/hsa:29101%09red/hsa:132430%09red/hsa:1478%09red/hsa:55916%09red/hsa:4440%09red/hsa:10189%09red
Drug metabolism - other enzymes	KEGG PATHWAY	hsa00983	5	46	0.633377	0.796479	ENSG00000106348|ENSG00000130717|ENSG00000169919|ENSG00000163655|ENSG00000167900	http://www.genome.jp/kegg-bin/show_pathway?hsa00983/hsa:7083%09red/hsa:2990%09red/hsa:3614%09red/hsa:8833%09red/hsa:83549%09red
Systemic lupus erythematosus	KEGG PATHWAY	hsa05322	14	132	0.682479	0.852609	ENSG00000159403|ENSG00000099284|ENSG00000105968|ENSG00000188486|ENSG00000125835|ENSG00000184260|ENSG00000143226|ENSG00000132475|ENSG00000077522|ENSG00000197238|ENSG00000164032|ENSG00000132109|ENSG00000167088|ENSG00000163041	http://www.genome.jp/kegg-bin/show_pathway?hsa05322/hsa:94239%09red/hsa:3014%09red/hsa:6632%09red/hsa:6628%09red/hsa:715%09red/hsa:3021%09red/hsa:3020%09red/hsa:55506%09red/hsa:8338%09red/hsa:3015%09red/hsa:2212%09red/hsa:8363%09red/hsa:6737%09red/hsa:88%09red
Cocaine addiction	KEGG PATHWAY	hsa05030	5	49	0.683833	0.852609	ENSG00000182158|ENSG00000142875|ENSG00000108370|ENSG00000128272|ENSG00000109320	http://www.genome.jp/kegg-bin/show_pathway?hsa05030/hsa:64764%09red/hsa:5567%09red/hsa:8787%09red/hsa:4790%09red/hsa:468%09red
Bile secretion	KEGG PATHWAY	hsa04976	7	71	0.725414	0.891201	ENSG00000125257|ENSG00000073060|ENSG00000085563|ENSG00000174233|ENSG00000005471|ENSG00000142875|ENSG00000138031	http://www.genome.jp/kegg-bin/show_pathway?hsa04976/hsa:10257%09red/hsa:112%09red/hsa:5244%09red/hsa:5243%09red/hsa:949%09red/hsa:5567%09red/hsa:109%09red
Protein digestion and absorption	KEGG PATHWAY	hsa04974	9	90	0.725924	0.891201	ENSG00000106688|ENSG00000171502|ENSG00000196549|ENSG00000187498|ENSG00000112280|ENSG00000118160|ENSG00000049089|ENSG00000164626|ENSG00000137509	http://www.genome.jp/kegg-bin/show_pathway?hsa04974/hsa:1297%09red/hsa:1282%09red/hsa:6505%09red/hsa:4311%09red/hsa:1298%09red/hsa:6543%09red/hsa:255631%09red/hsa:5547%09red/hsa:8645%09red
Type I diabetes mellitus	KEGG PATHWAY	hsa04940	4	42	0.726952	0.891201	ENSG00000168811|ENSG00000109472|ENSG00000204592|ENSG00000003147	http://www.genome.jp/kegg-bin/show_pathway?hsa04940/hsa:3133%09red/hsa:1363%09red/hsa:3382%09red/hsa:3592%09red
Porphyrin and chlorophyll metabolism	KEGG PATHWAY	hsa00860	4	42	0.726952	0.891201	ENSG00000148218|ENSG00000106605|ENSG00000126088|ENSG00000169919	http://www.genome.jp/kegg-bin/show_pathway?hsa00860/hsa:210%09red/hsa:7389%09red/hsa:2990%09red/hsa:644%09red
Metabolism of xenobiotics by cytochrome P450	KEGG PATHWAY	hsa00980	7	72	0.737677	0.900581	ENSG00000008394|ENSG00000168765|ENSG00000138061|ENSG00000213366|ENSG00000143198|ENSG00000159231|ENSG00000134202	http://www.genome.jp/kegg-bin/show_pathway?hsa00980/hsa:2947%09red/hsa:2946%09red/hsa:2948%09red/hsa:874%09red/hsa:4259%09red/hsa:1545%09red/hsa:4257%09red
Chemical carcinogenesis	KEGG PATHWAY	hsa05204	8	82	0.74252	0.902732	ENSG00000008394|ENSG00000168765|ENSG00000138061|ENSG00000175344|ENSG00000213366|ENSG00000143198|ENSG00000171097|ENSG00000134202	http://www.genome.jp/kegg-bin/show_pathway?hsa05204/hsa:2947%09red/hsa:2946%09red/hsa:2948%09red/hsa:4259%09red/hsa:1139%09red/hsa:1545%09red/hsa:883%09red/hsa:4257%09red
Epstein-Barr virus infection	KEGG PATHWAY	hsa05169	21	204	0.750272	0.908388	ENSG00000082512|ENSG00000108984|ENSG00000196591|ENSG00000145604|ENSG00000142208|ENSG00000121851|ENSG00000204592|ENSG00000106211|ENSG00000142875|ENSG00000055332|ENSG00000128829|ENSG00000170312|ENSG00000117020|ENSG00000187514|ENSG00000173110|ENSG00000123374|ENSG00000127191|ENSG00000145386|ENSG00000111276|ENSG00000162434|ENSG00000109320	http://www.genome.jp/kegg-bin/show_pathway?hsa05169/hsa:1027%09red/hsa:983%09red/hsa:890%09red/hsa:10000%09red/hsa:7188%09red/hsa:7186%09red/hsa:3315%09red/hsa:3716%09red/hsa:4790%09red/hsa:6502%09red/hsa:5567%09red/hsa:440275%09red/hsa:5610%09red/hsa:84265%09red/hsa:3066%09red/hsa:3133%09red/hsa:3310%09red/hsa:207%09red/hsa:1017%09red/hsa:5757%09red/hsa:5608%09red
Histidine metabolism	KEGG PATHWAY	hsa00340	2	24	0.774557	0.933931	ENSG00000143149|ENSG00000133313	http://www.genome.jp/kegg-bin/show_pathway?hsa00340/hsa:55748%09red/hsa:223%09red
Shigellosis	KEGG PATHWAY	hsa05131	6	66	0.781921	0.934614	ENSG00000160201|ENSG00000116670|ENSG00000102882|ENSG00000109320|ENSG00000106100|ENSG00000104312	http://www.genome.jp/kegg-bin/show_pathway?hsa05131/hsa:5595%09red/hsa:8767%09red/hsa:4790%09red/hsa:10392%09red/hsa:7307%09red/hsa:10459%09red
Parkinson's disease	KEGG PATHWAY	hsa05012	13	134	0.783891	0.934614	ENSG00000128609|ENSG00000170315|ENSG00000156587|ENSG00000141404|ENSG00000198833|ENSG00000172115|ENSG00000108179|ENSG00000142875|ENSG00000164305|ENSG00000188906|ENSG00000120868|ENSG00000170775|ENSG00000005022	http://www.genome.jp/kegg-bin/show_pathway?hsa05012/hsa:836%09red/hsa:4698%09red/hsa:120892%09red/hsa:2774%09red/hsa:54205%09red/hsa:10105%09red/hsa:317%09red/hsa:9246%09red/hsa:2861%09red/hsa:5567%09red/hsa:292%09red/hsa:7314%09red/hsa:51465%09red
Salmonella infection	KEGG PATHWAY	hsa05132	8	86	0.784693	0.934614	ENSG00000133026|ENSG00000136068|ENSG00000170345|ENSG00000102882|ENSG00000172936|ENSG00000077380|ENSG00000160447|ENSG00000109320	http://www.genome.jp/kegg-bin/show_pathway?hsa05132/hsa:5595%09red/hsa:1781%09red/hsa:4790%09red/hsa:29941%09red/hsa:2317%09red/hsa:4615%09red/hsa:2353%09red/hsa:4628%09red
Epithelial cell signaling in Helicobacter pylori infection	KEGG PATHWAY	hsa05120	6	68	0.803619	0.950781	ENSG00000185344|ENSG00000164305|ENSG00000149269|ENSG00000158769|ENSG00000106100|ENSG00000109320	http://www.genome.jp/kegg-bin/show_pathway?hsa05120/hsa:23545%09red/hsa:836%09red/hsa:4790%09red/hsa:5058%09red/hsa:10392%09red/hsa:50848%09red
Malaria	KEGG PATHWAY	hsa05144	4	48	0.810594	0.950781	ENSG00000168811|ENSG00000172936|ENSG00000136732|ENSG00000119699	http://www.genome.jp/kegg-bin/show_pathway?hsa05144/hsa:3592%09red/hsa:7043%09red/hsa:4615%09red/hsa:2995%09red
Carbohydrate digestion and absorption	KEGG PATHWAY	hsa04973	4	48	0.810594	0.950781	ENSG00000159399|ENSG00000117020|ENSG00000137700|ENSG00000142208	http://www.genome.jp/kegg-bin/show_pathway?hsa04973/hsa:207%09red/hsa:3099%09red/hsa:10000%09red/hsa:2542%09red
Fatty acid biosynthesis	KEGG PATHWAY	hsa00061	1	14	0.811247	0.950781	ENSG00000068366	http://www.genome.jp/kegg-bin/show_pathway?hsa00061/hsa:2182%09red
RIG-I-like receptor signaling pathway	KEGG PATHWAY	hsa04622	6	70	0.823599	0.956786	ENSG00000168811|ENSG00000083799|ENSG00000115267|ENSG00000127191|ENSG00000121060|ENSG00000109320	http://www.genome.jp/kegg-bin/show_pathway?hsa04622/hsa:3592%09red/hsa:64135%09red/hsa:7186%09red/hsa:4790%09red/hsa:7706%09red/hsa:1540%09red
Ascorbate and aldarate metabolism	KEGG PATHWAY	hsa00053	2	27	0.824467	0.956786	ENSG00000143149|ENSG00000109814	http://www.genome.jp/kegg-bin/show_pathway?hsa00053/hsa:223%09red/hsa:7358%09red
Natural killer cell mediated cytotoxicity	KEGG PATHWAY	hsa04650	12	130	0.826167	0.956786	ENSG00000169750|ENSG00000185634|ENSG00000173535|ENSG00000010810|ENSG00000133703|ENSG00000204592|ENSG00000164305|ENSG00000149269|ENSG00000102882|ENSG00000138814|ENSG00000134215|ENSG00000213281	http://www.genome.jp/kegg-bin/show_pathway?hsa04650/hsa:836%09red/hsa:5530%09red/hsa:4893%09red/hsa:2534%09red/hsa:5595%09red/hsa:8794%09red/hsa:5881%09red/hsa:5058%09red/hsa:399694%09red/hsa:3845%09red/hsa:3133%09red/hsa:10451%09red
Jak-STAT signaling pathway	KEGG PATHWAY	hsa04630	15	160	0.832563	0.960398	ENSG00000112576|ENSG00000131724|ENSG00000145623|ENSG00000187266|ENSG00000168811|ENSG00000162434|ENSG00000081985|ENSG00000113594|ENSG00000142208|ENSG00000137193|ENSG00000117020|ENSG00000137070|ENSG00000104432|ENSG00000122756|ENSG00000131788	http://www.genome.jp/kegg-bin/show_pathway?hsa04630/hsa:896%09red/hsa:3595%09red/hsa:3597%09red/hsa:10401%09red/hsa:3590%09red/hsa:10000%09red/hsa:3592%09red/hsa:3977%09red/hsa:5292%09red/hsa:3716%09red/hsa:3574%09red/hsa:2057%09red/hsa:1271%09red/hsa:9180%09red/hsa:207%09red
Cytokine-cytokine receptor interaction	KEGG PATHWAY	hsa04060	26	265	0.836588	0.961256	ENSG00000131724|ENSG00000187266|ENSG00000127863|ENSG00000151882|ENSG00000106799|ENSG00000158813|ENSG00000090554|ENSG00000161921|ENSG00000163513|ENSG00000168811|ENSG00000145623|ENSG00000081985|ENSG00000113594|ENSG00000122756|ENSG00000141655|ENSG00000239697|ENSG00000173511|ENSG00000173535|ENSG00000150630|ENSG00000135503|ENSG00000104432|ENSG00000125845|ENSG00000137070|ENSG00000114739|ENSG00000037280…	http://www.genome.jp/kegg-bin/show_pathway?hsa04060/hsa:8792%09red/hsa:8794%09red/hsa:9180%09red/hsa:1271%09red/hsa:3597%09red/hsa:3595%09red/hsa:56477%09red/hsa:3590%09red/hsa:3592%09red/hsa:3977%09red/hsa:2057%09red/hsa:8742%09red/hsa:1896%09red/hsa:650%09red/hsa:55504%09red/hsa:58191%09red/hsa:3574%09red/hsa:7424%09red/hsa:7423%09red/hsa:2324%09red/hsa:2323%09red/hsa:93%09red/hsa:7046%09red/hs…
Nicotine addiction	KEGG PATHWAY	hsa05033	3	40	0.84439	0.966431	ENSG00000104888|ENSG00000175344|ENSG00000186297	http://www.genome.jp/kegg-bin/show_pathway?hsa05033/hsa:2558%09red/hsa:1139%09red/hsa:57030%09red
Inflammatory bowel disease (IBD)	KEGG PATHWAY	hsa05321	5	63	0.855398	0.971469	ENSG00000178573|ENSG00000119699|ENSG00000168811|ENSG00000081985|ENSG00000109320	http://www.genome.jp/kegg-bin/show_pathway?hsa05321/hsa:3595%09red/hsa:7043%09red/hsa:4094%09red/hsa:4790%09red/hsa:3592%09red
Fat digestion and absorption	KEGG PATHWAY	hsa04975	3	41	0.855424	0.971469	ENSG00000062282|ENSG00000073060|ENSG00000165029	http://www.genome.jp/kegg-bin/show_pathway?hsa04975/hsa:84649%09red/hsa:19%09red/hsa:949%09red
Arachidonic acid metabolism	KEGG PATHWAY	hsa00590	5	64	0.863941	0.974546	ENSG00000157870|ENSG00000100031|ENSG00000134716|ENSG00000159231|ENSG00000111144	http://www.genome.jp/kegg-bin/show_pathway?hsa00590/hsa:4048%09red/hsa:2678%09red/hsa:874%09red/hsa:1573%09red/hsa:127281%09red
Phenylalanine metabolism	KEGG PATHWAY	hsa00360	1	17	0.864785	0.974546	ENSG00000240972	http://www.genome.jp/kegg-bin/show_pathway?hsa00360/hsa:4282%09red
Hematopoietic cell lineage	KEGG PATHWAY	hsa04640	7	86	0.870003	0.97667	ENSG00000164171|ENSG00000187266|ENSG00000196549|ENSG00000085063|ENSG00000090554|ENSG00000104432|ENSG00000137070	http://www.genome.jp/kegg-bin/show_pathway?hsa04640/hsa:3590%09red/hsa:3673%09red/hsa:966%09red/hsa:4311%09red/hsa:2323%09red/hsa:3574%09red/hsa:2057%09red
Basal transcription factors	KEGG PATHWAY	hsa03022	3	45	0.892977	0.995948	ENSG00000141384|ENSG00000106290|ENSG00000187325	http://www.genome.jp/kegg-bin/show_pathway?hsa03022/hsa:6875%09red/hsa:6878%09red/hsa:51616%09red
Drug metabolism - cytochrome P450	KEGG PATHWAY	hsa00982	5	68	0.893973	0.995948	ENSG00000134202|ENSG00000213366|ENSG00000143198|ENSG00000008394|ENSG00000168765	http://www.genome.jp/kegg-bin/show_pathway?hsa00982/hsa:2948%09red/hsa:4259%09red/hsa:4257%09red/hsa:2947%09red/hsa:2946%09red
Taste transduction	KEGG PATHWAY	hsa04742	6	82	0.911655	1	ENSG00000186297|ENSG00000174233|ENSG00000096433|ENSG00000142875|ENSG00000151067|ENSG00000164626	http://www.genome.jp/kegg-bin/show_pathway?hsa04742/hsa:8645%09red/hsa:775%09red/hsa:112%09red/hsa:3710%09red/hsa:5567%09red/hsa:2558%09red
Steroid hormone biosynthesis	KEGG PATHWAY	hsa00140	4	60	0.915439	1	ENSG00000088002|ENSG00000138061|ENSG00000172817|ENSG00000132196	http://www.genome.jp/kegg-bin/show_pathway?hsa00140/hsa:51478%09red/hsa:1545%09red/hsa:9420%09red/hsa:6820%09red
Allograft rejection	KEGG PATHWAY	hsa05330	2	36	0.920013	1	ENSG00000168811|ENSG00000204592	http://www.genome.jp/kegg-bin/show_pathway?hsa05330/hsa:3133%09red/hsa:3592%09red
SNARE interactions in vesicular transport	KEGG PATHWAY	hsa04130	2	36	0.920013	1	ENSG00000111450|ENSG00000136874	http://www.genome.jp/kegg-bin/show_pathway?hsa04130/hsa:55014%09red/hsa:2054%09red
Pancreatic secretion	KEGG PATHWAY	hsa04972	7	96	0.926053	1	ENSG00000096433|ENSG00000101333|ENSG00000174233|ENSG00000162341|ENSG00000074370|ENSG00000070961|ENSG00000138031	http://www.genome.jp/kegg-bin/show_pathway?hsa04972/hsa:5332%09red/hsa:3710%09red/hsa:112%09red/hsa:490%09red/hsa:109%09red/hsa:489%09red/hsa:219931%09red
Terpenoid backbone biosynthesis	KEGG PATHWAY	hsa00900	1	23	0.93062	1	ENSG00000075239	http://www.genome.jp/kegg-bin/show_pathway?hsa00900/hsa:38%09red
Proximal tubule bicarbonate reclamation	KEGG PATHWAY	hsa04964	1	23	0.93062	1	ENSG00000182890	http://www.genome.jp/kegg-bin/show_pathway?hsa04964/hsa:2747%09red
Huntington's disease	KEGG PATHWAY	hsa05016	16	192	0.931303	1	ENSG00000128609|ENSG00000141384|ENSG00000172115|ENSG00000114446|ENSG00000182158|ENSG00000070371|ENSG00000108064|ENSG00000108179|ENSG00000100246|ENSG00000196591|ENSG00000164305|ENSG00000109819|ENSG00000120868|ENSG00000163879|ENSG00000101333|ENSG00000005022	http://www.genome.jp/kegg-bin/show_pathway?hsa05016/hsa:64764%09red/hsa:7802%09red/hsa:836%09red/hsa:4698%09red/hsa:5332%09red/hsa:6875%09red/hsa:54205%09red/hsa:10105%09red/hsa:317%09red/hsa:10126%09red/hsa:7019%09red/hsa:292%09red/hsa:8218%09red/hsa:10891%09red/hsa:3066%09red/hsa:55081%09red
Non-alcoholic fatty liver disease (NAFLD)	KEGG PATHWAY	hsa04932	12	153	0.938258	1	ENSG00000185950|ENSG00000128609|ENSG00000171105|ENSG00000165806|ENSG00000172115|ENSG00000142208|ENSG00000164305|ENSG00000117020|ENSG00000127191|ENSG00000169047|ENSG00000128272|ENSG00000109320	http://www.genome.jp/kegg-bin/show_pathway?hsa04932/hsa:3667%09red/hsa:836%09red/hsa:4698%09red/hsa:10000%09red/hsa:8660%09red/hsa:7186%09red/hsa:54205%09red/hsa:4790%09red/hsa:840%09red/hsa:468%09red/hsa:207%09red/hsa:3643%09red
Glycosylphosphatidylinositol(GPI)-anchor biosynthesis	KEGG PATHWAY	hsa00563	1	25	0.944458	1	ENSG00000124155	http://www.genome.jp/kegg-bin/show_pathway?hsa00563/hsa:51604%09red
alpha-Linolenic acid metabolism	KEGG PATHWAY	hsa00592	1	26	0.950305	1	ENSG00000087008	http://www.genome.jp/kegg-bin/show_pathway?hsa00592/hsa:8310%09red
Collecting duct acid secretion	KEGG PATHWAY	hsa04966	1	27	0.955536	1	ENSG00000185344	http://www.genome.jp/kegg-bin/show_pathway?hsa04966/hsa:23545%09red
Leukocyte transendothelial migration	KEGG PATHWAY	hsa04670	8	120	0.965576	1	ENSG00000253958|ENSG00000092820|ENSG00000168036|ENSG00000002586|ENSG00000077522|ENSG00000158769|ENSG00000134215|ENSG00000044115	http://www.genome.jp/kegg-bin/show_pathway?hsa04670/hsa:10451%09red/hsa:1499%09red/hsa:7430%09red/hsa:137075%09red/hsa:4267%09red/hsa:1495%09red/hsa:88%09red/hsa:50848%09red
Ether lipid metabolism	KEGG PATHWAY	hsa00565	2	46	0.968056	1	ENSG00000079462|ENSG00000111666	http://www.genome.jp/kegg-bin/show_pathway?hsa00565/hsa:5050%09red/hsa:56994%09red
Linoleic acid metabolism	KEGG PATHWAY	hsa00591	1	30	0.968153	1	ENSG00000134716	http://www.genome.jp/kegg-bin/show_pathway?hsa00591/hsa:1573%09red
Rheumatoid arthritis	KEGG PATHWAY	hsa05323	5	86	0.968728	1	ENSG00000170345|ENSG00000141655|ENSG00000185344|ENSG00000135047|ENSG00000119699	http://www.genome.jp/kegg-bin/show_pathway?hsa05323/hsa:23545%09red/hsa:8792%09red/hsa:2353%09red/hsa:7043%09red/hsa:1514%09red
RNA polymerase	KEGG PATHWAY	hsa03020	1	32	0.974507	1	ENSG00000121851	http://www.genome.jp/kegg-bin/show_pathway?hsa03020/hsa:84265%09red
Complement and coagulation cascades	KEGG PATHWAY	hsa04610	4	79	0.979705	1	ENSG00000003436|ENSG00000085063|ENSG00000159403|ENSG00000175899	http://www.genome.jp/kegg-bin/show_pathway?hsa04610/hsa:966%09red/hsa:2%09red/hsa:7035%09red/hsa:715%09red
Staphylococcus aureus infection	KEGG PATHWAY	hsa05150	2	52	0.981878	1	ENSG00000143226|ENSG00000159403	http://www.genome.jp/kegg-bin/show_pathway?hsa05150/hsa:2212%09red/hsa:715%09red
Graft-versus-host disease	KEGG PATHWAY	hsa05332	1	38	0.986924	1	ENSG00000204592	http://www.genome.jp/kegg-bin/show_pathway?hsa05332/hsa:3133%09red
Regulation of autophagy	KEGG PATHWAY	hsa04140	1	40	0.989533	1	ENSG00000196455	http://www.genome.jp/kegg-bin/show_pathway?hsa04140/hsa:30849%09red
Cardiac muscle contraction	KEGG PATHWAY	hsa04260	3	75	0.991179	1	ENSG00000092054|ENSG00000140416|ENSG00000151067	http://www.genome.jp/kegg-bin/show_pathway?hsa04260/hsa:7168%09red/hsa:4625%09red/hsa:775%09red
Aminoacyl-tRNA biosynthesis	KEGG PATHWAY	hsa00970	1	44	0.993294	1	ENSG00000137513	http://www.genome.jp/kegg-bin/show_pathway?hsa00970/hsa:79731%09red
Cytosolic DNA-sensing pathway	KEGG PATHWAY	hsa04623	2	63	0.993738	1	ENSG00000121851|ENSG00000109320	http://www.genome.jp/kegg-bin/show_pathway?hsa04623/hsa:4790%09red/hsa:84265%09red
Proteasome	KEGG PATHWAY	hsa03050	1	45	0.994001	1	ENSG00000092010	http://www.genome.jp/kegg-bin/show_pathway?hsa03050/hsa:5720%09red
Intestinal immune network for IgA production	KEGG PATHWAY	hsa04672	1	46	0.994633	1	ENSG00000151882	http://www.genome.jp/kegg-bin/show_pathway?hsa04672/hsa:56477%09red
Autoimmune thyroid disease	KEGG PATHWAY	hsa05320	1	51	0.996924	1	ENSG00000204592	http://www.genome.jp/kegg-bin/show_pathway?hsa05320/hsa:3133%09red
Neuroactive ligand-receptor interaction	KEGG PATHWAY	hsa04080	16	278	0.999309	1	ENSG00000136160|ENSG00000126351|ENSG00000186297|ENSG00000150594|ENSG00000148498|ENSG00000175344|ENSG00000113580|ENSG00000100300|ENSG00000116014|ENSG00000169252|ENSG00000160801|ENSG00000089041|ENSG00000083454|ENSG00000163485|ENSG00000182771|ENSG00000169684	http://www.genome.jp/kegg-bin/show_pathway?hsa04080/hsa:706%09red/hsa:154%09red/hsa:7067%09red/hsa:2894%09red/hsa:5027%09red/hsa:5026%09red/hsa:150%09red/hsa:84634%09red/hsa:5745%09red/hsa:2558%09red/hsa:1139%09red/hsa:2908%09red/hsa:56288%09red/hsa:134%09red/hsa:1910%09red/hsa:1138%09red
Oxidative phosphorylation	KEGG PATHWAY	hsa00190	2	124	0.999987	1	ENSG00000128609|ENSG00000185344	http://www.genome.jp/kegg-bin/show_pathway?hsa00190/hsa:23545%09red/hsa:4698%09red
Olfactory transduction	KEGG PATHWAY	hsa04740	11	439	1	1	ENSG00000160014|ENSG00000141404|ENSG00000104490|ENSG00000143933|ENSG00000142875|ENSG00000100077|ENSG00000138031|ENSG00000118160|ENSG00000185532|ENSG00000141480|ENSG00000198668	http://www.genome.jp/kegg-bin/show_pathway?hsa04740/hsa:801%09red/hsa:83988%09red/hsa:409%09red/hsa:5592%09red/hsa:2774%09red/hsa:157%09red/hsa:808%09red/hsa:5567%09red/hsa:6543%09red/hsa:109%09red/hsa:805%09red

## Sheet: 2. OMM2.3 g2 vs vec (down DEGs)
##Databases: KEGG PATHWAY
##Statistical test method: hypergeometric test / Fisher's exact test
##FDR correction method: Benjamini and Hochberg
#Term	Database	ID	Input number	Background number	P-Value	Corrected P-Value	Input	Hyperlink
Metabolic pathways	KEGG PATHWAY	hsa01100	301	1240	8.56533e-20	2.51821e-17	ENSG00000182890|ENSG00000176974|ENSG00000172115|ENSG00000072042|ENSG00000072210|ENSG00000155252|ENSG00000144644|ENSG00000148229|ENSG00000087253|ENSG00000138413|ENSG00000117118|ENSG00000163882|ENSG00000213614|ENSG00000111666|ENSG00000150768|ENSG00000111669|ENSG00000213619|ENSG00000168002|ENSG00000158850|ENSG00000139505|ENSG00000141401|ENSG00000133731|ENSG00000197894|ENSG00000101333|ENSG00000164023…	http://www.genome.jp/kegg-bin/show_pathway?hsa01100/hsa:11041%09red/hsa:7368%09red/hsa:2987%09red/hsa:8395%09red/hsa:159%09red/hsa:51809%09red/hsa:2531%09red/hsa:166929%09red/hsa:22934%09red/hsa:81490%09red/hsa:129642%09red/hsa:2639%09red/hsa:10622%09red/hsa:6723%09red/hsa:112483%09red/hsa:337876%09red/hsa:283871%09red/hsa:26275%09red/hsa:4704%09red/hsa:246721%09red/hsa:54928%09red/hsa:84002%09re…
Lysosome	KEGG PATHWAY	hsa04142	52	124	1.6588e-10	2.43844e-08	ENSG00000188603|ENSG00000105612|ENSG00000010404|ENSG00000103365|ENSG00000102575|ENSG00000113273|ENSG00000166340|ENSG00000213614|ENSG00000065000|ENSG00000179163|ENSG00000136943|ENSG00000177628|ENSG00000040531|ENSG00000103811|ENSG00000198951|ENSG00000107798|ENSG00000204386|ENSG00000117410|ENSG00000134243|ENSG00000102393|ENSG00000182287|ENSG00000131238|ENSG00000100600|ENSG00000135047|ENSG00000105929…	http://www.genome.jp/kegg-bin/show_pathway?hsa04142/hsa:427%09red/hsa:10947%09red/hsa:2517%09red/hsa:3423%09red/hsa:23062%09red/hsa:533%09red/hsa:4126%09red/hsa:50617%09red/hsa:10577%09red/hsa:26088%09red/hsa:950%09red/hsa:1522%09red/hsa:2760%09red/hsa:968%09red/hsa:1176%09red/hsa:1508%09red/hsa:967%09red/hsa:4758%09red/hsa:5538%09red/hsa:6609%09red/hsa:6272%09red/hsa:8943%09red/hsa:5476%09red/hs…
Amino sugar and nucleotide sugar metabolism	KEGG PATHWAY	hsa00520	26	48	1.36186e-07	1.33462e-05	ENSG00000113552|ENSG00000159399|ENSG00000111726|ENSG00000100522|ENSG00000213614|ENSG00000166394|ENSG00000162066|ENSG00000156510|ENSG00000079739|ENSG00000156515|ENSG00000197355|ENSG00000169764|ENSG00000117143|ENSG00000104522|ENSG00000213930|ENSG00000109814|ENSG00000135838|ENSG00000100417|ENSG00000178802|ENSG00000049860|ENSG00000163281|ENSG00000095380|ENSG00000102032|ENSG00000169299|ENSG00000065615…	http://www.genome.jp/kegg-bin/show_pathway?hsa00520/hsa:10007%09red/hsa:64841%09red/hsa:55907%09red/hsa:91373%09red/hsa:2821%09red/hsa:7360%09red/hsa:7264%09red/hsa:80201%09red/hsa:5236%09red/hsa:51167%09red/hsa:55276%09red/hsa:51005%09red/hsa:5372%09red/hsa:3098%09red/hsa:3099%09red/hsa:5973%09red/hsa:54187%09red/hsa:6675%09red/hsa:132789%09red/hsa:51700%09red/hsa:80896%09red/hsa:7358%09red/hsa:…
Ribosome	KEGG PATHWAY	hsa03010	45	136	7.35525e-07	5.40611e-05	ENSG00000174444|ENSG00000130312|ENSG00000182899|ENSG00000177600|ENSG00000138326|ENSG00000116251|ENSG00000168028|ENSG00000144029|ENSG00000136942|ENSG00000185414|ENSG00000221983|ENSG00000142676|ENSG00000266472|ENSG00000140988|ENSG00000166441|ENSG00000114391|ENSG00000172172|ENSG00000262814|ENSG00000188846|ENSG00000174547|ENSG00000144713|ENSG00000112651|ENSG00000100316|ENSG00000137818|ENSG00000125691…	http://www.genome.jp/kegg-bin/show_pathway?hsa03010/hsa:6181%09red/hsa:6182%09red/hsa:6187%09red/hsa:6188%09red/hsa:64965%09red/hsa:55168%09red/hsa:64969%09red/hsa:65003%09red/hsa:6152%09red/hsa:51069%09red/hsa:6157%09red/hsa:29088%09red/hsa:6176%09red/hsa:23521%09red/hsa:9349%09red/hsa:6135%09red/hsa:4736%09red/hsa:51263%09red/hsa:64979%09red/hsa:6192%09red/hsa:6194%09red/hsa:11222%09red/hsa:544…
Ribosome biogenesis in eukaryotes	KEGG PATHWAY	hsa03008	32	83	2.1832e-06	0.000128372	ENSG00000101888|ENSG00000141076|ENSG00000105202|ENSG00000055044|ENSG00000082898|ENSG00000011260|ENSG00000183751|ENSG00000178718|ENSG00000148688|ENSG00000189306|ENSG00000076043|ENSG00000172336|ENSG00000120158|ENSG00000126749|ENSG00000101361|ENSG00000106344|ENSG00000145375|ENSG00000070814|ENSG00000058729|ENSG00000134987|ENSG00000124784|ENSG00000164338|ENSG00000182117|ENSG00000134697|ENSG00000065183…	http://www.genome.jp/kegg-bin/show_pathway?hsa03008/hsa:10436%09red/hsa:55781%09red/hsa:2091%09red/hsa:4809%09red/hsa:166378%09red/hsa:10556%09red/hsa:23160%09red/hsa:25996%09red/hsa:23560%09red/hsa:54433%09red/hsa:7514%09red/hsa:5901%09red/hsa:83732%09red/hsa:10248%09red/hsa:10885%09red/hsa:6949%09red/hsa:10171%09red/hsa:55505%09red/hsa:29102%09red/hsa:55131%09red/hsa:55916%09red/hsa:27341%09red…
Carbon metabolism	KEGG PATHWAY	hsa01200	37	113	8.28479e-06	0.000405955	ENSG00000182890|ENSG00000198130|ENSG00000197894|ENSG00000075239|ENSG00000184207|ENSG00000159399|ENSG00000014641|ENSG00000122729|ENSG00000138413|ENSG00000117118|ENSG00000113790|ENSG00000176974|ENSG00000150768|ENSG00000111669|ENSG00000177156|ENSG00000171314|ENSG00000139684|ENSG00000121691|ENSG00000156510|ENSG00000147224|ENSG00000156515|ENSG00000091483|ENSG00000101911|ENSG00000102144|ENSG00000151376…	http://www.genome.jp/kegg-bin/show_pathway?hsa01200/hsa:22934%09red/hsa:1373%09red/hsa:2098%09red/hsa:847%09red/hsa:2821%09red/hsa:26275%09red/hsa:283871%09red/hsa:2747%09red/hsa:80201%09red/hsa:48%09red/hsa:128%09red/hsa:5213%09red/hsa:5214%09red/hsa:2271%09red/hsa:5091%09red/hsa:1962%09red/hsa:8802%09red/hsa:226%09red/hsa:5230%09red/hsa:6888%09red/hsa:3417%09red/hsa:7167%09red/hsa:3098%09red/hs…
Spliceosome	KEGG PATHWAY	hsa03040	41	136	1.44419e-05	0.000606558	ENSG00000171566|ENSG00000051596|ENSG00000170144|ENSG00000112081|ENSG00000163714|ENSG00000125743|ENSG00000109606|ENSG00000164610|ENSG00000099995|ENSG00000139343|ENSG00000167088|ENSG00000128534|ENSG00000125870|ENSG00000182004|ENSG00000183431|ENSG00000171960|ENSG00000141543|ENSG00000104897|ENSG00000077312|ENSG00000109971|ENSG00000168883|ENSG00000169564|ENSG00000126803|ENSG00000124562|ENSG00000136527…	http://www.genome.jp/kegg-bin/show_pathway?hsa03040/hsa:4809%09red/hsa:51691%09red/hsa:10291%09red/hsa:23350%09red/hsa:10946%09red/hsa:10713%09red/hsa:51340%09red/hsa:6428%09red/hsa:4670%09red/hsa:6626%09red/hsa:9879%09red/hsa:6628%09red/hsa:6629%09red/hsa:3312%09red/hsa:3310%09red/hsa:10465%09red/hsa:5093%09red/hsa:83443%09red/hsa:84321%09red/hsa:10262%09red/hsa:5356%09red/hsa:8175%09red/hsa:562…
Pathways in cancer	KEGG PATHWAY	hsa05200	87	399	4.13738e-05	0.00152049	ENSG00000134954|ENSG00000112033|ENSG00000106799|ENSG00000051180|ENSG00000138795|ENSG00000127191|ENSG00000091136|ENSG00000168036|ENSG00000101333|ENSG00000129682|ENSG00000169031|ENSG00000091483|ENSG00000161202|ENSG00000173511|ENSG00000065135|ENSG00000105173|ENSG00000150630|ENSG00000078295|ENSG00000084207|ENSG00000182621|ENSG00000105976|ENSG00000166598|ENSG00000129521|ENSG00000120063|ENSG00000126934…	http://www.genome.jp/kegg-bin/show_pathway?hsa05200/hsa:405%09red/hsa:3912%09red/hsa:3914%09red/hsa:8312%09red/hsa:8313%09red/hsa:2149%09red/hsa:25780%09red/hsa:596%09red/hsa:652%09red/hsa:3066%09red/hsa:898%09red/hsa:7424%09red/hsa:7423%09red/hsa:3326%09red/hsa:4233%09red/hsa:1869%09red/hsa:59345%09red/hsa:23236%09red/hsa:1019%09red/hsa:1017%09red/hsa:868%09red/hsa:4436%09red/hsa:2122%09red/hsa:…
DNA replication	KEGG PATHWAY	hsa03030	17	36	7.4332e-05	0.00242818	ENSG00000132646|ENSG00000198056|ENSG00000076003|ENSG00000073111|ENSG00000133119|ENSG00000148229|ENSG00000100297|ENSG00000112118|ENSG00000168496|ENSG00000104738|ENSG00000100479|ENSG00000111445|ENSG00000136104|ENSG00000171865|ENSG00000049541|ENSG00000166508|ENSG00000106628	http://www.genome.jp/kegg-bin/show_pathway?hsa03030/hsa:4176%09red/hsa:54107%09red/hsa:4174%09red/hsa:4175%09red/hsa:4172%09red/hsa:4173%09red/hsa:4171%09red/hsa:5427%09red/hsa:5425%09red/hsa:79621%09red/hsa:5111%09red/hsa:5557%09red/hsa:246243%09red/hsa:5982%09red/hsa:5983%09red/hsa:2237%09red/hsa:5985%09red
mTOR signaling pathway	KEGG PATHWAY	hsa04150	42	155	8.98919e-05	0.00257903	ENSG00000126934|ENSG00000082146|ENSG00000104290|ENSG00000164654|ENSG00000102882|ENSG00000118515|ENSG00000052795|ENSG00000155760|ENSG00000004975|ENSG00000175634|ENSG00000134324|ENSG00000169884|ENSG00000071242|ENSG00000174804|ENSG00000177058|ENSG00000142208|ENSG00000106070|ENSG00000171608|ENSG00000100726|ENSG00000116954|ENSG00000132356|ENSG00000157240|ENSG00000162409|ENSG00000135932|ENSG00000137154…	http://www.genome.jp/kegg-bin/show_pathway?hsa04150/hsa:528%09red/hsa:10000%09red/hsa:81617%09red/hsa:2887%09red/hsa:57600%09red/hsa:64121%09red/hsa:4040%09red/hsa:9894%09red/hsa:153129%09red/hsa:51719%09red/hsa:1856%09red/hsa:1857%09red/hsa:5605%09red/hsa:9550%09red/hsa:58528%09red/hsa:7855%09red/hsa:6446%09red/hsa:8140%09red/hsa:5595%09red/hsa:54468%09red/hsa:6199%09red/hsa:6196%09red/hsa:6197%…
Biosynthesis of amino acids	KEGG PATHWAY	hsa01230	26	76	9.64942e-05	0.00257903	ENSG00000176974|ENSG00000038274|ENSG00000122729|ENSG00000138413|ENSG00000126522|ENSG00000135821|ENSG00000111669|ENSG00000177156|ENSG00000171314|ENSG00000166411|ENSG00000147224|ENSG00000161653|ENSG00000101911|ENSG00000102144|ENSG00000173599|ENSG00000067057|ENSG00000153574|ENSG00000021826|ENSG00000109576|ENSG00000164904|ENSG00000152556|ENSG00000163931|ENSG00000149925|ENSG00000081181|ENSG00000151224…	http://www.genome.jp/kegg-bin/show_pathway?hsa01230/hsa:22934%09red/hsa:1373%09red/hsa:2752%09red/hsa:162417%09red/hsa:4143%09red/hsa:51166%09red/hsa:48%09red/hsa:5213%09red/hsa:5214%09red/hsa:5230%09red/hsa:7167%09red/hsa:3419%09red/hsa:384%09red/hsa:226%09red/hsa:435%09red/hsa:6888%09red/hsa:3417%09red/hsa:5091%09red/hsa:501%09red/hsa:7086%09red/hsa:5223%09red/hsa:5631%09red/hsa:5634%09red/hsa:…
Glycolysis / Gluconeogenesis	KEGG PATHWAY	hsa00010	23	67	0.0002283	0.00559335	ENSG00000197894|ENSG00000159399|ENSG00000166796|ENSG00000111669|ENSG00000171314|ENSG00000143891|ENSG00000072210|ENSG00000156510|ENSG00000079739|ENSG00000156515|ENSG00000102144|ENSG00000172331|ENSG00000067057|ENSG00000111716|ENSG00000131828|ENSG00000164904|ENSG00000152556|ENSG00000134333|ENSG00000149925|ENSG00000169299|ENSG00000150768|ENSG00000137124|ENSG00000105220	http://www.genome.jp/kegg-bin/show_pathway?hsa00010/hsa:669%09red/hsa:219%09red/hsa:3939%09red/hsa:2821%09red/hsa:80201%09red/hsa:5236%09red/hsa:128%09red/hsa:5213%09red/hsa:5214%09red/hsa:5230%09red/hsa:7167%09red/hsa:55276%09red/hsa:224%09red/hsa:226%09red/hsa:3945%09red/hsa:130589%09red/hsa:3948%09red/hsa:3098%09red/hsa:501%09red/hsa:1737%09red/hsa:5223%09red/hsa:5160%09red/hsa:3099%09red
HTLV-I infection	KEGG PATHWAY	hsa05166	59	259	0.000255609	0.00564166	ENSG00000134954|ENSG00000160741|ENSG00000162434|ENSG00000106799|ENSG00000082898|ENSG00000148229|ENSG00000120738|ENSG00000206503|ENSG00000213585|ENSG00000164611|ENSG00000168036|ENSG00000118513|ENSG00000155760|ENSG00000004975|ENSG00000154473|ENSG00000169884|ENSG00000151729|ENSG00000231389|ENSG00000179218|ENSG00000142208|ENSG00000164109|ENSG00000163513|ENSG00000171608|ENSG00000170345|ENSG00000126767…	http://www.genome.jp/kegg-bin/show_pathway?hsa05166/hsa:706%09red/hsa:3113%09red/hsa:10000%09red/hsa:701%09red/hsa:9184%09red/hsa:1019%09red/hsa:7416%09red/hsa:55697%09red/hsa:7514%09red/hsa:1958%09red/hsa:5901%09red/hsa:5902%09red/hsa:5530%09red/hsa:5567%09red/hsa:8850%09red/hsa:4602%09red/hsa:2002%09red/hsa:1856%09red/hsa:1857%09red/hsa:207%09red/hsa:107%09red/hsa:108%09red/hsa:200186%09red/hsa…
Fructose and mannose metabolism	KEGG PATHWAY	hsa00051	15	33	0.00026865	0.00564166	ENSG00000178802|ENSG00000156510|ENSG00000114268|ENSG00000067057|ENSG00000085662|ENSG00000104522|ENSG00000159399|ENSG00000149925|ENSG00000156515|ENSG00000123836|ENSG00000100417|ENSG00000140263|ENSG00000170525|ENSG00000111669|ENSG00000152556	http://www.genome.jp/kegg-bin/show_pathway?hsa00051/hsa:226%09red/hsa:5372%09red/hsa:7167%09red/hsa:80201%09red/hsa:5213%09red/hsa:5210%09red/hsa:231%09red/hsa:3098%09red/hsa:3099%09red/hsa:6652%09red/hsa:5214%09red/hsa:5209%09red/hsa:5208%09red/hsa:7264%09red/hsa:4351%09red
Cell cycle	KEGG PATHWAY	hsa04110	34	124	0.000333812	0.00654271	ENSG00000164815|ENSG00000080839|ENSG00000170312|ENSG00000112118|ENSG00000006634|ENSG00000164611|ENSG00000164109|ENSG00000166508|ENSG00000196591|ENSG00000127564|ENSG00000154473|ENSG00000108055|ENSG00000164045|ENSG00000136997|ENSG00000145386|ENSG00000093009|ENSG00000164924|ENSG00000076003|ENSG00000073111|ENSG00000105173|ENSG00000100297|ENSG00000104738|ENSG00000156970|ENSG00000135446|ENSG00000132646…	http://www.genome.jp/kegg-bin/show_pathway?hsa04110/hsa:5001%09red/hsa:983%09red/hsa:9088%09red/hsa:701%09red/hsa:9184%09red/hsa:1019%09red/hsa:8318%09red/hsa:23594%09red/hsa:1017%09red/hsa:4998%09red/hsa:7534%09red/hsa:3065%09red/hsa:3066%09red/hsa:4085%09red/hsa:993%09red/hsa:990%09red/hsa:890%09red/hsa:5111%09red/hsa:898%09red/hsa:9232%09red/hsa:8556%09red/hsa:29945%09red/hsa:5933%09red/hsa:41…
Galactose metabolism	KEGG PATHWAY	hsa00052	14	31	0.000448817	0.0080229	ENSG00000156510|ENSG00000257335|ENSG00000067057|ENSG00000117411|ENSG00000102393|ENSG00000079739|ENSG00000159399|ENSG00000085662|ENSG00000156515|ENSG00000213930|ENSG00000169299|ENSG00000152556|ENSG00000169764|ENSG00000143891	http://www.genome.jp/kegg-bin/show_pathway?hsa00052/hsa:7360%09red/hsa:231%09red/hsa:8704%09red/hsa:130589%09red/hsa:5214%09red/hsa:80201%09red/hsa:5236%09red/hsa:8972%09red/hsa:5213%09red/hsa:3098%09red/hsa:3099%09red/hsa:2717%09red/hsa:55276%09red/hsa:2592%09red
Platinum drug resistance	KEGG PATHWAY	hsa01524	24	76	0.000463909	0.0080229	ENSG00000171791|ENSG00000136868|ENSG00000102882|ENSG00000134202|ENSG00000095002|ENSG00000197442|ENSG00000172115|ENSG00000142208|ENSG00000148834|ENSG00000143198|ENSG00000171608|ENSG00000123191|ENSG00000023839|ENSG00000136936|ENSG00000084207|ENSG00000165240|ENSG00000030110|ENSG00000008394|ENSG00000168765|ENSG00000213366|ENSG00000077097|ENSG00000117020|ENSG00000087088|ENSG00000174156	http://www.genome.jp/kegg-bin/show_pathway?hsa01524/hsa:10000%09red/hsa:596%09red/hsa:9446%09red/hsa:578%09red/hsa:1317%09red/hsa:538%09red/hsa:2940%09red/hsa:2947%09red/hsa:2946%09red/hsa:2948%09red/hsa:5595%09red/hsa:54205%09red/hsa:5293%09red/hsa:581%09red/hsa:1244%09red/hsa:540%09red/hsa:207%09red/hsa:7507%09red/hsa:7155%09red/hsa:2950%09red/hsa:4217%09red/hsa:4259%09red/hsa:4436%09red/hsa:42…
Pyruvate metabolism	KEGG PATHWAY	hsa00620	16	40	0.0005277	0.0086191	ENSG00000172497|ENSG00000103253|ENSG00000072210|ENSG00000134333|ENSG00000075239|ENSG00000124767|ENSG00000131828|ENSG00000014641|ENSG00000091483|ENSG00000173599|ENSG00000111716|ENSG00000150768|ENSG00000166796|ENSG00000164904|ENSG00000137124|ENSG00000151376	http://www.genome.jp/kegg-bin/show_pathway?hsa00620/hsa:224%09red/hsa:10873%09red/hsa:3945%09red/hsa:38%09red/hsa:3948%09red/hsa:84264%09red/hsa:219%09red/hsa:4190%09red/hsa:501%09red/hsa:2271%09red/hsa:5091%09red/hsa:1737%09red/hsa:3939%09red/hsa:134526%09red/hsa:5160%09red/hsa:2739%09red
Parkinson's disease	KEGG PATHWAY	hsa05012	35	134	0.000583972	0.0090362	ENSG00000169021|ENSG00000156587|ENSG00000154518|ENSG00000173660|ENSG00000115317|ENSG00000108179|ENSG00000117118|ENSG00000188906|ENSG00000170315|ENSG00000213585|ENSG00000185651|ENSG00000213619|ENSG00000178741|ENSG00000141404|ENSG00000151729|ENSG00000165629|ENSG00000172115|ENSG00000131174|ENSG00000127955|ENSG00000128609|ENSG00000116459|ENSG00000065135|ENSG00000139180|ENSG00000142875|ENSG00000145335…	http://www.genome.jp/kegg-bin/show_pathway?hsa05012/hsa:9377%09red/hsa:120892%09red/hsa:10105%09red/hsa:516%09red/hsa:515%09red/hsa:7416%09red/hsa:27429%09red/hsa:4722%09red/hsa:6622%09red/hsa:291%09red/hsa:4716%09red/hsa:7381%09red/hsa:518%09red/hsa:4718%09red/hsa:7388%09red/hsa:374291%09red/hsa:4698%09red/hsa:54205%09red/hsa:1349%09red/hsa:7384%09red/hsa:9246%09red/hsa:7386%09red/hsa:1327%09red…
Oxidative phosphorylation	KEGG PATHWAY	hsa00190	33	124	0.000628301	0.00923602	ENSG00000169021|ENSG00000173660|ENSG00000117118|ENSG00000241468|ENSG00000154518|ENSG00000213619|ENSG00000178741|ENSG00000159720|ENSG00000165629|ENSG00000113732|ENSG00000131174|ENSG00000105929|ENSG00000128609|ENSG00000116459|ENSG00000117410|ENSG00000139180|ENSG00000155097|ENSG00000115286|ENSG00000136888|ENSG00000128524|ENSG00000004779|ENSG00000100554|ENSG00000010256|ENSG00000131100|ENSG00000140990…	http://www.genome.jp/kegg-bin/show_pathway?hsa00190/hsa:9377%09red/hsa:9551%09red/hsa:515%09red/hsa:1327%09red/hsa:516%09red/hsa:533%09red/hsa:50617%09red/hsa:518%09red/hsa:4716%09red/hsa:9550%09red/hsa:9114%09red/hsa:4718%09red/hsa:7388%09red/hsa:374291%09red/hsa:4698%09red/hsa:7381%09red/hsa:1349%09red/hsa:7384%09red/hsa:7386%09red/hsa:51382%09red/hsa:528%09red/hsa:529%09red/hsa:526%09red/hsa:5…
Pentose phosphate pathway	KEGG PATHWAY	hsa00030	13	29	0.000751133	0.0105159	ENSG00000067057|ENSG00000147224|ENSG00000163931|ENSG00000149925|ENSG00000023697|ENSG00000197713|ENSG00000169299|ENSG00000153574|ENSG00000079739|ENSG00000101911|ENSG00000152556|ENSG00000177156|ENSG00000105220	http://www.genome.jp/kegg-bin/show_pathway?hsa00030/hsa:22934%09red/hsa:226%09red/hsa:7086%09red/hsa:5213%09red/hsa:6888%09red/hsa:5631%09red/hsa:51071%09red/hsa:5634%09red/hsa:5236%09red/hsa:6120%09red/hsa:5214%09red/hsa:55276%09red/hsa:2821%09red
Melanogenesis	KEGG PATHWAY	hsa04916	28	100	0.000816065	0.0109056	ENSG00000136160|ENSG00000126934|ENSG00000087258|ENSG00000077498|ENSG00000138795|ENSG00000102882|ENSG00000155760|ENSG00000004975|ENSG00000174804|ENSG00000169884|ENSG00000101333|ENSG00000161202|ENSG00000156052|ENSG00000127955|ENSG00000107165|ENSG00000065135|ENSG00000187098|ENSG00000163251|ENSG00000080166|ENSG00000078295|ENSG00000168036|ENSG00000182621|ENSG00000142875|ENSG00000049130|ENSG00000164742…	http://www.genome.jp/kegg-bin/show_pathway?hsa04916/hsa:7299%09red/hsa:3815%09red/hsa:23236%09red/hsa:4286%09red/hsa:1638%09red/hsa:1910%09red/hsa:1856%09red/hsa:1857%09red/hsa:5605%09red/hsa:7306%09red/hsa:107%09red/hsa:108%09red/hsa:7855%09red/hsa:5595%09red/hsa:5332%09red/hsa:1499%09red/hsa:8322%09red/hsa:8321%09red/hsa:7976%09red/hsa:8324%09red/hsa:2773%09red/hsa:2770%09red/hsa:2776%09red/hsa…
Glycerophospholipid metabolism	KEGG PATHWAY	hsa00564	27	96	0.000946967	0.0121047	ENSG00000115159|ENSG00000110721|ENSG00000111684|ENSG00000087253|ENSG00000103502|ENSG00000120992|ENSG00000111666|ENSG00000123739|ENSG00000134324|ENSG00000119927|ENSG00000123684|ENSG00000158669|ENSG00000101290|ENSG00000163624|ENSG00000026652|ENSG00000103066|ENSG00000172197|ENSG00000185813|ENSG00000116711|ENSG00000102230|ENSG00000075651|ENSG00000157680|ENSG00000143797|ENSG00000152642|ENSG00000174915…	http://www.genome.jp/kegg-bin/show_pathway?hsa00564/hsa:5337%09red/hsa:81490%09red/hsa:9162%09red/hsa:5321%09red/hsa:10162%09red/hsa:10434%09red/hsa:2820%09red/hsa:54947%09red/hsa:154141%09red/hsa:9468%09red/hsa:81579%09red/hsa:1119%09red/hsa:10423%09red/hsa:57678%09red/hsa:8760%09red/hsa:23659%09red/hsa:23171%09red/hsa:23175%09red/hsa:1040%09red/hsa:5833%09red/hsa:56895%09red/hsa:129642%09red/hs…
Proteasome	KEGG PATHWAY	hsa03050	16	45	0.00145334	0.0170735	ENSG00000131467|ENSG00000161057|ENSG00000143106|ENSG00000136930|ENSG00000185627|ENSG00000163636|ENSG00000173692|ENSG00000106588|ENSG00000132963|ENSG00000126067|ENSG00000100519|ENSG00000205220|ENSG00000159377|ENSG00000101182|ENSG00000100567|ENSG00000197170	http://www.genome.jp/kegg-bin/show_pathway?hsa03050/hsa:5707%09red/hsa:5683%09red/hsa:5688%09red/hsa:10197%09red/hsa:5686%09red/hsa:5706%09red/hsa:51371%09red/hsa:5699%09red/hsa:5718%09red/hsa:5719%09red/hsa:5695%09red/hsa:9861%09red/hsa:5684%09red/hsa:5690%09red/hsa:5692%09red/hsa:5701%09red
Central carbon metabolism in cancer	KEGG PATHWAY	hsa05230	21	69	0.00149542	0.0170735	ENSG00000157404|ENSG00000105976|ENSG00000126934|ENSG00000103257|ENSG00000134333|ENSG00000156510|ENSG00000077782|ENSG00000159399|ENSG00000067057|ENSG00000142208|ENSG00000138413|ENSG00000156515|ENSG00000077463|ENSG00000152256|ENSG00000117020|ENSG00000171608|ENSG00000131828|ENSG00000136997|ENSG00000102882|ENSG00000171314|ENSG00000152556	http://www.genome.jp/kegg-bin/show_pathway?hsa05230/hsa:5595%09red/hsa:2260%09red/hsa:10000%09red/hsa:3815%09red/hsa:5223%09red/hsa:5293%09red/hsa:80201%09red/hsa:4609%09red/hsa:4233%09red/hsa:51548%09red/hsa:5605%09red/hsa:5213%09red/hsa:3098%09red/hsa:3099%09red/hsa:3417%09red/hsa:5214%09red/hsa:5163%09red/hsa:3939%09red/hsa:207%09red/hsa:5160%09red/hsa:8140%09red
Vibrio cholerae infection	KEGG PATHWAY	hsa05110	17	50	0.00155791	0.0170735	ENSG00000100554|ENSG00000117410|ENSG00000159720|ENSG00000197930|ENSG00000131100|ENSG00000136888|ENSG00000155097|ENSG00000106803|ENSG00000113732|ENSG00000142875|ENSG00000147416|ENSG00000047249|ENSG00000185883|ENSG00000105929|ENSG00000064651|ENSG00000155660|ENSG00000128524	http://www.genome.jp/kegg-bin/show_pathway?hsa05110/hsa:528%09red/hsa:8992%09red/hsa:6558%09red/hsa:51606%09red/hsa:9296%09red/hsa:9550%09red/hsa:9601%09red/hsa:5567%09red/hsa:533%09red/hsa:51382%09red/hsa:50617%09red/hsa:10952%09red/hsa:529%09red/hsa:526%09red/hsa:527%09red/hsa:9114%09red/hsa:30001%09red
Purine metabolism	KEGG PATHWAY	hsa00230	41	177	0.00157695	0.0170735	ENSG00000156136|ENSG00000172572|ENSG00000197594|ENSG00000228049|ENSG00000004455|ENSG00000163882|ENSG00000141698|ENSG00000113356|ENSG00000152402|ENSG00000125877|ENSG00000143156|ENSG00000079739|ENSG00000138185|ENSG00000105849|ENSG00000147224|ENSG00000128050|ENSG00000099817|ENSG00000101911|ENSG00000106628|ENSG00000137054|ENSG00000196839|ENSG00000184588|ENSG00000001561|ENSG00000106348|ENSG00000148229…	http://www.genome.jp/kegg-bin/show_pathway?hsa00230/hsa:5144%09red/hsa:4907%09red/hsa:2987%09red/hsa:159%09red/hsa:3704%09red/hsa:9061%09red/hsa:221830%09red/hsa:5236%09red/hsa:51082%09red/hsa:11164%09red/hsa:5434%09red/hsa:64425%09red/hsa:5437%09red/hsa:8833%09red/hsa:1633%09red/hsa:115024%09red/hsa:100%09red/hsa:5436%09red/hsa:5557%09red/hsa:107%09red/hsa:55276%09red/hsa:246721%09red/hsa:54107%…
Alzheimer's disease	KEGG PATHWAY	hsa05010	39	166	0.00162605	0.0170735	ENSG00000178607|ENSG00000182240|ENSG00000173660|ENSG00000117118|ENSG00000169021|ENSG00000154518|ENSG00000102882|ENSG00000213619|ENSG00000176749|ENSG00000178741|ENSG00000150995|ENSG00000101333|ENSG00000165629|ENSG00000172115|ENSG00000196549|ENSG00000131174|ENSG00000138814|ENSG00000156052|ENSG00000004779|ENSG00000128609|ENSG00000116459|ENSG00000143801|ENSG00000166313|ENSG00000130203|ENSG00000139180…	http://www.genome.jp/kegg-bin/show_pathway?hsa05010/hsa:9377%09red/hsa:3708%09red/hsa:23236%09red/hsa:374291%09red/hsa:516%09red/hsa:515%09red/hsa:840%09red/hsa:518%09red/hsa:6622%09red/hsa:5530%09red/hsa:8851%09red/hsa:4716%09red/hsa:83464%09red/hsa:5664%09red/hsa:51107%09red/hsa:5332%09red/hsa:4718%09red/hsa:7388%09red/hsa:5595%09red/hsa:4698%09red/hsa:2081%09red/hsa:7381%09red/hsa:54205%09red/…
Pyrimidine metabolism	KEGG PATHWAY	hsa00240	28	107	0.00191327	0.0193966	ENSG00000156136|ENSG00000228049|ENSG00000148229|ENSG00000188641|ENSG00000163882|ENSG00000141698|ENSG00000113356|ENSG00000125877|ENSG00000143156|ENSG00000186184|ENSG00000105849|ENSG00000099817|ENSG00000114491|ENSG00000102967|ENSG00000143179|ENSG00000106628|ENSG00000137054|ENSG00000130717|ENSG00000128951|ENSG00000100479|ENSG00000135318|ENSG00000168393|ENSG00000179958|ENSG00000168002|ENSG00000198056…	http://www.genome.jp/kegg-bin/show_pathway?hsa00240/hsa:4907%09red/hsa:5427%09red/hsa:3704%09red/hsa:221830%09red/hsa:1723%09red/hsa:83549%09red/hsa:51082%09red/hsa:5434%09red/hsa:64425%09red/hsa:5437%09red/hsa:1633%09red/hsa:115024%09red/hsa:1854%09red/hsa:5557%09red/hsa:246721%09red/hsa:54107%09red/hsa:29922%09red/hsa:10622%09red/hsa:7371%09red/hsa:1806%09red/hsa:953%09red/hsa:7372%09red/hsa:18…
Longevity regulating pathway - multiple species	KEGG PATHWAY	hsa04213	20	66	0.00199706	0.0195712	ENSG00000162409|ENSG00000133124|ENSG00000175634|ENSG00000132356|ENSG00000121691|ENSG00000109971|ENSG00000106617|ENSG00000173110|ENSG00000142208|ENSG00000126803|ENSG00000142875|ENSG00000078295|ENSG00000117020|ENSG00000171608|ENSG00000096717|ENSG00000116478|ENSG00000118689|ENSG00000148730|ENSG00000196591|ENSG00000164742	http://www.genome.jp/kegg-bin/show_pathway?hsa04213/hsa:1979%09red/hsa:5293%09red/hsa:107%09red/hsa:10000%09red/hsa:6199%09red/hsa:3306%09red/hsa:5567%09red/hsa:8471%09red/hsa:3312%09red/hsa:23411%09red/hsa:3310%09red/hsa:51422%09red/hsa:847%09red/hsa:5562%09red/hsa:5563%09red/hsa:3066%09red/hsa:108%09red/hsa:3065%09red/hsa:207%09red/hsa:2309%09red
Sphingolipid metabolism	KEGG PATHWAY	hsa00600	16	47	0.0020918	0.0198384	ENSG00000204386|ENSG00000172296|ENSG00000166311|ENSG00000172292|ENSG00000102393|ENSG00000078124|ENSG00000135587|ENSG00000174607|ENSG00000162139|ENSG00000126821|ENSG00000119537|ENSG00000177628|ENSG00000148154|ENSG00000054983|ENSG00000104763|ENSG00000164023	http://www.genome.jp/kegg-bin/show_pathway?hsa00600/hsa:166929%09red/hsa:2581%09red/hsa:427%09red/hsa:7357%09red/hsa:2531%09red/hsa:7368%09red/hsa:2629%09red/hsa:6609%09red/hsa:10825%09red/hsa:55331%09red/hsa:2717%09red/hsa:6610%09red/hsa:55304%09red/hsa:81537%09red/hsa:4758%09red/hsa:253782%09red
Epstein-Barr virus infection	KEGG PATHWAY	hsa05169	45	204	0.00220547	0.0202627	ENSG00000170312|ENSG00000163636|ENSG00000162434|ENSG00000082898|ENSG00000171791|ENSG00000163882|ENSG00000196498|ENSG00000113356|ENSG00000082512|ENSG00000127191|ENSG00000104825|ENSG00000196591|ENSG00000161057|ENSG00000136997|ENSG00000186184|ENSG00000142208|ENSG00000145386|ENSG00000108984|ENSG00000171608|ENSG00000099817|ENSG00000231389|ENSG00000197170|ENSG00000164924|ENSG00000028839|ENSG00000185627…	http://www.genome.jp/kegg-bin/show_pathway?hsa05169/hsa:7514%09red/hsa:983%09red/hsa:10000%09red/hsa:596%09red/hsa:6850%09red/hsa:1017%09red/hsa:5901%09red/hsa:51082%09red/hsa:7128%09red/hsa:7534%09red/hsa:5434%09red/hsa:5436%09red/hsa:5437%09red/hsa:3312%09red/hsa:3310%09red/hsa:7188%09red/hsa:3065%09red/hsa:3066%09red/hsa:5706%09red/hsa:5707%09red/hsa:3105%09red/hsa:7186%09red/hsa:5608%09red/hs…
Endocytosis	KEGG PATHWAY	hsa04144	55	264	0.00233139	0.0207706	ENSG00000137486|ENSG00000089006|ENSG00000072274|ENSG00000114423|ENSG00000106799|ENSG00000148341|ENSG00000206503|ENSG00000165527|ENSG00000063245|ENSG00000108774|ENSG00000163558|ENSG00000125388|ENSG00000107295|ENSG00000163513|ENSG00000141971|ENSG00000112305|ENSG00000049759|ENSG00000153071|ENSG00000241685|ENSG00000109971|ENSG00000133612|ENSG00000085832|ENSG00000107242|ENSG00000147010|ENSG00000140464…	http://www.genome.jp/kegg-bin/show_pathway?hsa04144/hsa:5584%09red/hsa:30011%09red/hsa:8395%09red/hsa:409%09red/hsa:408%09red/hsa:157%09red/hsa:3815%09red/hsa:154%09red/hsa:6643%09red/hsa:10552%09red/hsa:25978%09red/hsa:93343%09red/hsa:51324%09red/hsa:60682%09red/hsa:9372%09red/hsa:2149%09red/hsa:868%09red/hsa:81873%09red/hsa:29934%09red/hsa:2869%09red/hsa:3312%09red/hsa:3310%09red/hsa:51100%09re…
Notch signaling pathway	KEGG PATHWAY	hsa04330	16	48	0.00248976	0.0213728	ENSG00000090932|ENSG00000196498|ENSG00000143801|ENSG00000134250|ENSG00000114315|ENSG00000114166|ENSG00000101384|ENSG00000138613|ENSG00000117362|ENSG00000163840|ENSG00000161202|ENSG00000171611|ENSG00000116478|ENSG00000196591|ENSG00000184384|ENSG00000004975	http://www.genome.jp/kegg-bin/show_pathway?hsa04330/hsa:151636%09red/hsa:9612%09red/hsa:171558%09red/hsa:8850%09red/hsa:51107%09red/hsa:1856%09red/hsa:1857%09red/hsa:3065%09red/hsa:5664%09red/hsa:84441%09red/hsa:3066%09red/hsa:83464%09red/hsa:182%09red/hsa:10683%09red/hsa:3280%09red/hsa:4853%09red
Peroxisome	KEGG PATHWAY	hsa04146	23	83	0.00254438	0.0213728	ENSG00000115425|ENSG00000018510|ENSG00000139197|ENSG00000138413|ENSG00000113790|ENSG00000127980|ENSG00000101986|ENSG00000164751|ENSG00000215193|ENSG00000121691|ENSG00000151726|ENSG00000136881|ENSG00000117450|ENSG00000161533|ENSG00000101417|ENSG00000197601|ENSG00000166821|ENSG00000034693|ENSG00000123983|ENSG00000198721|ENSG00000068366|ENSG00000064763|ENSG00000103150	http://www.genome.jp/kegg-bin/show_pathway?hsa04146/hsa:8504%09red/hsa:570%09red/hsa:8540%09red/hsa:55670%09red/hsa:55825%09red/hsa:215%09red/hsa:5828%09red/hsa:84188%09red/hsa:3417%09red/hsa:5052%09red/hsa:2181%09red/hsa:2180%09red/hsa:2182%09red/hsa:11264%09red/hsa:55711%09red/hsa:5830%09red/hsa:8800%09red/hsa:51%09red/hsa:23417%09red/hsa:847%09red/hsa:1962%09red/hsa:10455%09red/hsa:5189%09red
Synaptic vesicle cycle	KEGG PATHWAY	hsa04721	19	64	0.0030872	0.0252121	ENSG00000130477|ENSG00000136854|ENSG00000117410|ENSG00000159720|ENSG00000198722|ENSG00000131100|ENSG00000132639|ENSG00000155097|ENSG00000113732|ENSG00000185883|ENSG00000105402|ENSG00000147416|ENSG00000100554|ENSG00000047249|ENSG00000105929|ENSG00000166900|ENSG00000136888|ENSG00000128524|ENSG00000105649	http://www.genome.jp/kegg-bin/show_pathway?hsa04721/hsa:8992%09red/hsa:5864%09red/hsa:8775%09red/hsa:51606%09red/hsa:9296%09red/hsa:23025%09red/hsa:6809%09red/hsa:533%09red/hsa:51382%09red/hsa:50617%09red/hsa:10497%09red/hsa:528%09red/hsa:529%09red/hsa:526%09red/hsa:6812%09red/hsa:527%09red/hsa:9114%09red/hsa:9550%09red/hsa:6616%09red
Fatty acid degradation	KEGG PATHWAY	hsa00071	15	45	0.00334978	0.0259111	ENSG00000196177|ENSG00000068366|ENSG00000198721|ENSG00000072210|ENSG00000197894|ENSG00000105607|ENSG00000075239|ENSG00000151726|ENSG00000123983|ENSG00000110090|ENSG00000113790|ENSG00000167315|ENSG00000164904|ENSG00000161533|ENSG00000137124	http://www.genome.jp/kegg-bin/show_pathway?hsa00071/hsa:224%09red/hsa:51%09red/hsa:36%09red/hsa:38%09red/hsa:1374%09red/hsa:2639%09red/hsa:219%09red/hsa:128%09red/hsa:1962%09red/hsa:501%09red/hsa:10449%09red/hsa:10455%09red/hsa:2181%09red/hsa:2180%09red/hsa:2182%09red
Cysteine and methionine metabolism	KEGG PATHWAY	hsa00270	15	45	0.00334978	0.0259111	ENSG00000145293|ENSG00000116649|ENSG00000102172|ENSG00000134333|ENSG00000038274|ENSG00000014641|ENSG00000128309|ENSG00000001084|ENSG00000099810|ENSG00000111716|ENSG00000166796|ENSG00000151224|ENSG00000158467|ENSG00000123505|ENSG00000149089	http://www.genome.jp/kegg-bin/show_pathway?hsa00270/hsa:4143%09red/hsa:2729%09red/hsa:23382%09red/hsa:3945%09red/hsa:51074%09red/hsa:3948%09red/hsa:262%09red/hsa:4190%09red/hsa:27430%09red/hsa:6723%09red/hsa:6611%09red/hsa:4357%09red/hsa:3939%09red/hsa:4507%09red/hsa:58478%09red
Huntington's disease	KEGG PATHWAY	hsa05016	42	192	0.00343718	0.0259111	ENSG00000169021|ENSG00000114446|ENSG00000173660|ENSG00000108179|ENSG00000117118|ENSG00000163882|ENSG00000213585|ENSG00000154518|ENSG00000116459|ENSG00000108064|ENSG00000213619|ENSG00000196591|ENSG00000178741|ENSG00000141384|ENSG00000150995|ENSG00000151729|ENSG00000165629|ENSG00000172115|ENSG00000109819|ENSG00000131174|ENSG00000099817|ENSG00000156052|ENSG00000128609|ENSG00000028839|ENSG00000139180…	http://www.genome.jp/kegg-bin/show_pathway?hsa05016/hsa:9377%09red/hsa:3708%09red/hsa:6875%09red/hsa:10105%09red/hsa:23236%09red/hsa:516%09red/hsa:515%09red/hsa:7416%09red/hsa:518%09red/hsa:4722%09red/hsa:5434%09red/hsa:5436%09red/hsa:5437%09red/hsa:4716%09red/hsa:7019%09red/hsa:3065%09red/hsa:3066%09red/hsa:246721%09red/hsa:4718%09red/hsa:7388%09red/hsa:374291%09red/hsa:4698%09red/hsa:5332%09red…
AMPK signaling pathway	KEGG PATHWAY	hsa04152	30	125	0.00404283	0.0292321	ENSG00000133124|ENSG00000114268|ENSG00000160741|ENSG00000082146|ENSG00000170525|ENSG00000175634|ENSG00000142208|ENSG00000004660|ENSG00000145386|ENSG00000103319|ENSG00000159346|ENSG00000171608|ENSG00000109819|ENSG00000066044|ENSG00000132356|ENSG00000066027|ENSG00000162409|ENSG00000135932|ENSG00000102547|ENSG00000067057|ENSG00000117020|ENSG00000096717|ENSG00000118689|ENSG00000152556|ENSG00000099194…	http://www.genome.jp/kegg-bin/show_pathway?hsa04152/hsa:5562%09red/hsa:10000%09red/hsa:81617%09red/hsa:1374%09red/hsa:55437%09red/hsa:51422%09red/hsa:890%09red/hsa:51719%09red/hsa:5210%09red/hsa:5213%09red/hsa:5214%09red/hsa:200186%09red/hsa:1994%09red/hsa:8471%09red/hsa:6199%09red/hsa:5293%09red/hsa:55012%09red/hsa:207%09red/hsa:29904%09red/hsa:51094%09red/hsa:5525%09red/hsa:23417%09red/hsa:2341…
Glutathione metabolism	KEGG PATHWAY	hsa00480	16	51	0.00407658	0.0292321	ENSG00000008394|ENSG00000116649|ENSG00000102172|ENSG00000168765|ENSG00000002549|ENSG00000213366|ENSG00000006625|ENSG00000138413|ENSG00000148834|ENSG00000001084|ENSG00000143198|ENSG00000084207|ENSG00000104687|ENSG00000171848|ENSG00000134202|ENSG00000174156	http://www.genome.jp/kegg-bin/show_pathway?hsa00480/hsa:2729%09red/hsa:2940%09red/hsa:2936%09red/hsa:6241%09red/hsa:2947%09red/hsa:2946%09red/hsa:2948%09red/hsa:9446%09red/hsa:3417%09red/hsa:2950%09red/hsa:51056%09red/hsa:4259%09red/hsa:6723%09red/hsa:79017%09red/hsa:6611%09red/hsa:4257%09red
Protein processing in endoplasmic reticulum	KEGG PATHWAY	hsa04141	37	167	0.00483399	0.0333588	ENSG00000120694|ENSG00000086619|ENSG00000104723|ENSG00000106803|ENSG00000171791|ENSG00000103266|ENSG00000197930|ENSG00000127191|ENSG00000111885|ENSG00000155660|ENSG00000072401|ENSG00000114850|ENSG00000198168|ENSG00000066427|ENSG00000180667|ENSG00000197442|ENSG00000239264|ENSG00000134001|ENSG00000179218|ENSG00000025796|ENSG00000096384|ENSG00000107262|ENSG00000102580|ENSG00000133265|ENSG00000077232…	http://www.genome.jp/kegg-bin/show_pathway?hsa04141/hsa:9601%09red/hsa:573%09red/hsa:596%09red/hsa:55432%09red/hsa:11231%09red/hsa:258010%09red/hsa:578%09red/hsa:23640%09red/hsa:4121%09red/hsa:10808%09red/hsa:29979%09red/hsa:91445%09red/hsa:4287%09red/hsa:54431%09red/hsa:2081%09red/hsa:6747%09red/hsa:3312%09red/hsa:3310%09red/hsa:7991%09red/hsa:5886%09red/hsa:7186%09red/hsa:7184%09red/hsa:30001%0…
Signaling pathways regulating pluripotency of stem cells	KEGG PATHWAY	hsa04550	33	144	0.00487901	0.0333588	ENSG00000008083|ENSG00000016082|ENSG00000126934|ENSG00000123612|ENSG00000162434|ENSG00000269897|ENSG00000140836|ENSG00000115170|ENSG00000138696|ENSG00000102882|ENSG00000180628|ENSG00000155760|ENSG00000004975|ENSG00000174804|ENSG00000169884|ENSG00000077782|ENSG00000113594|ENSG00000142208|ENSG00000171608|ENSG00000125378|ENSG00000161202|ENSG00000157240|ENSG00000103126|ENSG00000168283|ENSG00000163251…	http://www.genome.jp/kegg-bin/show_pathway?hsa04550/hsa:10000%09red/hsa:3977%09red/hsa:648%09red/hsa:5595%09red/hsa:3720%09red/hsa:8312%09red/hsa:8313%09red/hsa:324%09red/hsa:1856%09red/hsa:1857%09red/hsa:5605%09red/hsa:7855%09red/hsa:8324%09red/hsa:652%09red/hsa:1499%09red/hsa:3670%09red/hsa:658%09red/hsa:463%09red/hsa:5293%09red/hsa:3716%09red/hsa:4609%09red/hsa:8322%09red/hsa:8321%09red/hsa:20…
Sphingolipid signaling pathway	KEGG PATHWAY	hsa04071	29	123	0.00572698	0.0382666	ENSG00000126934|ENSG00000171791|ENSG00000102882|ENSG00000127191|ENSG00000117984|ENSG00000172296|ENSG00000066027|ENSG00000172292|ENSG00000164023|ENSG00000142208|ENSG00000171608|ENSG00000033327|ENSG00000156052|ENSG00000127955|ENSG00000166311|ENSG00000065135|ENSG00000075651|ENSG00000126821|ENSG00000117020|ENSG00000101333|ENSG00000182621|ENSG00000092020|ENSG00000087088|ENSG00000197442|ENSG00000136238…	http://www.genome.jp/kegg-bin/show_pathway?hsa04071/hsa:427%09red/hsa:10000%09red/hsa:596%09red/hsa:23236%09red/hsa:10672%09red/hsa:81537%09red/hsa:1509%09red/hsa:6609%09red/hsa:5605%09red/hsa:4363%09red/hsa:7186%09red/hsa:253782%09red/hsa:5337%09red/hsa:166929%09red/hsa:5595%09red/hsa:5332%09red/hsa:5293%09red/hsa:581%09red/hsa:55012%09red/hsa:5879%09red/hsa:6610%09red/hsa:207%09red/hsa:2773%09r…
Adherens junction	KEGG PATHWAY	hsa04520	20	74	0.00589545	0.0385169	ENSG00000196396|ENSG00000019549|ENSG00000105976|ENSG00000006607|ENSG00000095637|ENSG00000077782|ENSG00000106799|ENSG00000136238|ENSG00000132970|ENSG00000112290|ENSG00000138795|ENSG00000130396|ENSG00000177707|ENSG00000176105|ENSG00000102882|ENSG00000163513|ENSG00000168036|ENSG00000173482|ENSG00000117155|ENSG00000066032	http://www.genome.jp/kegg-bin/show_pathway?hsa04520/hsa:8936%09red/hsa:5595%09red/hsa:7525%09red/hsa:6591%09red/hsa:1499%09red/hsa:4301%09red/hsa:4233%09red/hsa:7048%09red/hsa:7046%09red/hsa:25945%09red/hsa:51176%09red/hsa:2260%09red/hsa:5879%09red/hsa:5770%09red/hsa:1496%09red/hsa:10580%09red/hsa:9855%09red/hsa:10810%09red/hsa:5797%09red/hsa:117178%09red
Colorectal cancer	KEGG PATHWAY	hsa05210	18	64	0.00623389	0.0398427	ENSG00000138795|ENSG00000172115|ENSG00000168036|ENSG00000087088|ENSG00000136997|ENSG00000103126|ENSG00000106799|ENSG00000136238|ENSG00000171791|ENSG00000142208|ENSG00000168646|ENSG00000134982|ENSG00000117020|ENSG00000171608|ENSG00000170345|ENSG00000102882|ENSG00000095002|ENSG00000163513	http://www.genome.jp/kegg-bin/show_pathway?hsa05210/hsa:5595%09red/hsa:1499%09red/hsa:10000%09red/hsa:4609%09red/hsa:207%09red/hsa:54205%09red/hsa:5293%09red/hsa:581%09red/hsa:7046%09red/hsa:51176%09red/hsa:5879%09red/hsa:596%09red/hsa:4436%09red/hsa:2353%09red/hsa:324%09red/hsa:8313%09red/hsa:8312%09red/hsa:7048%09red
Fatty acid metabolism	KEGG PATHWAY	hsa01212	15	49	0.00640116	0.0400413	ENSG00000100294|ENSG00000196177|ENSG00000197977|ENSG00000170522|ENSG00000115425|ENSG00000075239|ENSG00000151726|ENSG00000123983|ENSG00000099194|ENSG00000110090|ENSG00000113790|ENSG00000131238|ENSG00000068366|ENSG00000167315|ENSG00000161533	http://www.genome.jp/kegg-bin/show_pathway?hsa01212/hsa:1374%09red/hsa:54898%09red/hsa:51%09red/hsa:36%09red/hsa:38%09red/hsa:10449%09red/hsa:5538%09red/hsa:6319%09red/hsa:1962%09red/hsa:55825%09red/hsa:79071%09red/hsa:2181%09red/hsa:2180%09red/hsa:27349%09red/hsa:2182%09red
Morphine addiction	KEGG PATHWAY	hsa05032	23	91	0.00655085	0.040124	ENSG00000137486|ENSG00000087258|ENSG00000166206|ENSG00000069966|ENSG00000125388|ENSG00000172572|ENSG00000100077|ENSG00000151834|ENSG00000141480|ENSG00000127955|ENSG00000114450|ENSG00000184588|ENSG00000174021|ENSG00000065135|ENSG00000268089|ENSG00000142875|ENSG00000078295|ENSG00000242616|ENSG00000198873|ENSG00000164742|ENSG00000113448|ENSG00000186297|ENSG00000198055	http://www.genome.jp/kegg-bin/show_pathway?hsa05032/hsa:5144%09red/hsa:59345%09red/hsa:409%09red/hsa:408%09red/hsa:5142%09red/hsa:157%09red/hsa:2868%09red/hsa:2869%09red/hsa:2790%09red/hsa:107%09red/hsa:108%09red/hsa:10681%09red/hsa:2562%09red/hsa:2773%09red/hsa:5139%09red/hsa:2787%09red/hsa:55879%09red/hsa:2870%09red/hsa:2770%09red/hsa:2775%09red/hsa:5567%09red/hsa:2558%09red/hsa:2555%09red
beta-Alanine metabolism	KEGG PATHWAY	hsa00410	11	31	0.0077817	0.0466902	ENSG00000198130|ENSG00000102172|ENSG00000072210|ENSG00000116649|ENSG00000144644|ENSG00000133313|ENSG00000188641|ENSG00000113790|ENSG00000103150|ENSG00000137124|ENSG00000164904	http://www.genome.jp/kegg-bin/show_pathway?hsa00410/hsa:224%09red/hsa:1806%09red/hsa:219%09red/hsa:23417%09red/hsa:339896%09red/hsa:1962%09red/hsa:501%09red/hsa:6723%09red/hsa:6611%09red/hsa:26275%09red/hsa:55748%09red
Other glycan degradation	KEGG PATHWAY	hsa00511	8	18	0.00801909	0.0471522	ENSG00000204386|ENSG00000162139|ENSG00000213614|ENSG00000167280|ENSG00000177628|ENSG00000179163|ENSG00000049860|ENSG00000109323	http://www.genome.jp/kegg-bin/show_pathway?hsa00511/hsa:64772%09red/hsa:2517%09red/hsa:4758%09red/hsa:2629%09red/hsa:10825%09red/hsa:4126%09red/hsa:3074%09red/hsa:3073%09red
Small cell lung cancer	KEGG PATHWAY	hsa05222	22	88	0.00855896	0.0488149	ENSG00000171791|ENSG00000125952|ENSG00000082512|ENSG00000127191|ENSG00000091136|ENSG00000101197|ENSG00000172115|ENSG00000169031|ENSG00000142208|ENSG00000171608|ENSG00000143171|ENSG00000105173|ENSG00000050555|ENSG00000135446|ENSG00000123374|ENSG00000196878|ENSG00000117020|ENSG00000101680|ENSG00000123975|ENSG00000136997|ENSG00000101412|ENSG00000077092	http://www.genome.jp/kegg-bin/show_pathway?hsa05222/hsa:10000%09red/hsa:596%09red/hsa:79444%09red/hsa:3914%09red/hsa:1019%09red/hsa:1017%09red/hsa:6258%09red/hsa:4149%09red/hsa:7188%09red/hsa:7186%09red/hsa:3912%09red/hsa:54205%09red/hsa:5293%09red/hsa:898%09red/hsa:207%09red/hsa:1285%09red/hsa:5915%09red/hsa:1164%09red/hsa:10319%09red/hsa:284217%09red/hsa:4609%09red/hsa:1869%09red
Collecting duct acid secretion	KEGG PATHWAY	hsa04966	10	27	0.00867506	0.0488149	ENSG00000100554|ENSG00000159720|ENSG00000131100|ENSG00000155097|ENSG00000113732|ENSG00000185883|ENSG00000147416|ENSG00000105929|ENSG00000136888|ENSG00000128524	http://www.genome.jp/kegg-bin/show_pathway?hsa04966/hsa:8992%09red/hsa:9296%09red/hsa:9550%09red/hsa:51382%09red/hsa:50617%09red/hsa:528%09red/hsa:529%09red/hsa:526%09red/hsa:527%09red/hsa:9114%09red
Inositol phosphate metabolism	KEGG PATHWAY	hsa00562	19	72	0.00879996	0.0488149	ENSG00000166908|ENSG00000139505|ENSG00000104331|ENSG00000141401|ENSG00000133731|ENSG00000101333|ENSG00000151689|ENSG00000087053|ENSG00000155252|ENSG00000115020|ENSG00000103502|ENSG00000107242|ENSG00000171608|ENSG00000143772|ENSG00000151151|ENSG00000100605|ENSG00000182621|ENSG00000111669|ENSG00000114805	http://www.genome.jp/kegg-bin/show_pathway?hsa00562/hsa:200576%09red/hsa:54928%09red/hsa:8395%09red/hsa:5332%09red/hsa:253430%09red/hsa:3705%09red/hsa:10423%09red/hsa:5293%09red/hsa:3612%09red/hsa:3613%09red/hsa:3707%09red/hsa:23236%09red/hsa:3628%09red/hsa:8898%09red/hsa:7167%09red/hsa:55361%09red/hsa:9107%09red/hsa:23007%09red/hsa:79837%09red
Insulin signaling pathway	KEGG PATHWAY	hsa04910	31	141	0.0101481	0.0534978	ENSG00000114302|ENSG00000114423|ENSG00000137312|ENSG00000159399|ENSG00000156515|ENSG00000163558|ENSG00000102882|ENSG00000119729|ENSG00000100504|ENSG00000005249|ENSG00000126934|ENSG00000175634|ENSG00000196396|ENSG00000180008|ENSG00000156510|ENSG00000142208|ENSG00000171608|ENSG00000109819|ENSG00000126767|ENSG00000132356|ENSG00000162409|ENSG00000137154|ENSG00000173281|ENSG00000132825|ENSG00000142875…	http://www.genome.jp/kegg-bin/show_pathway?hsa04910/hsa:5584%09red/hsa:8651%09red/hsa:10000%09red/hsa:51422%09red/hsa:2002%09red/hsa:868%09red/hsa:80201%09red/hsa:5577%09red/hsa:5576%09red/hsa:5605%09red/hsa:10580%09red/hsa:5562%09red/hsa:6194%09red/hsa:5595%09red/hsa:8471%09red/hsa:6199%09red/hsa:9322%09red/hsa:5293%09red/hsa:122809%09red/hsa:3098%09red/hsa:3099%09red/hsa:207%09red/hsa:5509%09re…
Epithelial cell signaling in Helicobacter pylori infection	KEGG PATHWAY	hsa05120	18	68	0.0103243	0.0534978	ENSG00000155097|ENSG00000105976|ENSG00000117410|ENSG00000159720|ENSG00000131100|ENSG00000128524|ENSG00000136238|ENSG00000113732|ENSG00000100554|ENSG00000185883|ENSG00000147416|ENSG00000149269|ENSG00000047249|ENSG00000103653|ENSG00000105929|ENSG00000136888|ENSG00000158769|ENSG00000106100	http://www.genome.jp/kegg-bin/show_pathway?hsa05120/hsa:8992%09red/hsa:527%09red/hsa:51606%09red/hsa:9296%09red/hsa:9550%09red/hsa:533%09red/hsa:4233%09red/hsa:1445%09red/hsa:51382%09red/hsa:5058%09red/hsa:50617%09red/hsa:5879%09red/hsa:528%09red/hsa:529%09red/hsa:526%09red/hsa:10392%09red/hsa:9114%09red/hsa:50848%09red
Non-alcoholic fatty liver disease (NAFLD)	KEGG PATHWAY	hsa04932	33	153	0.01034	0.0534978	ENSG00000178607|ENSG00000173660|ENSG00000117118|ENSG00000134001|ENSG00000127191|ENSG00000213619|ENSG00000178741|ENSG00000140990|ENSG00000169021|ENSG00000173327|ENSG00000197442|ENSG00000172115|ENSG00000142208|ENSG00000159346|ENSG00000171608|ENSG00000131174|ENSG00000132356|ENSG00000162409|ENSG00000128609|ENSG00000139180|ENSG00000165806|ENSG00000160712|ENSG00000115286|ENSG00000117020|ENSG00000156467…	http://www.genome.jp/kegg-bin/show_pathway?hsa04932/hsa:9377%09red/hsa:10000%09red/hsa:51422%09red/hsa:840%09red/hsa:22877%09red/hsa:4716%09red/hsa:7381%09red/hsa:7186%09red/hsa:4718%09red/hsa:7388%09red/hsa:374291%09red/hsa:4698%09red/hsa:2081%09red/hsa:54205%09red/hsa:5293%09red/hsa:7384%09red/hsa:581%09red/hsa:7386%09red/hsa:5879%09red/hsa:1327%09red/hsa:4296%09red/hsa:207%09red/hsa:6390%09red…
Phosphatidylinositol signaling system	KEGG PATHWAY	hsa04070	24	101	0.010372	0.0534978	ENSG00000104331|ENSG00000155252|ENSG00000087053|ENSG00000168781|ENSG00000103502|ENSG00000101290|ENSG00000139505|ENSG00000150995|ENSG00000133731|ENSG00000101333|ENSG00000151689|ENSG00000107242|ENSG00000171608|ENSG00000100605|ENSG00000163624|ENSG00000115020|ENSG00000155099|ENSG00000141401|ENSG00000182621|ENSG00000157680|ENSG00000166908|ENSG00000151151|ENSG00000153933|ENSG00000143772	http://www.genome.jp/kegg-bin/show_pathway?hsa04070/hsa:3708%09red/hsa:200576%09red/hsa:8395%09red/hsa:9162%09red/hsa:23236%09red/hsa:3707%09red/hsa:3628%09red/hsa:79837%09red/hsa:54928%09red/hsa:9677%09red/hsa:10423%09red/hsa:8898%09red/hsa:8760%09red/hsa:5332%09red/hsa:253430%09red/hsa:5293%09red/hsa:3612%09red/hsa:3613%09red/hsa:3705%09red/hsa:55529%09red/hsa:1040%09red/hsa:9107%09red/hsa:5536…
Glycosphingolipid biosynthesis - ganglio series	KEGG PATHWAY	hsa00604	7	15	0.0106123	0.0537931	ENSG00000115525|ENSG00000111728|ENSG00000160408|ENSG00000213614|ENSG00000049860|ENSG00000184005|ENSG00000169359	http://www.genome.jp/kegg-bin/show_pathway?hsa00604/hsa:256435%09red/hsa:9197%09red/hsa:6489%09red/hsa:8869%09red/hsa:3074%09red/hsa:3073%09red/hsa:30815%09red
Wnt signaling pathway	KEGG PATHWAY	hsa04310	31	142	0.0110076	0.0539592	ENSG00000116161|ENSG00000112033|ENSG00000163637|ENSG00000168646|ENSG00000138795|ENSG00000155760|ENSG00000004975|ENSG00000174804|ENSG00000169884|ENSG00000168772|ENSG00000076716|ENSG00000161202|ENSG00000138814|ENSG00000157240|ENSG00000102312|ENSG00000095739|ENSG00000103126|ENSG00000163251|ENSG00000142875|ENSG00000134982|ENSG00000168036|ENSG00000182621|ENSG00000173218|ENSG00000177565|ENSG00000104290…	http://www.genome.jp/kegg-bin/show_pathway?hsa04310/hsa:64840%09red/hsa:23236%09red/hsa:4040%09red/hsa:8312%09red/hsa:8313%09red/hsa:25805%09red/hsa:23401%09red/hsa:5530%09red/hsa:23500%09red/hsa:1856%09red/hsa:1857%09red/hsa:2239%09red/hsa:7855%09red/hsa:81839%09red/hsa:5332%09red/hsa:79718%09red/hsa:1499%09red/hsa:27101%09red/hsa:5879%09red/hsa:8322%09red/hsa:8321%09red/hsa:324%09red/hsa:7976%0…
Fc gamma R-mediated phagocytosis	KEGG PATHWAY	hsa04666	23	96	0.0110224	0.0539592	ENSG00000165527|ENSG00000102882|ENSG00000241685|ENSG00000145555|ENSG00000175634|ENSG00000277443|ENSG00000132970|ENSG00000142208|ENSG00000107242|ENSG00000149269|ENSG00000033327|ENSG00000112290|ENSG00000148180|ENSG00000165025|ENSG00000116711|ENSG00000075651|ENSG00000006747|ENSG00000136950|ENSG00000117020|ENSG00000163932|ENSG00000171608|ENSG00000143226|ENSG00000136238	http://www.genome.jp/kegg-bin/show_pathway?hsa04666/hsa:8395%09red/hsa:5580%09red/hsa:5321%09red/hsa:10000%09red/hsa:10552%09red/hsa:6850%09red/hsa:5058%09red/hsa:4651%09red/hsa:85477%09red/hsa:2212%09red/hsa:382%09red/hsa:4082%09red/hsa:5337%09red/hsa:5595%09red/hsa:81873%09red/hsa:6199%09red/hsa:5293%09red/hsa:5879%09red/hsa:207%09red/hsa:10810%09red/hsa:2934%09red/hsa:9846%09red/hsa:8936%09red
Base excision repair	KEGG PATHWAY	hsa03410	11	33	0.0111956	0.0539592	ENSG00000132646|ENSG00000139372|ENSG00000100479|ENSG00000065057|ENSG00000148229|ENSG00000100823|ENSG00000143799|ENSG00000168496|ENSG00000070501|ENSG00000189403|ENSG00000106628	http://www.genome.jp/kegg-bin/show_pathway?hsa03410/hsa:6996%09red/hsa:54107%09red/hsa:4913%09red/hsa:5427%09red/hsa:3146%09red/hsa:5425%09red/hsa:5423%09red/hsa:142%09red/hsa:328%09red/hsa:2237%09red/hsa:5111%09red
Bacterial invasion of epithelial cells	KEGG PATHWAY	hsa05100	20	81	0.0131255	0.0622405	ENSG00000125354|ENSG00000177105|ENSG00000241685|ENSG00000184640|ENSG00000105976|ENSG00000114423|ENSG00000105974|ENSG00000180096|ENSG00000164402|ENSG00000198087|ENSG00000105971|ENSG00000100167|ENSG00000136950|ENSG00000136238|ENSG00000085733|ENSG00000171608|ENSG00000112290|ENSG00000066032|ENSG00000114790|ENSG00000168036	http://www.genome.jp/kegg-bin/show_pathway?hsa05100/hsa:23607%09red/hsa:868%09red/hsa:857%09red/hsa:81873%09red/hsa:55964%09red/hsa:2017%09red/hsa:5293%09red/hsa:4233%09red/hsa:8936%09red/hsa:10552%09red/hsa:26084%09red/hsa:5879%09red/hsa:23157%09red/hsa:1499%09red/hsa:1496%09red/hsa:858%09red/hsa:391%09red/hsa:23176%09red/hsa:1731%09red/hsa:10801%09red
Neurotrophin signaling pathway	KEGG PATHWAY	hsa04722	27	122	0.0145976	0.067884	ENSG00000126934|ENSG00000171791|ENSG00000100784|ENSG00000102882|ENSG00000104825|ENSG00000111252|ENSG00000071242|ENSG00000141522|ENSG00000134243|ENSG00000142208|ENSG00000171608|ENSG00000110851|ENSG00000143801|ENSG00000177189|ENSG00000116473|ENSG00000117020|ENSG00000095015|ENSG00000118689|ENSG00000198909|ENSG00000087088|ENSG00000163932|ENSG00000197442|ENSG00000136238|ENSG00000137764|ENSG00000152495…	http://www.genome.jp/kegg-bin/show_pathway?hsa04722/hsa:5580%09red/hsa:10000%09red/hsa:596%09red/hsa:9252%09red/hsa:5906%09red/hsa:5607%09red/hsa:6272%09red/hsa:5605%09red/hsa:5664%09red/hsa:5595%09red/hsa:8767%09red/hsa:6196%09red/hsa:6197%09red/hsa:4794%09red/hsa:5293%09red/hsa:10019%09red/hsa:4793%09red/hsa:581%09red/hsa:5879%09red/hsa:207%09red/hsa:814%09red/hsa:4217%09red/hsa:4215%09red/hsa:…
Phagosome	KEGG PATHWAY	hsa04145	32	152	0.0150873	0.067884	ENSG00000072274|ENSG00000073060|ENSG00000079950|ENSG00000206503|ENSG00000108774|ENSG00000159720|ENSG00000231389|ENSG00000179218|ENSG00000113732|ENSG00000038945|ENSG00000123416|ENSG00000135047|ENSG00000204267|ENSG00000105929|ENSG00000047249|ENSG00000168394|ENSG00000115020|ENSG00000117410|ENSG00000158560|ENSG00000003056|ENSG00000155097|ENSG00000136888|ENSG00000128524|ENSG00000104833|ENSG00000100554…	http://www.genome.jp/kegg-bin/show_pathway?hsa04145/hsa:200576%09red/hsa:6891%09red/hsa:6890%09red/hsa:10952%09red/hsa:529%09red/hsa:533%09red/hsa:50617%09red/hsa:3105%09red/hsa:1780%09red/hsa:949%09red/hsa:2212%09red/hsa:9550%09red/hsa:7037%09red/hsa:9114%09red/hsa:8417%09red/hsa:51382%09red/hsa:5878%09red/hsa:5879%09red/hsa:528%09red/hsa:10382%09red/hsa:526%09red/hsa:527%09red/hsa:4074%09red/hs…
Arginine and proline metabolism	KEGG PATHWAY	hsa00330	14	50	0.0152282	0.067884	ENSG00000223572|ENSG00000102172|ENSG00000072210|ENSG00000002549|ENSG00000133313|ENSG00000065154|ENSG00000141504|ENSG00000116649|ENSG00000081181|ENSG00000130066|ENSG00000164904|ENSG00000137124|ENSG00000123505|ENSG00000237289	http://www.genome.jp/kegg-bin/show_pathway?hsa00330/hsa:224%09red/hsa:1159%09red/hsa:219%09red/hsa:4942%09red/hsa:548596%09red/hsa:384%09red/hsa:51056%09red/hsa:6611%09red/hsa:262%09red/hsa:501%09red/hsa:6723%09red/hsa:112483%09red/hsa:6303%09red/hsa:55748%09red
Citrate cycle (TCA cycle)	KEGG PATHWAY	hsa00020	10	30	0.0152393	0.067884	ENSG00000091483|ENSG00000014641|ENSG00000122729|ENSG00000138413|ENSG00000117118|ENSG00000173599|ENSG00000163541|ENSG00000150768|ENSG00000131828|ENSG00000166411	http://www.genome.jp/kegg-bin/show_pathway?hsa00020/hsa:6390%09red/hsa:8802%09red/hsa:3417%09red/hsa:48%09red/hsa:4190%09red/hsa:2271%09red/hsa:5091%09red/hsa:1737%09red/hsa:3419%09red/hsa:5160%09red
Apoptosis	KEGG PATHWAY	hsa04210	30	142	0.0174805	0.0764203	ENSG00000134001|ENSG00000126934|ENSG00000171791|ENSG00000164733|ENSG00000136943|ENSG00000102882|ENSG00000127191|ENSG00000103811|ENSG00000117984|ENSG00000150995|ENSG00000123416|ENSG00000197442|ENSG00000172115|ENSG00000142208|ENSG00000156709|ENSG00000171608|ENSG00000135047|ENSG00000163629|ENSG00000170345|ENSG00000135116|ENSG00000165806|ENSG00000176619|ENSG00000143799|ENSG00000117020|ENSG00000174080…	http://www.genome.jp/kegg-bin/show_pathway?hsa04210/hsa:3708%09red/hsa:10000%09red/hsa:596%09red/hsa:578%09red/hsa:840%09red/hsa:27429%09red/hsa:1522%09red/hsa:5783%09red/hsa:1508%09red/hsa:1509%09red/hsa:5605%09red/hsa:9131%09red/hsa:2353%09red/hsa:7186%09red/hsa:8722%09red/hsa:5595%09red/hsa:2081%09red/hsa:54205%09red/hsa:5293%09red/hsa:581%09red/hsa:142%09red/hsa:84823%09red/hsa:207%09red/hsa:…
Estrogen signaling pathway	KEGG PATHWAY	hsa04915	23	101	0.0176754	0.0764203	ENSG00000126934|ENSG00000087258|ENSG00000102882|ENSG00000150995|ENSG00000101333|ENSG00000142208|ENSG00000171608|ENSG00000096384|ENSG00000170345|ENSG00000096060|ENSG00000156052|ENSG00000127955|ENSG00000065135|ENSG00000109971|ENSG00000126803|ENSG00000142875|ENSG00000078295|ENSG00000117020|ENSG00000182621|ENSG00000164742|ENSG00000166598|ENSG00000163932|ENSG00000173110	http://www.genome.jp/kegg-bin/show_pathway?hsa04915/hsa:3708%09red/hsa:5580%09red/hsa:10000%09red/hsa:23236%09red/hsa:3312%09red/hsa:3310%09red/hsa:5605%09red/hsa:107%09red/hsa:108%09red/hsa:2353%09red/hsa:7184%09red/hsa:5595%09red/hsa:5332%09red/hsa:5293%09red/hsa:2776%09red/hsa:207%09red/hsa:2773%09red/hsa:2770%09red/hsa:3326%09red/hsa:2775%09red/hsa:3306%09red/hsa:2289%09red/hsa:5567%09red
PPAR signaling pathway	KEGG PATHWAY	hsa03320	18	73	0.0181635	0.0773921	ENSG00000167114|ENSG00000099194|ENSG00000068366|ENSG00000083807|ENSG00000164687|ENSG00000164434|ENSG00000151726|ENSG00000198814|ENSG00000123983|ENSG00000155368|ENSG00000110090|ENSG00000113790|ENSG00000147872|ENSG00000095637|ENSG00000143171|ENSG00000135929|ENSG00000112033|ENSG00000161533	http://www.genome.jp/kegg-bin/show_pathway?hsa03320/hsa:6258%09red/hsa:1593%09red/hsa:1622%09red/hsa:10580%09red/hsa:51%09red/hsa:2171%09red/hsa:1374%09red/hsa:10999%09red/hsa:2710%09red/hsa:6319%09red/hsa:2173%09red/hsa:5467%09red/hsa:123%09red/hsa:10998%09red/hsa:1962%09red/hsa:2181%09red/hsa:2180%09red/hsa:2182%09red
Glucagon signaling pathway	KEGG PATHWAY	hsa04922	23	102	0.0193223	0.0811536	ENSG00000160741|ENSG00000166796|ENSG00000100504|ENSG00000171314|ENSG00000150995|ENSG00000101333|ENSG00000142208|ENSG00000275993|ENSG00000109819|ENSG00000138814|ENSG00000132356|ENSG00000156052|ENSG00000162409|ENSG00000142875|ENSG00000078295|ENSG00000117020|ENSG00000111716|ENSG00000096717|ENSG00000131828|ENSG00000182621|ENSG00000134333|ENSG00000106617|ENSG00000110090	http://www.genome.jp/kegg-bin/show_pathway?hsa04922/hsa:3708%09red/hsa:10000%09red/hsa:1374%09red/hsa:23236%09red/hsa:51422%09red/hsa:3939%09red/hsa:5530%09red/hsa:102724428%09red/hsa:108%09red/hsa:10891%09red/hsa:5332%09red/hsa:3945%09red/hsa:3948%09red/hsa:200186%09red/hsa:207%09red/hsa:2776%09red/hsa:5836%09red/hsa:5223%09red/hsa:23411%09red/hsa:5567%09red/hsa:5562%09red/hsa:5563%09red/hsa:516…
MAPK signaling pathway	KEGG PATHWAY	hsa04010	48	257	0.0218568	0.0905058	ENSG00000137486|ENSG00000138166|ENSG00000126934|ENSG00000106799|ENSG00000125952|ENSG00000164086|ENSG00000100784|ENSG00000127191|ENSG00000102882|ENSG00000073803|ENSG00000008735|ENSG00000120875|ENSG00000108984|ENSG00000173327|ENSG00000143507|ENSG00000197442|ENSG00000129682|ENSG00000077782|ENSG00000109971|ENSG00000142208|ENSG00000163513|ENSG00000149269|ENSG00000158050|ENSG00000170345|ENSG00000141480…	http://www.genome.jp/kegg-bin/show_pathway?hsa04010/hsa:409%09red/hsa:408%09red/hsa:10000%09red/hsa:9252%09red/hsa:2122%09red/hsa:781%09red/hsa:5321%09red/hsa:4216%09red/hsa:2258%09red/hsa:5906%09red/hsa:23542%09red/hsa:51776%09red/hsa:4149%09red/hsa:3312%09red/hsa:2002%09red/hsa:3310%09red/hsa:5607%09red/hsa:7867%09red/hsa:5058%09red/hsa:25780%09red/hsa:2353%09red/hsa:7186%09red/hsa:5608%09red/h…
Sulfur metabolism	KEGG PATHWAY	hsa00920	5	10	0.0244094	0.0996715	ENSG00000138801|ENSG00000104331|ENSG00000172115|ENSG00000128309|ENSG00000105755	http://www.genome.jp/kegg-bin/show_pathway?hsa00920/hsa:4357%09red/hsa:54205%09red/hsa:23474%09red/hsa:9061%09red/hsa:54928%09red
HIF-1 signaling pathway	KEGG PATHWAY	hsa04066	23	105	0.0249877	0.0999641	ENSG00000072274|ENSG00000126934|ENSG00000159399|ENSG00000171791|ENSG00000156515|ENSG00000152256|ENSG00000269858|ENSG00000102882|ENSG00000170525|ENSG00000175634|ENSG00000156510|ENSG00000142208|ENSG00000171608|ENSG00000102144|ENSG00000137154|ENSG00000160712|ENSG00000100292|ENSG00000143437|ENSG00000117020|ENSG00000131828|ENSG00000134333|ENSG00000149925|ENSG00000129521	http://www.genome.jp/kegg-bin/show_pathway?hsa04066/hsa:10000%09red/hsa:405%09red/hsa:596%09red/hsa:3939%09red/hsa:112398%09red/hsa:112399%09red/hsa:5605%09red/hsa:5230%09red/hsa:7037%09red/hsa:5595%09red/hsa:226%09red/hsa:3162%09red/hsa:6199%09red/hsa:6194%09red/hsa:3570%09red/hsa:5293%09red/hsa:3098%09red/hsa:3099%09red/hsa:207%09red/hsa:5209%09red/hsa:80201%09red/hsa:5163%09red/hsa:5160%09red
Endometrial cancer	KEGG PATHWAY	hsa05213	14	54	0.025161	0.0999641	ENSG00000138795|ENSG00000126767|ENSG00000168036|ENSG00000126934|ENSG00000136997|ENSG00000103126|ENSG00000142208|ENSG00000168646|ENSG00000134982|ENSG00000117020|ENSG00000171608|ENSG00000066032|ENSG00000102882|ENSG00000118689	http://www.genome.jp/kegg-bin/show_pathway?hsa05213/hsa:5595%09red/hsa:1499%09red/hsa:10000%09red/hsa:207%09red/hsa:5293%09red/hsa:2002%09red/hsa:5605%09red/hsa:51176%09red/hsa:8312%09red/hsa:1496%09red/hsa:4609%09red/hsa:324%09red/hsa:8313%09red/hsa:2309%09red
Adipocytokine signaling pathway	KEGG PATHWAY	hsa04920	17	71	0.0263433	0.101907	ENSG00000162409|ENSG00000133124|ENSG00000068366|ENSG00000146232|ENSG00000151726|ENSG00000106617|ENSG00000123983|ENSG00000142208|ENSG00000004660|ENSG00000110090|ENSG00000159346|ENSG00000117020|ENSG00000109819|ENSG00000143171|ENSG00000127191|ENSG00000104825|ENSG00000132356	http://www.genome.jp/kegg-bin/show_pathway?hsa04920/hsa:6258%09red/hsa:8471%09red/hsa:10000%09red/hsa:2181%09red/hsa:4794%09red/hsa:1374%09red/hsa:4793%09red/hsa:51422%09red/hsa:84254%09red/hsa:7186%09red/hsa:10891%09red/hsa:5563%09red/hsa:5562%09red/hsa:51094%09red/hsa:207%09red/hsa:2180%09red/hsa:2182%09red
Antigen processing and presentation	KEGG PATHWAY	hsa04612	17	71	0.0263433	0.101907	ENSG00000131467|ENSG00000133111|ENSG00000170606|ENSG00000135047|ENSG00000109971|ENSG00000166710|ENSG00000231389|ENSG00000179218|ENSG00000164733|ENSG00000216490|ENSG00000206503|ENSG00000100600|ENSG00000126803|ENSG00000096384|ENSG00000204267|ENSG00000173110|ENSG00000168394	http://www.genome.jp/kegg-bin/show_pathway?hsa04612/hsa:10437%09red/hsa:6891%09red/hsa:6890%09red/hsa:3308%09red/hsa:567%09red/hsa:1514%09red/hsa:1508%09red/hsa:3310%09red/hsa:3306%09red/hsa:3312%09red/hsa:811%09red/hsa:3113%09red/hsa:3105%09red/hsa:3326%09red/hsa:5641%09red/hsa:10197%09red/hsa:5994%09red
Basal cell carcinoma	KEGG PATHWAY	hsa05217	14	55	0.0282608	0.107905	ENSG00000174804|ENSG00000169884|ENSG00000104290|ENSG00000103126|ENSG00000163251|ENSG00000168646|ENSG00000134982|ENSG00000138795|ENSG00000125378|ENSG00000161202|ENSG00000168036|ENSG00000157240|ENSG00000155760|ENSG00000004975	http://www.genome.jp/kegg-bin/show_pathway?hsa05217/hsa:652%09red/hsa:8312%09red/hsa:1499%09red/hsa:7855%09red/hsa:8313%09red/hsa:1856%09red/hsa:1857%09red/hsa:51176%09red/hsa:7480%09red/hsa:8322%09red/hsa:8321%09red/hsa:324%09red/hsa:7976%09red/hsa:8324%09red
Platelet activation	KEGG PATHWAY	hsa04611	26	125	0.0295118	0.111237	ENSG00000169860|ENSG00000185532|ENSG00000163558|ENSG00000102882|ENSG00000152402|ENSG00000150995|ENSG00000101333|ENSG00000142208|ENSG00000171608|ENSG00000156052|ENSG00000127955|ENSG00000165025|ENSG00000118640|ENSG00000065135|ENSG00000116711|ENSG00000142875|ENSG00000116473|ENSG00000078295|ENSG00000117020|ENSG00000182621|ENSG00000164742|ENSG00000181104|ENSG00000092531|ENSG00000110799|ENSG00000143226…	http://www.genome.jp/kegg-bin/show_pathway?hsa04611/hsa:3708%09red/hsa:5584%09red/hsa:5028%09red/hsa:5321%09red/hsa:10000%09red/hsa:10672%09red/hsa:23236%09red/hsa:8773%09red/hsa:6850%09red/hsa:5332%09red/hsa:2149%09red/hsa:5906%09red/hsa:2212%09red/hsa:107%09red/hsa:108%09red/hsa:7450%09red/hsa:5595%09red/hsa:5592%09red/hsa:5293%09red/hsa:207%09red/hsa:2773%09red/hsa:2770%09red/hsa:2776%09red/hs…
Longevity regulating pathway	KEGG PATHWAY	hsa04211	21	96	0.0314762	0.117139	ENSG00000162409|ENSG00000133124|ENSG00000175634|ENSG00000132356|ENSG00000121691|ENSG00000087088|ENSG00000106617|ENSG00000142208|ENSG00000004660|ENSG00000142875|ENSG00000078295|ENSG00000159346|ENSG00000117020|ENSG00000109819|ENSG00000171608|ENSG00000096717|ENSG00000123395|ENSG00000149212|ENSG00000118689|ENSG00000152495|ENSG00000164742	http://www.genome.jp/kegg-bin/show_pathway?hsa04211/hsa:143686%09red/hsa:5293%09red/hsa:8471%09red/hsa:10000%09red/hsa:5567%09red/hsa:814%09red/hsa:6199%09red/hsa:84254%09red/hsa:23411%09red/hsa:581%09red/hsa:51422%09red/hsa:847%09red/hsa:10891%09red/hsa:5563%09red/hsa:107%09red/hsa:108%09red/hsa:5562%09red/hsa:51094%09red/hsa:207%09red/hsa:60673%09red/hsa:2309%09red
Circadian rhythm	KEGG PATHWAY	hsa04710	9	30	0.0340358	0.124843	ENSG00000126368|ENSG00000162409|ENSG00000123095|ENSG00000133794|ENSG00000106617|ENSG00000049246|ENSG00000134107|ENSG00000008405|ENSG00000132356	http://www.genome.jp/kegg-bin/show_pathway?hsa04710/hsa:406%09red/hsa:8553%09red/hsa:9572%09red/hsa:51422%09red/hsa:8863%09red/hsa:5562%09red/hsa:5563%09red/hsa:79365%09red/hsa:1407%09red
Glutamatergic synapse	KEGG PATHWAY	hsa04724	24	115	0.0343955	0.124843	ENSG00000087258|ENSG00000135821|ENSG00000170579|ENSG00000069966|ENSG00000102882|ENSG00000150995|ENSG00000101333|ENSG00000100077|ENSG00000144935|ENSG00000138814|ENSG00000156052|ENSG00000127955|ENSG00000114450|ENSG00000174021|ENSG00000065135|ENSG00000116711|ENSG00000075651|ENSG00000142875|ENSG00000078295|ENSG00000242616|ENSG00000079215|ENSG00000182621|ENSG00000164742|ENSG00000152413	http://www.genome.jp/kegg-bin/show_pathway?hsa04724/hsa:3708%09red/hsa:59345%09red/hsa:5321%09red/hsa:157%09red/hsa:23236%09red/hsa:5530%09red/hsa:6507%09red/hsa:2790%09red/hsa:7220%09red/hsa:9229%09red/hsa:107%09red/hsa:108%09red/hsa:10681%09red/hsa:5337%09red/hsa:5595%09red/hsa:5332%09red/hsa:9456%09red/hsa:2787%09red/hsa:2773%09red/hsa:2770%09red/hsa:2776%09red/hsa:2775%09red/hsa:2752%09red/hs…
Choline metabolism in cancer	KEGG PATHWAY	hsa05231	22	104	0.0371692	0.131148	ENSG00000110721|ENSG00000126934|ENSG00000157680|ENSG00000120992|ENSG00000111666|ENSG00000102882|ENSG00000175634|ENSG00000132970|ENSG00000142208|ENSG00000107242|ENSG00000171608|ENSG00000112290|ENSG00000170345|ENSG00000116711|ENSG00000102230|ENSG00000075651|ENSG00000117020|ENSG00000070214|ENSG00000153933|ENSG00000136238|ENSG00000170962|ENSG00000143036	http://www.genome.jp/kegg-bin/show_pathway?hsa05231/hsa:8395%09red/hsa:9162%09red/hsa:5321%09red/hsa:10000%09red/hsa:10434%09red/hsa:23446%09red/hsa:9468%09red/hsa:1119%09red/hsa:5605%09red/hsa:2353%09red/hsa:5337%09red/hsa:5595%09red/hsa:6199%09red/hsa:5293%09red/hsa:5879%09red/hsa:207%09red/hsa:10810%09red/hsa:80310%09red/hsa:56994%09red/hsa:8936%09red/hsa:126969%09red/hsa:8526%09red
Rap1 signaling pathway	KEGG PATHWAY	hsa04015	40	216	0.0372657	0.131148	ENSG00000115825|ENSG00000156299|ENSG00000126934|ENSG00000087258|ENSG00000169860|ENSG00000163558|ENSG00000102882|ENSG00000049130|ENSG00000168036|ENSG00000091428|ENSG00000184304|ENSG00000184349|ENSG00000129682|ENSG00000077782|ENSG00000142208|ENSG00000082074|ENSG00000108984|ENSG00000171608|ENSG00000081026|ENSG00000156052|ENSG00000173511|ENSG00000127955|ENSG00000006607|ENSG00000065135|ENSG00000150630…	http://www.genome.jp/kegg-bin/show_pathway?hsa04015/hsa:5584%09red/hsa:5028%09red/hsa:10000%09red/hsa:3815%09red/hsa:2533%09red/hsa:23236%09red/hsa:11069%09red/hsa:260425%09red/hsa:5587%09red/hsa:10636%09red/hsa:2149%09red/hsa:2258%09red/hsa:5906%09red/hsa:23683%09red/hsa:4301%09red/hsa:7074%09red/hsa:5605%09red/hsa:25780%09red/hsa:107%09red/hsa:108%09red/hsa:2260%09red/hsa:9855%09red/hsa:5608%09…
Mineral absorption	KEGG PATHWAY	hsa04978	13	52	0.0374708	0.131148	ENSG00000183023|ENSG00000071967|ENSG00000111424|ENSG00000164647|ENSG00000100292|ENSG00000167996|ENSG00000110911|ENSG00000125148|ENSG00000136868|ENSG00000177556|ENSG00000165240|ENSG00000092439|ENSG00000069849	http://www.genome.jp/kegg-bin/show_pathway?hsa04978/hsa:538%09red/hsa:2495%09red/hsa:4891%09red/hsa:475%09red/hsa:1317%09red/hsa:79901%09red/hsa:7421%09red/hsa:3162%09red/hsa:6546%09red/hsa:4502%09red/hsa:483%09red/hsa:26872%09red/hsa:54822%09red
Glycerolipid metabolism	KEGG PATHWAY	hsa00561	14	59	0.0434865	0.150412	ENSG00000172197|ENSG00000134324|ENSG00000072210|ENSG00000085662|ENSG00000102393|ENSG00000198814|ENSG00000157680|ENSG00000158669|ENSG00000153933|ENSG00000164904|ENSG00000119927|ENSG00000137124|ENSG00000026652|ENSG00000143797	http://www.genome.jp/kegg-bin/show_pathway?hsa00561/hsa:57678%09red/hsa:224%09red/hsa:231%09red/hsa:9162%09red/hsa:129642%09red/hsa:56895%09red/hsa:137964%09red/hsa:23175%09red/hsa:2710%09red/hsa:219%09red/hsa:501%09red/hsa:2717%09red/hsa:154141%09red/hsa:8526%09red
Valine, leucine and isoleucine degradation	KEGG PATHWAY	hsa00280	12	48	0.0444753	0.151214	ENSG00000198130|ENSG00000196177|ENSG00000072210|ENSG00000075239|ENSG00000078070|ENSG00000083720|ENSG00000072506|ENSG00000113790|ENSG00000167315|ENSG00000164904|ENSG00000137124|ENSG00000148090	http://www.genome.jp/kegg-bin/show_pathway?hsa00280/hsa:224%09red/hsa:3028%09red/hsa:5019%09red/hsa:38%09red/hsa:36%09red/hsa:549%09red/hsa:1962%09red/hsa:501%09red/hsa:10449%09red/hsa:56922%09red/hsa:219%09red/hsa:26275%09red
Nitrogen metabolism	KEGG PATHWAY	hsa00910	6	17	0.045504	0.151214	ENSG00000182890|ENSG00000118298|ENSG00000185015|ENSG00000135821|ENSG00000178538|ENSG00000021826	http://www.genome.jp/kegg-bin/show_pathway?hsa00910/hsa:767%09red/hsa:2747%09red/hsa:1373%09red/hsa:2752%09red/hsa:23632%09red/hsa:377677%09red
Propanoate metabolism	KEGG PATHWAY	hsa00640	9	32	0.0455132	0.151214	ENSG00000198130|ENSG00000134333|ENSG00000075239|ENSG00000093144|ENSG00000113790|ENSG00000163541|ENSG00000111716|ENSG00000166796|ENSG00000103150	http://www.genome.jp/kegg-bin/show_pathway?hsa00640/hsa:8802%09red/hsa:55862%09red/hsa:3945%09red/hsa:23417%09red/hsa:38%09red/hsa:3948%09red/hsa:1962%09red/hsa:3939%09red/hsa:26275%09red
Toxoplasmosis	KEGG PATHWAY	hsa05145	24	119	0.045904	0.151214	ENSG00000087258|ENSG00000162434|ENSG00000171791|ENSG00000102882|ENSG00000104825|ENSG00000091136|ENSG00000101197|ENSG00000168811|ENSG00000231389|ENSG00000172115|ENSG00000142208|ENSG00000108984|ENSG00000171608|ENSG00000127955|ENSG00000065135|ENSG00000109971|ENSG00000108179|ENSG00000050555|ENSG00000126803|ENSG00000185338|ENSG00000117020|ENSG00000196878|ENSG00000101680|ENSG00000173110	http://www.genome.jp/kegg-bin/show_pathway?hsa05145/hsa:8651%09red/hsa:10000%09red/hsa:596%09red/hsa:10105%09red/hsa:3912%09red/hsa:3914%09red/hsa:3592%09red/hsa:3312%09red/hsa:3310%09red/hsa:5608%09red/hsa:5595%09red/hsa:79444%09red/hsa:54205%09red/hsa:5293%09red/hsa:4793%09red/hsa:3716%09red/hsa:207%09red/hsa:2773%09red/hsa:2770%09red/hsa:2775%09red/hsa:3306%09red/hsa:3113%09red/hsa:10319%09red…
RNA degradation	KEGG PATHWAY	hsa03018	17	77	0.04629	0.151214	ENSG00000166889|ENSG00000075914|ENSG00000090621|ENSG00000178896|ENSG00000130713|ENSG00000123737|ENSG00000197223|ENSG00000140395|ENSG00000067057|ENSG00000107371|ENSG00000113013|ENSG00000077348|ENSG00000144381|ENSG00000070756|ENSG00000133639|ENSG00000152556|ENSG00000128534	http://www.genome.jp/kegg-bin/show_pathway?hsa03018/hsa:694%09red/hsa:80349%09red/hsa:8761%09red/hsa:56915%09red/hsa:23404%09red/hsa:23016%09red/hsa:5393%09red/hsa:51691%09red/hsa:3329%09red/hsa:3313%09red/hsa:10438%09red/hsa:26986%09red/hsa:5213%09red/hsa:5214%09red/hsa:219988%09red/hsa:51010%09red/hsa:54512%09red
Circadian entrainment	KEGG PATHWAY	hsa04713	20	95	0.0469272	0.151611	ENSG00000127955|ENSG00000114450|ENSG00000101333|ENSG00000065135|ENSG00000087258|ENSG00000078295|ENSG00000049246|ENSG00000100784|ENSG00000142875|ENSG00000170345|ENSG00000150995|ENSG00000242616|ENSG00000069966|ENSG00000185532|ENSG00000102882|ENSG00000174021|ENSG00000152402|ENSG00000182621|ENSG00000164742|ENSG00000156052	http://www.genome.jp/kegg-bin/show_pathway?hsa04713/hsa:3708%09red/hsa:2773%09red/hsa:5595%09red/hsa:59345%09red/hsa:2776%09red/hsa:5592%09red/hsa:2775%09red/hsa:2790%09red/hsa:9252%09red/hsa:2977%09red/hsa:2787%09red/hsa:2770%09red/hsa:23236%09red/hsa:5567%09red/hsa:8863%09red/hsa:107%09red/hsa:108%09red/hsa:10681%09red/hsa:2353%09red/hsa:5332%09red
Glyoxylate and dicarboxylate metabolism	KEGG PATHWAY	hsa00630	8	28	0.0540647	0.167714	ENSG00000176974|ENSG00000121691|ENSG00000140905|ENSG00000075239|ENSG00000014641|ENSG00000184207|ENSG00000122729|ENSG00000135821	http://www.genome.jp/kegg-bin/show_pathway?hsa00630/hsa:2653%09red/hsa:38%09red/hsa:2752%09red/hsa:48%09red/hsa:6470%09red/hsa:847%09red/hsa:4190%09red/hsa:283871%09red
Progesterone-mediated oocyte maturation	KEGG PATHWAY	hsa04914	20	97	0.0546372	0.167714	ENSG00000164109|ENSG00000127564|ENSG00000071242|ENSG00000164045|ENSG00000065135|ENSG00000107864|ENSG00000177189|ENSG00000142208|ENSG00000142875|ENSG00000078295|ENSG00000170312|ENSG00000117020|ENSG00000171608|ENSG00000096384|ENSG00000053900|ENSG00000123374|ENSG00000102882|ENSG00000145386|ENSG00000164742|ENSG00000127955	http://www.genome.jp/kegg-bin/show_pathway?hsa04914/hsa:993%09red/hsa:2773%09red/hsa:5595%09red/hsa:890%09red/hsa:3326%09red/hsa:9088%09red/hsa:10000%09red/hsa:6196%09red/hsa:6197%09red/hsa:5293%09red/hsa:2770%09red/hsa:22849%09red/hsa:5567%09red/hsa:983%09red/hsa:29945%09red/hsa:107%09red/hsa:108%09red/hsa:4085%09red/hsa:207%09red/hsa:1017%09red
Hippo signaling pathway	KEGG PATHWAY	hsa04390	29	153	0.0549581	0.167714	ENSG00000019549|ENSG00000150672|ENSG00000106799|ENSG00000168646|ENSG00000163558|ENSG00000138795|ENSG00000138696|ENSG00000114978|ENSG00000168036|ENSG00000155760|ENSG00000163513|ENSG00000174804|ENSG00000169884|ENSG00000125378|ENSG00000103126|ENSG00000161202|ENSG00000004975|ENSG00000157240|ENSG00000164924|ENSG00000132849|ENSG00000074219|ENSG00000163251|ENSG00000134982|ENSG00000126016|ENSG00000134376…	http://www.genome.jp/kegg-bin/show_pathway?hsa04390/hsa:5584%09red/hsa:8463%09red/hsa:8312%09red/hsa:8313%09red/hsa:1740%09red/hsa:7534%09red/hsa:1856%09red/hsa:1857%09red/hsa:10207%09red/hsa:7855%09red/hsa:55233%09red/hsa:652%09red/hsa:658%09red/hsa:1499%09red/hsa:6591%09red/hsa:8322%09red/hsa:8321%09red/hsa:324%09red/hsa:7976%09red/hsa:8324%09red/hsa:92597%09red/hsa:23418%09red/hsa:7046%09red/h…
Biosynthesis of unsaturated fatty acids	KEGG PATHWAY	hsa01040	7	23	0.0551999	0.167714	ENSG00000099194|ENSG00000170522|ENSG00000115425|ENSG00000197977|ENSG00000097021|ENSG00000136881|ENSG00000161533	http://www.genome.jp/kegg-bin/show_pathway?hsa01040/hsa:54898%09red/hsa:51%09red/hsa:6319%09red/hsa:55825%09red/hsa:79071%09red/hsa:11332%09red/hsa:570%09red
Mismatch repair	KEGG PATHWAY	hsa03430	7	23	0.0551999	0.167714	ENSG00000132646|ENSG00000174371|ENSG00000133119|ENSG00000111445|ENSG00000049541|ENSG00000095002|ENSG00000106628	http://www.genome.jp/kegg-bin/show_pathway?hsa03430/hsa:9156%09red/hsa:4436%09red/hsa:5425%09red/hsa:5982%09red/hsa:5983%09red/hsa:5111%09red/hsa:5985%09red
Herpes simplex infection	KEGG PATHWAY	hsa05168	34	185	0.0553343	0.167714	ENSG00000134001|ENSG00000170312|ENSG00000162434|ENSG00000164342|ENSG00000108561|ENSG00000111727|ENSG00000206503|ENSG00000067066|ENSG00000082512|ENSG00000127191|ENSG00000104825|ENSG00000135828|ENSG00000263528|ENSG00000141384|ENSG00000168811|ENSG00000231389|ENSG00000172115|ENSG00000115267|ENSG00000140464|ENSG00000204267|ENSG00000170345|ENSG00000185745|ENSG00000157873|ENSG00000028839|ENSG00000133794…	http://www.genome.jp/kegg-bin/show_pathway?hsa05168/hsa:6891%09red/hsa:6890%09red/hsa:6875%09red/hsa:406%09red/hsa:708%09red/hsa:3150%09red/hsa:983%09red/hsa:1017%09red/hsa:6428%09red/hsa:3592%09red/hsa:7098%09red/hsa:3455%09red/hsa:3434%09red/hsa:29915%09red/hsa:7188%09red/hsa:1965%09red/hsa:2353%09red/hsa:7186%09red/hsa:8764%09red/hsa:64135%09red/hsa:54205%09red/hsa:5371%09red/hsa:3716%09red/hs…
Ras signaling pathway	KEGG PATHWAY	hsa04014	41	231	0.0571534	0.171354	ENSG00000134954|ENSG00000126934|ENSG00000108774|ENSG00000069966|ENSG00000165527|ENSG00000102882|ENSG00000197283|ENSG00000123739|ENSG00000184481|ENSG00000184349|ENSG00000129682|ENSG00000077782|ENSG00000142208|ENSG00000049130|ENSG00000149269|ENSG00000033327|ENSG00000157557|ENSG00000126767|ENSG00000176485|ENSG00000173511|ENSG00000114450|ENSG00000174021|ENSG00000156299|ENSG00000144837|ENSG00000116711…	http://www.genome.jp/kegg-bin/show_pathway?hsa04014/hsa:59345%09red/hsa:5063%09red/hsa:2260%09red/hsa:10000%09red/hsa:2790%09red/hsa:3815%09red/hsa:51365%09red/hsa:2002%09red/hsa:7074%09red/hsa:5321%09red/hsa:4303%09red/hsa:2258%09red/hsa:5906%09red/hsa:81579%09red/hsa:4301%09red/hsa:5605%09red/hsa:8831%09red/hsa:5058%09red/hsa:25780%09red/hsa:382%09red/hsa:10681%09red/hsa:5337%09red/hsa:23179%09…
Butirosin and neomycin biosynthesis	KEGG PATHWAY	hsa00524	3	5	0.0577007	0.171354	ENSG00000156510|ENSG00000159399|ENSG00000156515	http://www.genome.jp/kegg-bin/show_pathway?hsa00524/hsa:80201%09red/hsa:3098%09red/hsa:3099%09red
Amyotrophic lateral sclerosis (ALS)	KEGG PATHWAY	hsa05014	12	51	0.0612742	0.180146	ENSG00000130204|ENSG00000277586|ENSG00000121691|ENSG00000197442|ENSG00000172115|ENSG00000171791|ENSG00000108984|ENSG00000136238|ENSG00000087088|ENSG00000158882|ENSG00000138814|ENSG00000173992	http://www.genome.jp/kegg-bin/show_pathway?hsa05014/hsa:4747%09red/hsa:84134%09red/hsa:5530%09red/hsa:596%09red/hsa:9973%09red/hsa:581%09red/hsa:4217%09red/hsa:847%09red/hsa:5879%09red/hsa:54205%09red/hsa:5608%09red/hsa:10452%09red
Starch and sucrose metabolism	KEGG PATHWAY	hsa00500	13	57	0.0627566	0.181697	ENSG00000257335|ENSG00000197594|ENSG00000156510|ENSG00000165434|ENSG00000159399|ENSG00000156515|ENSG00000079739|ENSG00000169299|ENSG00000109814|ENSG00000169764|ENSG00000162688|ENSG00000100504|ENSG00000105220	http://www.genome.jp/kegg-bin/show_pathway?hsa00500/hsa:178%09red/hsa:7360%09red/hsa:5836%09red/hsa:7358%09red/hsa:8972%09red/hsa:80201%09red/hsa:283209%09red/hsa:5236%09red/hsa:3098%09red/hsa:3099%09red/hsa:55276%09red/hsa:2821%09red/hsa:5167%09red
Folate biosynthesis	KEGG PATHWAY	hsa00790	5	14	0.063688	0.181697	ENSG00000131979|ENSG00000116096|ENSG00000137563|ENSG00000151552|ENSG00000124615	http://www.genome.jp/kegg-bin/show_pathway?hsa00790/hsa:8836%09red/hsa:4337%09red/hsa:2643%09red/hsa:6697%09red/hsa:5860%09red
Glycosphingolipid biosynthesis - globo series	KEGG PATHWAY	hsa00603	5	14	0.063688	0.181697	ENSG00000102393|ENSG00000213614|ENSG00000111728|ENSG00000049860|ENSG00000198951	http://www.genome.jp/kegg-bin/show_pathway?hsa00603/hsa:4668%09red/hsa:3074%09red/hsa:6489%09red/hsa:3073%09red/hsa:2717%09red
Renal cell carcinoma	KEGG PATHWAY	hsa05211	15	69	0.0642739	0.181697	ENSG00000134954|ENSG00000117020|ENSG00000105976|ENSG00000126934|ENSG00000143437|ENSG00000149269|ENSG00000129521|ENSG00000142208|ENSG00000116473|ENSG00000269858|ENSG00000136238|ENSG00000171608|ENSG00000102882|ENSG00000091483|ENSG00000077264	http://www.genome.jp/kegg-bin/show_pathway?hsa05211/hsa:2113%09red/hsa:5595%09red/hsa:5063%09red/hsa:5906%09red/hsa:10000%09red/hsa:405%09red/hsa:5293%09red/hsa:112398%09red/hsa:5058%09red/hsa:4233%09red/hsa:112399%09red/hsa:5605%09red/hsa:5879%09red/hsa:2271%09red/hsa:207%09red
Prion diseases	KEGG PATHWAY	hsa05020	9	35	0.0671161	0.187925	ENSG00000126934|ENSG00000087088|ENSG00000120738|ENSG00000142875|ENSG00000149294|ENSG00000168439|ENSG00000102882|ENSG00000126767|ENSG00000154654	http://www.genome.jp/kegg-bin/show_pathway?hsa05020/hsa:5595%09red/hsa:4684%09red/hsa:4685%09red/hsa:2002%09red/hsa:581%09red/hsa:5567%09red/hsa:5605%09red/hsa:1958%09red/hsa:10963%09red
Regulation of lipolysis in adipocytes	KEGG PATHWAY	hsa04923	13	58	0.0689138	0.190121	ENSG00000133124|ENSG00000127955|ENSG00000065135|ENSG00000142208|ENSG00000011198|ENSG00000142875|ENSG00000078295|ENSG00000117020|ENSG00000171608|ENSG00000185532|ENSG00000176485|ENSG00000164742|ENSG00000169252	http://www.genome.jp/kegg-bin/show_pathway?hsa04923/hsa:154%09red/hsa:2773%09red/hsa:2770%09red/hsa:5293%09red/hsa:5592%09red/hsa:10000%09red/hsa:51099%09red/hsa:8471%09red/hsa:5567%09red/hsa:107%09red/hsa:108%09red/hsa:207%09red/hsa:11145%09red
Gap junction	KEGG PATHWAY	hsa04540	18	88	0.0691939	0.190121	ENSG00000127955|ENSG00000150995|ENSG00000170312|ENSG00000126934|ENSG00000065135|ENSG00000101333|ENSG00000142875|ENSG00000078295|ENSG00000123416|ENSG00000137764|ENSG00000170962|ENSG00000185532|ENSG00000102882|ENSG00000182621|ENSG00000104833|ENSG00000152402|ENSG00000164742|ENSG00000156052	http://www.genome.jp/kegg-bin/show_pathway?hsa04540/hsa:3708%09red/hsa:2773%09red/hsa:5595%09red/hsa:983%09red/hsa:2776%09red/hsa:5592%09red/hsa:10382%09red/hsa:2770%09red/hsa:23236%09red/hsa:5607%09red/hsa:5567%09red/hsa:5605%09red/hsa:80310%09red/hsa:107%09red/hsa:108%09red/hsa:2977%09red/hsa:10376%09red/hsa:5332%09red
Cholinergic synapse	KEGG PATHWAY	hsa04725	22	113	0.0704674	0.191828	ENSG00000087258|ENSG00000171791|ENSG00000069966|ENSG00000102882|ENSG00000150995|ENSG00000101333|ENSG00000142208|ENSG00000171608|ENSG00000170345|ENSG00000156052|ENSG00000127955|ENSG00000114450|ENSG00000174021|ENSG00000065135|ENSG00000185760|ENSG00000142875|ENSG00000078295|ENSG00000117020|ENSG00000242616|ENSG00000182621|ENSG00000164742|ENSG00000152495	http://www.genome.jp/kegg-bin/show_pathway?hsa04725/hsa:3708%09red/hsa:59345%09red/hsa:10000%09red/hsa:2790%09red/hsa:596%09red/hsa:23236%09red/hsa:56479%09red/hsa:107%09red/hsa:108%09red/hsa:10681%09red/hsa:2353%09red/hsa:5595%09red/hsa:5332%09red/hsa:5293%09red/hsa:2787%09red/hsa:207%09red/hsa:2773%09red/hsa:2770%09red/hsa:2776%09red/hsa:2775%09red/hsa:814%09red/hsa:5567%09red
Retrograde endocannabinoid signaling	KEGG PATHWAY	hsa04723	20	101	0.0726433	0.195679	ENSG00000127955|ENSG00000114450|ENSG00000065135|ENSG00000087258|ENSG00000268089|ENSG00000101333|ENSG00000166206|ENSG00000186297|ENSG00000142875|ENSG00000078295|ENSG00000150995|ENSG00000151834|ENSG00000069966|ENSG00000102882|ENSG00000174021|ENSG00000156052|ENSG00000163686|ENSG00000182621|ENSG00000164742|ENSG00000242616	http://www.genome.jp/kegg-bin/show_pathway?hsa04723/hsa:3708%09red/hsa:2773%09red/hsa:5595%09red/hsa:59345%09red/hsa:2776%09red/hsa:2562%09red/hsa:5567%09red/hsa:2790%09red/hsa:57406%09red/hsa:2775%09red/hsa:2787%09red/hsa:2770%09red/hsa:23236%09red/hsa:55879%09red/hsa:2558%09red/hsa:107%09red/hsa:108%09red/hsa:10681%09red/hsa:5332%09red/hsa:2555%09red
RNA transport	KEGG PATHWAY	hsa03013	31	171	0.0732133	0.195679	ENSG00000051596|ENSG00000074201|ENSG00000106263|ENSG00000163634|ENSG00000084623|ENSG00000082898|ENSG00000101888|ENSG00000161960|ENSG00000147677|ENSG00000148688|ENSG00000205571|ENSG00000134001|ENSG00000013810|ENSG00000141543|ENSG00000125977|ENSG00000164902|ENSG00000070756|ENSG00000173674|ENSG00000103275|ENSG00000111361|ENSG00000205937|ENSG00000114867|ENSG00000102081|ENSG00000108559|ENSG00000178718…	http://www.genome.jp/kegg-bin/show_pathway?hsa03013/hsa:1981%09red/hsa:8667%09red/hsa:79833%09red/hsa:10556%09red/hsa:7514%09red/hsa:10921%09red/hsa:6607%09red/hsa:2332%09red/hsa:1973%09red/hsa:10248%09red/hsa:10460%09red/hsa:8894%09red/hsa:84321%09red/hsa:7329%09red/hsa:1979%09red/hsa:8761%09red/hsa:8662%09red/hsa:5901%09red/hsa:1207%09red/hsa:8668%09red/hsa:26986%09red/hsa:55916%09red/hsa:51808…
Fatty acid elongation	KEGG PATHWAY	hsa00062	7	25	0.0743711	0.196523	ENSG00000197977|ENSG00000097021|ENSG00000131238|ENSG00000167315|ENSG00000118402|ENSG00000170522|ENSG00000119915	http://www.genome.jp/kegg-bin/show_pathway?hsa00062/hsa:10449%09red/hsa:54898%09red/hsa:83401%09red/hsa:5538%09red/hsa:6785%09red/hsa:79071%09red/hsa:11332%09red
Osteoclast differentiation	KEGG PATHWAY	hsa04380	25	133	0.0752867	0.196523	ENSG00000115641|ENSG00000162434|ENSG00000106799|ENSG00000102575|ENSG00000102882|ENSG00000127191|ENSG00000163513|ENSG00000142208|ENSG00000108984|ENSG00000171608|ENSG00000033327|ENSG00000170345|ENSG00000138814|ENSG00000187098|ENSG00000165025|ENSG00000185338|ENSG00000117020|ENSG00000171223|ENSG00000083799|ENSG00000198053|ENSG00000143226|ENSG00000136238|ENSG00000135605|ENSG00000152495|ENSG00000159110	http://www.genome.jp/kegg-bin/show_pathway?hsa04380/hsa:8651%09red/hsa:10000%09red/hsa:3726%09red/hsa:6850%09red/hsa:4286%09red/hsa:1540%09red/hsa:5530%09red/hsa:3455%09red/hsa:2212%09red/hsa:2353%09red/hsa:7186%09red/hsa:5608%09red/hsa:5595%09red/hsa:5293%09red/hsa:3716%09red/hsa:5879%09red/hsa:207%09red/hsa:54%09red/hsa:140885%09red/hsa:814%09red/hsa:7046%09red/hsa:9846%09red/hsa:2274%09red/hsa…
SNARE interactions in vesicular transport	KEGG PATHWAY	hsa04130	9	36	0.0755343	0.196523	ENSG00000092531|ENSG00000170310|ENSG00000166900|ENSG00000079950|ENSG00000099940|ENSG00000106636|ENSG00000124333|ENSG00000118640|ENSG00000117533	http://www.genome.jp/kegg-bin/show_pathway?hsa04130/hsa:8773%09red/hsa:8417%09red/hsa:6845%09red/hsa:10652%09red/hsa:6809%09red/hsa:9342%09red/hsa:8673%09red/hsa:9482%09red/hsa:8674%09red
Glycosaminoglycan biosynthesis - keratan sulfate	KEGG PATHWAY	hsa00533	5	15	0.0770182	0.198626	ENSG00000183196|ENSG00000117411|ENSG00000174684|ENSG00000175040|ENSG00000158850	http://www.genome.jp/kegg-bin/show_pathway?hsa00533/hsa:11041%09red/hsa:8704%09red/hsa:9435%09red/hsa:8703%09red/hsa:4166%09red
Thyroid hormone signaling pathway	KEGG PATHWAY	hsa04919	23	121	0.0784463	0.20055	ENSG00000126934|ENSG00000112394|ENSG00000102882|ENSG00000069849|ENSG00000196591|ENSG00000144893|ENSG00000126351|ENSG00000101333|ENSG00000142208|ENSG00000171608|ENSG00000143171|ENSG00000125378|ENSG00000142875|ENSG00000067057|ENSG00000117020|ENSG00000168036|ENSG00000182621|ENSG00000116478|ENSG00000084676|ENSG00000134250|ENSG00000114166|ENSG00000136997|ENSG00000123836	http://www.genome.jp/kegg-bin/show_pathway?hsa04919/hsa:116931%09red/hsa:10000%09red/hsa:5595%09red/hsa:483%09red/hsa:6258%09red/hsa:117247%09red/hsa:8850%09red/hsa:5605%09red/hsa:3065%09red/hsa:3066%09red/hsa:5214%09red/hsa:4853%09red/hsa:652%09red/hsa:5332%09red/hsa:8648%09red/hsa:5293%09red/hsa:23236%09red/hsa:207%09red/hsa:7067%09red/hsa:5567%09red/hsa:1499%09red/hsa:4609%09red/hsa:5208%09red
TGF-beta signaling pathway	KEGG PATHWAY	hsa04350	17	84	0.0808975	0.205033	ENSG00000123612|ENSG00000080839|ENSG00000095739|ENSG00000106799|ENSG00000164093|ENSG00000175634|ENSG00000137834|ENSG00000115170|ENSG00000136997|ENSG00000138696|ENSG00000125378|ENSG00000114739|ENSG00000102882|ENSG00000163513|ENSG00000158747|ENSG00000039319|ENSG00000157077	http://www.genome.jp/kegg-bin/show_pathway?hsa04350/hsa:93%09red/hsa:5595%09red/hsa:9372%09red/hsa:6199%09red/hsa:658%09red/hsa:4681%09red/hsa:652%09red/hsa:4091%09red/hsa:7046%09red/hsa:5308%09red/hsa:90%09red/hsa:4609%09red/hsa:130399%09red/hsa:5933%09red/hsa:25805%09red/hsa:9765%09red/hsa:7048%09red
Glycosphingolipid biosynthesis - lacto and neolacto series	KEGG PATHWAY	hsa00601	7	26	0.0852522	0.214224	ENSG00000111728|ENSG00000174684|ENSG00000117411|ENSG00000110080|ENSG00000176597|ENSG00000111846|ENSG00000158850	http://www.genome.jp/kegg-bin/show_pathway?hsa00601/hsa:11041%09red/hsa:2651%09red/hsa:84002%09red/hsa:8704%09red/hsa:6489%09red/hsa:8703%09red/hsa:6484%09red
N-Glycan biosynthesis	KEGG PATHWAY	hsa00510	11	49	0.0887358	0.221088	ENSG00000175548|ENSG00000104723|ENSG00000136908|ENSG00000159063|ENSG00000117411|ENSG00000000419|ENSG00000172339|ENSG00000111885|ENSG00000071073|ENSG00000088035|ENSG00000158850	http://www.genome.jp/kegg-bin/show_pathway?hsa00510/hsa:144245%09red/hsa:8813%09red/hsa:29929%09red/hsa:8818%09red/hsa:79053%09red/hsa:8704%09red/hsa:7991%09red/hsa:8703%09red/hsa:4121%09red/hsa:11320%09red/hsa:199857%09red
Long-term depression	KEGG PATHWAY	hsa04730	13	61	0.0896951	0.2216	ENSG00000127955|ENSG00000150995|ENSG00000126934|ENSG00000065135|ENSG00000101333|ENSG00000087258|ENSG00000116711|ENSG00000120063|ENSG00000185532|ENSG00000102882|ENSG00000182621|ENSG00000152402|ENSG00000156052	http://www.genome.jp/kegg-bin/show_pathway?hsa04730/hsa:3708%09red/hsa:2773%09red/hsa:5595%09red/hsa:2776%09red/hsa:5592%09red/hsa:2775%09red/hsa:2770%09red/hsa:23236%09red/hsa:5605%09red/hsa:10672%09red/hsa:5332%09red/hsa:2977%09red/hsa:5321%09red
RNA polymerase	KEGG PATHWAY	hsa03020	8	32	0.0907509	0.22234	ENSG00000137054|ENSG00000168002|ENSG00000186184|ENSG00000105849|ENSG00000163882|ENSG00000099817|ENSG00000113356|ENSG00000228049	http://www.genome.jp/kegg-bin/show_pathway?hsa03020/hsa:51082%09red/hsa:5434%09red/hsa:64425%09red/hsa:5437%09red/hsa:10622%09red/hsa:221830%09red/hsa:246721%09red/hsa:5436%09red
Insulin resistance	KEGG PATHWAY	hsa04931	21	111	0.0923281	0.224334	ENSG00000162409|ENSG00000160741|ENSG00000175634|ENSG00000175727|ENSG00000083807|ENSG00000071242|ENSG00000177189|ENSG00000163932|ENSG00000106617|ENSG00000171608|ENSG00000132825|ENSG00000142208|ENSG00000110090|ENSG00000173281|ENSG00000117020|ENSG00000109819|ENSG00000155846|ENSG00000196396|ENSG00000100504|ENSG00000167114|ENSG00000132356	http://www.genome.jp/kegg-bin/show_pathway?hsa04931/hsa:133522%09red/hsa:1374%09red/hsa:5580%09red/hsa:5509%09red/hsa:10000%09red/hsa:6199%09red/hsa:6196%09red/hsa:6197%09red/hsa:5562%09red/hsa:5293%09red/hsa:10999%09red/hsa:5836%09red/hsa:51422%09red/hsa:10891%09red/hsa:5563%09red/hsa:5770%09red/hsa:10998%09red/hsa:200186%09red/hsa:79660%09red/hsa:207%09red/hsa:22877%09red
B cell receptor signaling pathway	KEGG PATHWAY	hsa04662	15	74	0.0958025	0.230868	ENSG00000117020|ENSG00000012124|ENSG00000126934|ENSG00000165025|ENSG00000142208|ENSG00000172175|ENSG00000152689|ENSG00000110651|ENSG00000136238|ENSG00000171608|ENSG00000170345|ENSG00000102882|ENSG00000104825|ENSG00000138814|ENSG00000146232	http://www.genome.jp/kegg-bin/show_pathway?hsa04662/hsa:5595%09red/hsa:10892%09red/hsa:975%09red/hsa:5530%09red/hsa:10000%09red/hsa:4794%09red/hsa:5293%09red/hsa:4793%09red/hsa:5605%09red/hsa:5879%09red/hsa:933%09red/hsa:6850%09red/hsa:2353%09red/hsa:207%09red/hsa:25780%09red
Arginine biosynthesis	KEGG PATHWAY	hsa00220	6	22	0.10292	0.244424	ENSG00000182890|ENSG00000126522|ENSG00000135821|ENSG00000081181|ENSG00000161653|ENSG00000021826	http://www.genome.jp/kegg-bin/show_pathway?hsa00220/hsa:435%09red/hsa:2747%09red/hsa:1373%09red/hsa:2752%09red/hsa:384%09red/hsa:162417%09red
Chronic myeloid leukemia	KEGG PATHWAY	hsa05220	15	75	0.10309	0.244424	ENSG00000116478|ENSG00000126934|ENSG00000101412|ENSG00000106799|ENSG00000142208|ENSG00000085276|ENSG00000136997|ENSG00000135446|ENSG00000117020|ENSG00000171608|ENSG00000033327|ENSG00000102882|ENSG00000163513|ENSG00000196591|ENSG00000114423	http://www.genome.jp/kegg-bin/show_pathway?hsa05220/hsa:5595%09red/hsa:868%09red/hsa:10000%09red/hsa:5293%09red/hsa:3066%09red/hsa:2122%09red/hsa:7046%09red/hsa:5605%09red/hsa:1019%09red/hsa:3065%09red/hsa:9846%09red/hsa:4609%09red/hsa:1869%09red/hsa:207%09red/hsa:7048%09red
Tight junction	KEGG PATHWAY	hsa04530	25	139	0.104965	0.246877	ENSG00000127955|ENSG00000091436|ENSG00000143545|ENSG00000163558|ENSG00000085733|ENSG00000176105|ENSG00000253958|ENSG00000168036|ENSG00000143375|ENSG00000060138|ENSG00000146950|ENSG00000142208|ENSG00000158769|ENSG00000081026|ENSG00000132849|ENSG00000065135|ENSG00000133026|ENSG00000158352|ENSG00000117020|ENSG00000066032|ENSG00000163932|ENSG00000006788|ENSG00000135446|ENSG00000130396|ENSG00000138771	http://www.genome.jp/kegg-bin/show_pathway?hsa04530/hsa:5584%09red/hsa:5580%09red/hsa:10000%09red/hsa:57530%09red/hsa:260425%09red/hsa:57477%09red/hsa:1019%09red/hsa:357%09red/hsa:137075%09red/hsa:51776%09red/hsa:4301%09red/hsa:10207%09red/hsa:50848%09red/hsa:8531%09red/hsa:57619%09red/hsa:207%09red/hsa:5872%09red/hsa:2773%09red/hsa:2770%09red/hsa:7525%09red/hsa:2017%09red/hsa:1499%09red/hsa:1496…
Phospholipase D signaling pathway	KEGG PATHWAY	hsa04072	26	146	0.10758	0.251019	ENSG00000126934|ENSG00000091428|ENSG00000157680|ENSG00000165527|ENSG00000102882|ENSG00000101333|ENSG00000142208|ENSG00000107242|ENSG00000171608|ENSG00000033327|ENSG00000026652|ENSG00000165025|ENSG00000116711|ENSG00000075651|ENSG00000008256|ENSG00000117020|ENSG00000108669|ENSG00000182621|ENSG00000049130|ENSG00000164742|ENSG00000181104|ENSG00000157404|ENSG00000078295|ENSG00000153933|ENSG00000120063…	http://www.genome.jp/kegg-bin/show_pathway?hsa04072/hsa:8395%09red/hsa:9162%09red/hsa:5321%09red/hsa:10000%09red/hsa:3815%09red/hsa:10672%09red/hsa:23236%09red/hsa:11069%09red/hsa:6850%09red/hsa:2149%09red/hsa:5605%09red/hsa:107%09red/hsa:108%09red/hsa:5337%09red/hsa:5595%09red/hsa:9265%09red/hsa:5332%09red/hsa:9267%09red/hsa:5293%09red/hsa:382%09red/hsa:207%09red/hsa:80310%09red/hsa:56895%09red/…
Renin secretion	KEGG PATHWAY	hsa04924	13	64	0.113984	0.258567	ENSG00000127955|ENSG00000150995|ENSG00000172572|ENSG00000065135|ENSG00000101333|ENSG00000164733|ENSG00000142875|ENSG00000135744|ENSG00000169252|ENSG00000182621|ENSG00000152402|ENSG00000138814|ENSG00000156052	http://www.genome.jp/kegg-bin/show_pathway?hsa04924/hsa:3708%09red/hsa:2773%09red/hsa:2770%09red/hsa:2776%09red/hsa:5530%09red/hsa:5139%09red/hsa:154%09red/hsa:23236%09red/hsa:2977%09red/hsa:5567%09red/hsa:1508%09red/hsa:183%09red/hsa:5332%09red
PI3K-Akt signaling pathway	KEGG PATHWAY	hsa04151	55	343	0.115009	0.258567	ENSG00000162409|ENSG00000126934|ENSG00000187266|ENSG00000160741|ENSG00000162434|ENSG00000171791|ENSG00000189056|ENSG00000069966|ENSG00000102882|ENSG00000112964|ENSG00000091136|ENSG00000118515|ENSG00000118513|ENSG00000174021|ENSG00000175634|ENSG00000184349|ENSG00000129682|ENSG00000077782|ENSG00000169031|ENSG00000142208|ENSG00000105401|ENSG00000096384|ENSG00000196878|ENSG00000132356|ENSG00000066027…	http://www.genome.jp/kegg-bin/show_pathway?hsa04151/hsa:59345%09red/hsa:5562%09red/hsa:10000%09red/hsa:2790%09red/hsa:3815%09red/hsa:6446%09red/hsa:3914%09red/hsa:1019%09red/hsa:284217%09red/hsa:6850%09red/hsa:1017%09red/hsa:2149%09red/hsa:2258%09red/hsa:7534%09red/hsa:3455%09red/hsa:10681%09red/hsa:5649%09red/hsa:7450%09red/hsa:5605%09red/hsa:596%09red/hsa:2057%09red/hsa:7184%09red/hsa:2260%09re…
Tryptophan metabolism	KEGG PATHWAY	hsa00380	9	40	0.115365	0.258567	ENSG00000121691|ENSG00000072210|ENSG00000105607|ENSG00000075239|ENSG00000137124|ENSG00000115919|ENSG00000113790|ENSG00000164904|ENSG00000109576	http://www.genome.jp/kegg-bin/show_pathway?hsa00380/hsa:224%09red/hsa:38%09red/hsa:2639%09red/hsa:51166%09red/hsa:219%09red/hsa:847%09red/hsa:1962%09red/hsa:8942%09red/hsa:501%09red
Lysine degradation	KEGG PATHWAY	hsa00310	11	52	0.115948	0.258567	ENSG00000143919|ENSG00000072210|ENSG00000105607|ENSG00000075239|ENSG00000137124|ENSG00000008311|ENSG00000152455|ENSG00000113790|ENSG00000152952|ENSG00000164904|ENSG00000109576	http://www.genome.jp/kegg-bin/show_pathway?hsa00310/hsa:224%09red/hsa:5352%09red/hsa:38%09red/hsa:2639%09red/hsa:51166%09red/hsa:219%09red/hsa:79823%09red/hsa:1962%09red/hsa:501%09red/hsa:79723%09red/hsa:10157%09red
Drug metabolism - other enzymes	KEGG PATHWAY	hsa00983	10	46	0.116091	0.258567	ENSG00000130717|ENSG00000137364|ENSG00000125877|ENSG00000198848|ENSG00000188641|ENSG00000106348|ENSG00000114491|ENSG00000143179|ENSG00000163655|ENSG00000183696	http://www.genome.jp/kegg-bin/show_pathway?hsa00983/hsa:83549%09red/hsa:1806%09red/hsa:7371%09red/hsa:7372%09red/hsa:8833%09red/hsa:3614%09red/hsa:3704%09red/hsa:1066%09red/hsa:7378%09red/hsa:7172%09red
Nucleotide excision repair	KEGG PATHWAY	hsa03420	10	46	0.116091	0.258567	ENSG00000132646|ENSG00000136936|ENSG00000133119|ENSG00000179262|ENSG00000148229|ENSG00000100479|ENSG00000111445|ENSG00000049541|ENSG00000110768|ENSG00000106628	http://www.genome.jp/kegg-bin/show_pathway?hsa03420/hsa:54107%09red/hsa:7507%09red/hsa:5427%09red/hsa:5425%09red/hsa:2965%09red/hsa:5886%09red/hsa:5982%09red/hsa:5983%09red/hsa:5111%09red/hsa:5985%09red
Protein export	KEGG PATHWAY	hsa03060	6	23	0.117533	0.25981	ENSG00000166562|ENSG00000118363|ENSG00000144867|ENSG00000106803|ENSG00000025796|ENSG00000129128	http://www.genome.jp/kegg-bin/show_pathway?hsa03060/hsa:90701%09red/hsa:10952%09red/hsa:11231%09red/hsa:58477%09red/hsa:60559%09red/hsa:9789%09red
Proteoglycans in cancer	KEGG PATHWAY	hsa05205	35	208	0.119402	0.26197	ENSG00000114423|ENSG00000139329|ENSG00000085733|ENSG00000102882|ENSG00000168036|ENSG00000155760|ENSG00000126934|ENSG00000175634|ENSG00000150995|ENSG00000169884|ENSG00000173083|ENSG00000077782|ENSG00000142208|ENSG00000149269|ENSG00000135047|ENSG00000126767|ENSG00000157240|ENSG00000137154|ENSG00000156299|ENSG00000174804|ENSG00000163251|ENSG00000142875|ENSG00000117020|ENSG00000113360|ENSG00000105976…	http://www.genome.jp/kegg-bin/show_pathway?hsa05205/hsa:3708%09red/hsa:10000%09red/hsa:7291%09red/hsa:7074%09red/hsa:4060%09red/hsa:8321%09red/hsa:868%09red/hsa:967%09red/hsa:5605%09red/hsa:2002%09red/hsa:5058%09red/hsa:7855%09red/hsa:5595%09red/hsa:1499%09red/hsa:6199%09red/hsa:6194%09red/hsa:5293%09red/hsa:29102%09red/hsa:5879%09red/hsa:4609%09red/hsa:8322%09red/hsa:858%09red/hsa:207%09red/hsa:…
AGE-RAGE signaling pathway in diabetic complications	KEGG PATHWAY	hsa04933	19	103	0.122781	0.267391	ENSG00000173511|ENSG00000117020|ENSG00000087088|ENSG00000163932|ENSG00000169031|ENSG00000106799|ENSG00000101333|ENSG00000171791|ENSG00000142208|ENSG00000137193|ENSG00000150630|ENSG00000135446|ENSG00000136238|ENSG00000171608|ENSG00000120738|ENSG00000102882|ENSG00000182621|ENSG00000117525|ENSG00000163513	http://www.genome.jp/kegg-bin/show_pathway?hsa04933/hsa:5595%09red/hsa:5580%09red/hsa:5332%09red/hsa:10000%09red/hsa:7424%09red/hsa:596%09red/hsa:5292%09red/hsa:5293%09red/hsa:23236%09red/hsa:581%09red/hsa:7046%09red/hsa:1019%09red/hsa:2152%09red/hsa:5879%09red/hsa:7423%09red/hsa:1285%09red/hsa:1958%09red/hsa:207%09red/hsa:7048%09red
Acute myeloid leukemia	KEGG PATHWAY	hsa05221	12	59	0.124599	0.267901	ENSG00000138795|ENSG00000157404|ENSG00000175634|ENSG00000112033|ENSG00000126934|ENSG00000171608|ENSG00000142208|ENSG00000137193|ENSG00000136997|ENSG00000117020|ENSG00000140464|ENSG00000102882	http://www.genome.jp/kegg-bin/show_pathway?hsa05221/hsa:5595%09red/hsa:10000%09red/hsa:6199%09red/hsa:3815%09red/hsa:5371%09red/hsa:5293%09red/hsa:5605%09red/hsa:51176%09red/hsa:5467%09red/hsa:4609%09red/hsa:207%09red/hsa:5292%09red
Pantothenate and CoA biosynthesis	KEGG PATHWAY	hsa00770	5	18	0.125047	0.267901	ENSG00000144644|ENSG00000149313|ENSG00000068120|ENSG00000188641|ENSG00000197594	http://www.genome.jp/kegg-bin/show_pathway?hsa00770/hsa:60496%09red/hsa:339896%09red/hsa:1806%09red/hsa:5167%09red/hsa:80347%09red
Alanine, aspartate and glutamate metabolism	KEGG PATHWAY	hsa00250	8	35	0.125749	0.267901	ENSG00000182890|ENSG00000166532|ENSG00000086205|ENSG00000108381|ENSG00000126522|ENSG00000135821|ENSG00000035687|ENSG00000021826	http://www.genome.jp/kegg-bin/show_pathway?hsa00250/hsa:435%09red/hsa:159%09red/hsa:2747%09red/hsa:1373%09red/hsa:2752%09red/hsa:443%09red/hsa:57494%09red/hsa:2346%09red
Long-term potentiation	KEGG PATHWAY	hsa04720	13	66	0.13211	0.275607	ENSG00000150995|ENSG00000126934|ENSG00000071242|ENSG00000177189|ENSG00000101333|ENSG00000142875|ENSG00000116473|ENSG00000102882|ENSG00000182621|ENSG00000152495|ENSG00000138814|ENSG00000164742|ENSG00000156052	http://www.genome.jp/kegg-bin/show_pathway?hsa04720/hsa:3708%09red/hsa:5595%09red/hsa:2776%09red/hsa:5530%09red/hsa:5906%09red/hsa:6196%09red/hsa:6197%09red/hsa:814%09red/hsa:23236%09red/hsa:5567%09red/hsa:5605%09red/hsa:107%09red/hsa:5332%09red
Vitamin digestion and absorption	KEGG PATHWAY	hsa04977	6	24	0.133116	0.275607	ENSG00000073060|ENSG00000117479|ENSG00000132763|ENSG00000086205|ENSG00000173638|ENSG00000103222	http://www.genome.jp/kegg-bin/show_pathway?hsa04977/hsa:949%09red/hsa:25974%09red/hsa:4363%09red/hsa:10560%09red/hsa:6573%09red/hsa:2346%09red
Renin-angiotensin system	KEGG PATHWAY	hsa04614	6	24	0.133116	0.275607	ENSG00000172009|ENSG00000113441|ENSG00000135744|ENSG00000196549|ENSG00000137509|ENSG00000064601	http://www.genome.jp/kegg-bin/show_pathway?hsa04614/hsa:4012%09red/hsa:7064%09red/hsa:4311%09red/hsa:5476%09red/hsa:5547%09red/hsa:183%09red
Histidine metabolism	KEGG PATHWAY	hsa00340	6	24	0.133116	0.275607	ENSG00000072210|ENSG00000150540|ENSG00000133313|ENSG00000108381|ENSG00000164904|ENSG00000137124	http://www.genome.jp/kegg-bin/show_pathway?hsa00340/hsa:224%09red/hsa:3176%09red/hsa:219%09red/hsa:501%09red/hsa:443%09red/hsa:55748%09red
GnRH signaling pathway	KEGG PATHWAY	hsa04912	17	92	0.137142	0.281957	ENSG00000150995|ENSG00000126934|ENSG00000101333|ENSG00000163932|ENSG00000116711|ENSG00000075651|ENSG00000142875|ENSG00000108984|ENSG00000078295|ENSG00000085511|ENSG00000102882|ENSG00000095015|ENSG00000126767|ENSG00000198909|ENSG00000182621|ENSG00000164742|ENSG00000156052	http://www.genome.jp/kegg-bin/show_pathway?hsa04912/hsa:3708%09red/hsa:5337%09red/hsa:5595%09red/hsa:5580%09red/hsa:5321%09red/hsa:4216%09red/hsa:4215%09red/hsa:2002%09red/hsa:23236%09red/hsa:5567%09red/hsa:5605%09red/hsa:4214%09red/hsa:107%09red/hsa:108%09red/hsa:2776%09red/hsa:5332%09red/hsa:5608%09red
Rheumatoid arthritis	KEGG PATHWAY	hsa05323	16	86	0.140769	0.286809	ENSG00000100554|ENSG00000117410|ENSG00000159720|ENSG00000131100|ENSG00000231389|ENSG00000155097|ENSG00000113732|ENSG00000185883|ENSG00000147416|ENSG00000047249|ENSG00000135047|ENSG00000170345|ENSG00000136888|ENSG00000128524|ENSG00000102575|ENSG00000105929	http://www.genome.jp/kegg-bin/show_pathway?hsa05323/hsa:8992%09red/hsa:2353%09red/hsa:1514%09red/hsa:51606%09red/hsa:9296%09red/hsa:9550%09red/hsa:3113%09red/hsa:51382%09red/hsa:533%09red/hsa:54%09red/hsa:50617%09red/hsa:528%09red/hsa:529%09red/hsa:526%09red/hsa:527%09red/hsa:9114%09red
Endocrine resistance	KEGG PATHWAY	hsa01522	18	99	0.141454	0.286809	ENSG00000090932|ENSG00000175634|ENSG00000126934|ENSG00000134250|ENSG00000087088|ENSG00000171791|ENSG00000142208|ENSG00000142875|ENSG00000078295|ENSG00000135446|ENSG00000117020|ENSG00000171608|ENSG00000101412|ENSG00000170345|ENSG00000102882|ENSG00000101384|ENSG00000164742|ENSG00000142453	http://www.genome.jp/kegg-bin/show_pathway?hsa01522/hsa:10498%09red/hsa:5595%09red/hsa:10683%09red/hsa:10000%09red/hsa:6199%09red/hsa:596%09red/hsa:5293%09red/hsa:581%09red/hsa:5567%09red/hsa:5605%09red/hsa:1019%09red/hsa:107%09red/hsa:108%09red/hsa:1869%09red/hsa:2353%09red/hsa:207%09red/hsa:182%09red/hsa:4853%09red
Glycosaminoglycan degradation	KEGG PATHWAY	hsa00531	5	19	0.14352	0.28704	ENSG00000173083|ENSG00000213614|ENSG00000049860|ENSG00000010404|ENSG00000113273	http://www.genome.jp/kegg-bin/show_pathway?hsa00531/hsa:3074%09red/hsa:3423%09red/hsa:411%09red/hsa:10855%09red/hsa:3073%09red
2-Oxocarboxylic acid metabolism	KEGG PATHWAY	hsa01210	5	19	0.14352	0.28704	ENSG00000138413|ENSG00000166411|ENSG00000109576|ENSG00000122729|ENSG00000161653	http://www.genome.jp/kegg-bin/show_pathway?hsa01210/hsa:51166%09red/hsa:48%09red/hsa:3417%09red/hsa:3419%09red/hsa:162417%09red
Viral carcinogenesis	KEGG PATHWAY	hsa05203	34	207	0.149931	0.297837	ENSG00000067066|ENSG00000080839|ENSG00000170312|ENSG00000162434|ENSG00000206503|ENSG00000082512|ENSG00000147099|ENSG00000110768|ENSG00000102882|ENSG00000127191|ENSG00000163517|ENSG00000196591|ENSG00000030110|ENSG00000145386|ENSG00000171608|ENSG00000148180|ENSG00000116478|ENSG00000164924|ENSG00000028839|ENSG00000159720|ENSG00000105173|ENSG00000165025|ENSG00000142875|ENSG00000006747|ENSG00000135446…	http://www.genome.jp/kegg-bin/show_pathway?hsa05203/hsa:983%09red/hsa:578%09red/hsa:1019%09red/hsa:2965%09red/hsa:6850%09red/hsa:55697%09red/hsa:1017%09red/hsa:5902%09red/hsa:7534%09red/hsa:8850%09red/hsa:7188%09red/hsa:55869%09red/hsa:85477%09red/hsa:3065%09red/hsa:3066%09red/hsa:9114%09red/hsa:7186%09red/hsa:5595%09red/hsa:890%09red/hsa:5293%09red/hsa:3716%09red/hsa:898%09red/hsa:581%09red/hsa:…
Oxytocin signaling pathway	KEGG PATHWAY	hsa04921	27	160	0.151951	0.298111	ENSG00000126934|ENSG00000087258|ENSG00000102882|ENSG00000152402|ENSG00000150995|ENSG00000101333|ENSG00000004660|ENSG00000103319|ENSG00000171608|ENSG00000170345|ENSG00000126767|ENSG00000138814|ENSG00000132356|ENSG00000156052|ENSG00000162409|ENSG00000127955|ENSG00000065135|ENSG00000116711|ENSG00000142875|ENSG00000078295|ENSG00000182621|ENSG00000164742|ENSG00000008118|ENSG00000106617|ENSG00000153956…	http://www.genome.jp/kegg-bin/show_pathway?hsa04921/hsa:3708%09red/hsa:5321%09red/hsa:23236%09red/hsa:51422%09red/hsa:5530%09red/hsa:2002%09red/hsa:781%09red/hsa:5607%09red/hsa:5605%09red/hsa:107%09red/hsa:108%09red/hsa:2353%09red/hsa:57172%09red/hsa:5595%09red/hsa:5332%09red/hsa:5293%09red/hsa:2773%09red/hsa:2770%09red/hsa:29904%09red/hsa:2776%09red/hsa:2775%09red/hsa:814%09red/hsa:2977%09red/hs…
Mucin type O-Glycan biosynthesis	KEGG PATHWAY	hsa00512	7	31	0.152097	0.298111	ENSG00000141429|ENSG00000110328|ENSG00000115339|ENSG00000259075|ENSG00000174473|ENSG00000109586|ENSG00000158470	http://www.genome.jp/kegg-bin/show_pathway?hsa00512/hsa:2589%09red/hsa:442117%09red/hsa:9334%09red/hsa:2591%09red/hsa:51809%09red/hsa:100528030%09red/hsa:374378%09red
Fatty acid biosynthesis	KEGG PATHWAY	hsa00061	4	14	0.153248	0.298377	ENSG00000100294|ENSG00000151726|ENSG00000068366|ENSG00000123983	http://www.genome.jp/kegg-bin/show_pathway?hsa00061/hsa:2181%09red/hsa:2180%09red/hsa:27349%09red/hsa:2182%09red
GABAergic synapse	KEGG PATHWAY	hsa04727	16	88	0.158533	0.306635	ENSG00000127955|ENSG00000114450|ENSG00000151834|ENSG00000065135|ENSG00000087258|ENSG00000268089|ENSG00000166206|ENSG00000186297|ENSG00000142875|ENSG00000078295|ENSG00000135821|ENSG00000164742|ENSG00000069966|ENSG00000174021|ENSG00000034713|ENSG00000242616	http://www.genome.jp/kegg-bin/show_pathway?hsa04727/hsa:2773%09red/hsa:2770%09red/hsa:59345%09red/hsa:2562%09red/hsa:5567%09red/hsa:2790%09red/hsa:2775%09red/hsa:2787%09red/hsa:2752%09red/hsa:11345%09red/hsa:55879%09red/hsa:2558%09red/hsa:107%09red/hsa:108%09red/hsa:10681%09red/hsa:2555%09red
Influenza A	KEGG PATHWAY	hsa05164	29	175	0.161814	0.310936	ENSG00000101888|ENSG00000134001|ENSG00000126934|ENSG00000162434|ENSG00000164342|ENSG00000082898|ENSG00000213585|ENSG00000102882|ENSG00000104825|ENSG00000135828|ENSG00000263528|ENSG00000168811|ENSG00000231389|ENSG00000172115|ENSG00000115267|ENSG00000142208|ENSG00000108984|ENSG00000171608|ENSG00000140464|ENSG00000116679|ENSG00000102580|ENSG00000160752|ENSG00000109971|ENSG00000126803|ENSG00000117020…	http://www.genome.jp/kegg-bin/show_pathway?hsa05164/hsa:10000%09red/hsa:3838%09red/hsa:7416%09red/hsa:7514%09red/hsa:3592%09red/hsa:7098%09red/hsa:3455%09red/hsa:3312%09red/hsa:3310%09red/hsa:5605%09red/hsa:5608%09red/hsa:5595%09red/hsa:64135%09red/hsa:54205%09red/hsa:5371%09red/hsa:5293%09red/hsa:3716%09red/hsa:4793%09red/hsa:55916%09red/hsa:207%09red/hsa:10625%09red/hsa:3306%09red/hsa:6041%09re…
FoxO signaling pathway	KEGG PATHWAY	hsa04068	23	135	0.164795	0.314609	ENSG00000133124|ENSG00000126934|ENSG00000166349|ENSG00000106799|ENSG00000102882|ENSG00000156804|ENSG00000118515|ENSG00000163513|ENSG00000121691|ENSG00000142208|ENSG00000171608|ENSG00000147364|ENSG00000132356|ENSG00000162409|ENSG00000104205|ENSG00000117020|ENSG00000096717|ENSG00000123374|ENSG00000184481|ENSG00000118689|ENSG00000034713|ENSG00000152413|ENSG00000106617	http://www.genome.jp/kegg-bin/show_pathway?hsa04068/hsa:10000%09red/hsa:51422%09red/hsa:847%09red/hsa:114907%09red/hsa:1017%09red/hsa:4303%09red/hsa:5605%09red/hsa:6446%09red/hsa:5595%09red/hsa:23678%09red/hsa:8471%09red/hsa:5293%09red/hsa:9456%09red/hsa:11345%09red/hsa:207%09red/hsa:26260%09red/hsa:23411%09red/hsa:7046%09red/hsa:5562%09red/hsa:5563%09red/hsa:5896%09red/hsa:2309%09red/hsa:7048%09…
Viral myocarditis	KEGG PATHWAY	hsa05416	11	57	0.170517	0.323432	ENSG00000196352|ENSG00000198947|ENSG00000105974|ENSG00000231389|ENSG00000172115|ENSG00000206503|ENSG00000114867|ENSG00000136238|ENSG00000108823|ENSG00000170624|ENSG00000154639	http://www.genome.jp/kegg-bin/show_pathway?hsa05416/hsa:1525%09red/hsa:1981%09red/hsa:54205%09red/hsa:1604%09red/hsa:3113%09red/hsa:5879%09red/hsa:857%09red/hsa:6442%09red/hsa:3105%09red/hsa:6444%09red/hsa:1756%09red
EGFR tyrosine kinase inhibitor resistance	KEGG PATHWAY	hsa01521	15	83	0.173014	0.326064	ENSG00000175634|ENSG00000170962|ENSG00000105976|ENSG00000137154|ENSG00000087088|ENSG00000162434|ENSG00000158458|ENSG00000171791|ENSG00000142208|ENSG00000160712|ENSG00000117020|ENSG00000171608|ENSG00000102882|ENSG00000118689|ENSG00000126934	http://www.genome.jp/kegg-bin/show_pathway?hsa01521/hsa:5595%09red/hsa:3570%09red/hsa:10000%09red/hsa:6199%09red/hsa:596%09red/hsa:6194%09red/hsa:5293%09red/hsa:3716%09red/hsa:4233%09red/hsa:581%09red/hsa:5605%09red/hsa:80310%09red/hsa:9542%09red/hsa:207%09red/hsa:2309%09red
Ubiquitin mediated proteolysis	KEGG PATHWAY	hsa04120	23	137	0.180265	0.337566	ENSG00000103266|ENSG00000156587|ENSG00000114423|ENSG00000177889|ENSG00000072422|ENSG00000095015|ENSG00000072401|ENSG00000101197|ENSG00000049759|ENSG00000140464|ENSG00000170035|ENSG00000103275|ENSG00000009335|ENSG00000185338|ENSG00000108106|ENSG00000185651|ENSG00000170142|ENSG00000144744|ENSG00000119048|ENSG00000126261|ENSG00000142230|ENSG00000053900|ENSG00000186591	http://www.genome.jp/kegg-bin/show_pathway?hsa04120/hsa:8651%09red/hsa:27338%09red/hsa:79444%09red/hsa:10273%09red/hsa:868%09red/hsa:7324%09red/hsa:9039%09red/hsa:7320%09red/hsa:7321%09red/hsa:7328%09red/hsa:7329%09red/hsa:5371%09red/hsa:10055%09red/hsa:9246%09red/hsa:10054%09red/hsa:9886%09red/hsa:29945%09red/hsa:9690%09red/hsa:23327%09red/hsa:7332%09red/hsa:7334%09red/hsa:4214%09red/hsa:10477%0…
Non-small cell lung cancer	KEGG PATHWAY	hsa05223	11	58	0.182715	0.338274	ENSG00000126934|ENSG00000101412|ENSG00000077092|ENSG00000142208|ENSG00000135446|ENSG00000117020|ENSG00000171608|ENSG00000143924|ENSG00000102882|ENSG00000118689|ENSG00000143171	http://www.genome.jp/kegg-bin/show_pathway?hsa05223/hsa:6258%09red/hsa:5595%09red/hsa:5915%09red/hsa:10000%09red/hsa:5293%09red/hsa:5605%09red/hsa:27436%09red/hsa:1019%09red/hsa:1869%09red/hsa:207%09red/hsa:2309%09red
Bile secretion	KEGG PATHWAY	hsa04976	13	71	0.183857	0.338274	ENSG00000144959|ENSG00000083807|ENSG00000073060|ENSG00000125257|ENSG00000078295|ENSG00000023839|ENSG00000142875|ENSG00000136881|ENSG00000164889|ENSG00000080493|ENSG00000080709|ENSG00000069849|ENSG00000164742	http://www.genome.jp/kegg-bin/show_pathway?hsa04976/hsa:10257%09red/hsa:108%09red/hsa:570%09red/hsa:3781%09red/hsa:1244%09red/hsa:949%09red/hsa:5567%09red/hsa:8671%09red/hsa:6522%09red/hsa:483%09red/hsa:107%09red/hsa:10998%09red/hsa:57552%09red
Apoptosis - multiple species	KEGG PATHWAY	hsa04215	7	33	0.184095	0.338274	ENSG00000087088|ENSG00000115317|ENSG00000165806|ENSG00000172115|ENSG00000171791|ENSG00000030110|ENSG00000101197	http://www.genome.jp/kegg-bin/show_pathway?hsa04215/hsa:596%09red/hsa:79444%09red/hsa:578%09red/hsa:581%09red/hsa:840%09red/hsa:54205%09red/hsa:27429%09red
Prostate cancer	KEGG PATHWAY	hsa05215	16	91	0.18728	0.338796	ENSG00000138795|ENSG00000117020|ENSG00000168036|ENSG00000126934|ENSG00000166598|ENSG00000105173|ENSG00000171791|ENSG00000142208|ENSG00000084207|ENSG00000101412|ENSG00000171608|ENSG00000096384|ENSG00000077782|ENSG00000123374|ENSG00000102882|ENSG00000170962	http://www.genome.jp/kegg-bin/show_pathway?hsa05215/hsa:5595%09red/hsa:80310%09red/hsa:3326%09red/hsa:10000%09red/hsa:596%09red/hsa:5293%09red/hsa:898%09red/hsa:5605%09red/hsa:51176%09red/hsa:2260%09red/hsa:2950%09red/hsa:1499%09red/hsa:1869%09red/hsa:207%09red/hsa:1017%09red/hsa:7184%09red
mRNA surveillance pathway	KEGG PATHWAY	hsa03015	16	91	0.18728	0.338796	ENSG00000090621|ENSG00000160075|ENSG00000172409|ENSG00000111605|ENSG00000145216|ENSG00000167005|ENSG00000205937|ENSG00000101138|ENSG00000101811|ENSG00000120705|ENSG00000066027|ENSG00000141543|ENSG00000101888|ENSG00000092020|ENSG00000165934|ENSG00000070756	http://www.genome.jp/kegg-bin/show_pathway?hsa03015/hsa:10921%09red/hsa:11052%09red/hsa:8761%09red/hsa:11051%09red/hsa:81608%09red/hsa:5525%09red/hsa:2107%09red/hsa:29101%09red/hsa:26986%09red/hsa:55012%09red/hsa:55916%09red/hsa:10978%09red/hsa:53981%09red/hsa:1478%09red/hsa:1477%09red/hsa:9775%09red
Transcriptional misregulation in cancer	KEGG PATHWAY	hsa05202	29	179	0.189135	0.338796	ENSG00000158715|ENSG00000269897|ENSG00000125952|ENSG00000005073|ENSG00000196591|ENSG00000007062|ENSG00000168283|ENSG00000089280|ENSG00000178053|ENSG00000198728|ENSG00000163513|ENSG00000140464|ENSG00000172493|ENSG00000143171|ENSG00000172216|ENSG00000253293|ENSG00000156298|ENSG00000126778|ENSG00000244405|ENSG00000139083|ENSG00000116478|ENSG00000105976|ENSG00000178573|ENSG00000136997|ENSG00000175832…	http://www.genome.jp/kegg-bin/show_pathway?hsa05202/hsa:64332%09red/hsa:648%09red/hsa:2120%09red/hsa:7102%09red/hsa:6258%09red/hsa:4149%09red/hsa:1051%09red/hsa:3065%09red/hsa:3066%09red/hsa:85414%09red/hsa:2521%09red/hsa:171558%09red/hsa:5371%09red/hsa:4299%09red/hsa:6495%09red/hsa:4291%09red/hsa:100532731%09red/hsa:2078%09red/hsa:3207%09red/hsa:3206%09red/hsa:2138%09red/hsa:2118%09red/hsa:2119%…
Sulfur relay system	KEGG PATHWAY	hsa04122	3	10	0.190141	0.338796	ENSG00000167118|ENSG00000128309|ENSG00000124615	http://www.genome.jp/kegg-bin/show_pathway?hsa04122/hsa:4357%09red/hsa:81605%09red/hsa:4337%09red
Synthesis and degradation of ketone bodies	KEGG PATHWAY	hsa00072	3	10	0.190141	0.338796	ENSG00000075239|ENSG00000083720|ENSG00000164039	http://www.genome.jp/kegg-bin/show_pathway?hsa00072/hsa:38%09red/hsa:56898%09red/hsa:5019%09red
Ether lipid metabolism	KEGG PATHWAY	hsa00565	9	46	0.192494	0.340923	ENSG00000079462|ENSG00000123739|ENSG00000018510|ENSG00000116711|ENSG00000087253|ENSG00000075651|ENSG00000174607|ENSG00000111666|ENSG00000176485	http://www.genome.jp/kegg-bin/show_pathway?hsa00565/hsa:5337%09red/hsa:5321%09red/hsa:81579%09red/hsa:56994%09red/hsa:8540%09red/hsa:11145%09red/hsa:5050%09red/hsa:54947%09red/hsa:7368%09red
Regulation of autophagy	KEGG PATHWAY	hsa04140	8	40	0.197047	0.346896	ENSG00000162409|ENSG00000144848|ENSG00000085978|ENSG00000168397|ENSG00000034713|ENSG00000126775|ENSG00000125703|ENSG00000132356	http://www.genome.jp/kegg-bin/show_pathway?hsa04140/hsa:22863%09red/hsa:23192%09red/hsa:64422%09red/hsa:11345%09red/hsa:5562%09red/hsa:5563%09red/hsa:84938%09red/hsa:55054%09red
Tuberculosis	KEGG PATHWAY	hsa05152	28	174	0.202801	0.354901	ENSG00000133111|ENSG00000162434|ENSG00000171791|ENSG00000172175|ENSG00000108774|ENSG00000102882|ENSG00000117984|ENSG00000168811|ENSG00000159720|ENSG00000231389|ENSG00000172115|ENSG00000142208|ENSG00000144381|ENSG00000105929|ENSG00000047249|ENSG00000172216|ENSG00000138814|ENSG00000111424|ENSG00000174125|ENSG00000117410|ENSG00000165025|ENSG00000117020|ENSG00000113013|ENSG00000087088|ENSG00000185883…	http://www.genome.jp/kegg-bin/show_pathway?hsa05152/hsa:10000%09red/hsa:596%09red/hsa:533%09red/hsa:50617%09red/hsa:6850%09red/hsa:5530%09red/hsa:7096%09red/hsa:3592%09red/hsa:1509%09red/hsa:3313%09red/hsa:1051%09red/hsa:2212%09red/hsa:9114%09red/hsa:5595%09red/hsa:8767%09red/hsa:54205%09red/hsa:3716%09red/hsa:581%09red/hsa:7421%09red/hsa:527%09red/hsa:207%09red/hsa:7879%09red/hsa:51606%09red/hsa…
Dorso-ventral axis formation	KEGG PATHWAY	hsa04320	6	28	0.204038	0.354954	ENSG00000134954|ENSG00000107864|ENSG00000134250|ENSG00000139083|ENSG00000157557|ENSG00000102882	http://www.genome.jp/kegg-bin/show_pathway?hsa04320/hsa:2113%09red/hsa:5595%09red/hsa:2114%09red/hsa:22849%09red/hsa:2120%09red/hsa:4853%09red
Oocyte meiosis	KEGG PATHWAY	hsa04114	20	120	0.208334	0.360296	ENSG00000164924|ENSG00000127564|ENSG00000108055|ENSG00000170312|ENSG00000071242|ENSG00000107864|ENSG00000177189|ENSG00000105173|ENSG00000164611|ENSG00000142875|ENSG00000065613|ENSG00000150995|ENSG00000078295|ENSG00000053900|ENSG00000123374|ENSG00000102882|ENSG00000164109|ENSG00000138814|ENSG00000164742|ENSG00000066027	http://www.genome.jp/kegg-bin/show_pathway?hsa04114/hsa:9088%09red/hsa:3708%09red/hsa:5595%09red/hsa:983%09red/hsa:9748%09red/hsa:7534%09red/hsa:6196%09red/hsa:6197%09red/hsa:9232%09red/hsa:5525%09red/hsa:22849%09red/hsa:5567%09red/hsa:9126%09red/hsa:898%09red/hsa:29945%09red/hsa:107%09red/hsa:108%09red/hsa:4085%09red/hsa:1017%09red/hsa:5530%09red
Amoebiasis	KEGG PATHWAY	hsa05146	17	100	0.210806	0.362438	ENSG00000168811|ENSG00000101680|ENSG00000141404|ENSG00000101333|ENSG00000169031|ENSG00000050555|ENSG00000171608|ENSG00000142875|ENSG00000124570|ENSG00000075785|ENSG00000081181|ENSG00000091136|ENSG00000196878|ENSG00000108774|ENSG00000182621|ENSG00000164742|ENSG00000156052	http://www.genome.jp/kegg-bin/show_pathway?hsa05146/hsa:1285%09red/hsa:3912%09red/hsa:2776%09red/hsa:5332%09red/hsa:2774%09red/hsa:3592%09red/hsa:5293%09red/hsa:107%09red/hsa:5269%09red/hsa:3914%09red/hsa:23236%09red/hsa:5567%09red/hsa:5878%09red/hsa:10319%09red/hsa:284217%09red/hsa:7879%09red/hsa:384%09red
Hepatitis B	KEGG PATHWAY	hsa05161	24	148	0.214614	0.36684	ENSG00000132646|ENSG00000126934|ENSG00000162434|ENSG00000106799|ENSG00000171791|ENSG00000102882|ENSG00000263528|ENSG00000172115|ENSG00000115267|ENSG00000142208|ENSG00000145386|ENSG00000171608|ENSG00000170345|ENSG00000126767|ENSG00000164342|ENSG00000164924|ENSG00000105173|ENSG00000135446|ENSG00000123374|ENSG00000095015|ENSG00000117020|ENSG00000087088|ENSG00000136997|ENSG00000101412	http://www.genome.jp/kegg-bin/show_pathway?hsa05161/hsa:10000%09red/hsa:596%09red/hsa:1019%09red/hsa:1017%09red/hsa:7534%09red/hsa:7098%09red/hsa:2002%09red/hsa:5605%09red/hsa:2353%09red/hsa:5595%09red/hsa:890%09red/hsa:64135%09red/hsa:54205%09red/hsa:5111%09red/hsa:5293%09red/hsa:3716%09red/hsa:898%09red/hsa:581%09red/hsa:207%09red/hsa:7046%09red/hsa:4214%09red/hsa:4609%09red/hsa:1869%09red/hsa:…
Gastric acid secretion	KEGG PATHWAY	hsa04971	13	74	0.218915	0.372029	ENSG00000177807|ENSG00000127955|ENSG00000150995|ENSG00000065135|ENSG00000101333|ENSG00000082482|ENSG00000142875|ENSG00000078295|ENSG00000164889|ENSG00000182621|ENSG00000069849|ENSG00000164742|ENSG00000156052	http://www.genome.jp/kegg-bin/show_pathway?hsa04971/hsa:3708%09red/hsa:2773%09red/hsa:2770%09red/hsa:2776%09red/hsa:5332%09red/hsa:23236%09red/hsa:5567%09red/hsa:6522%09red/hsa:483%09red/hsa:107%09red/hsa:108%09red/hsa:3776%09red/hsa:3766%09red
Thyroid cancer	KEGG PATHWAY	hsa05216	6	29	0.223584	0.374677	ENSG00000168036|ENSG00000126934|ENSG00000136997|ENSG00000138795|ENSG00000143171|ENSG00000102882	http://www.genome.jp/kegg-bin/show_pathway?hsa05216/hsa:6258%09red/hsa:5595%09red/hsa:5605%09red/hsa:51176%09red/hsa:1499%09red/hsa:4609%09red
Pancreatic cancer	KEGG PATHWAY	hsa05212	12	68	0.226853	0.374677	ENSG00000117020|ENSG00000101412|ENSG00000162434|ENSG00000106799|ENSG00000142208|ENSG00000075651|ENSG00000051180|ENSG00000135446|ENSG00000136238|ENSG00000171608|ENSG00000102882|ENSG00000163513	http://www.genome.jp/kegg-bin/show_pathway?hsa05212/hsa:5337%09red/hsa:5595%09red/hsa:10000%09red/hsa:5293%09red/hsa:3716%09red/hsa:7046%09red/hsa:1019%09red/hsa:5879%09red/hsa:5888%09red/hsa:1869%09red/hsa:207%09red/hsa:7048%09red
Terpenoid backbone biosynthesis	KEGG PATHWAY	hsa00900	5	23	0.227279	0.374677	ENSG00000075239|ENSG00000160752|ENSG00000067064|ENSG00000153989|ENSG00000148459	http://www.genome.jp/kegg-bin/show_pathway?hsa00900/hsa:38%09red/hsa:116150%09red/hsa:3422%09red/hsa:2224%09red/hsa:23590%09red
Primary bile acid biosynthesis	KEGG PATHWAY	hsa00120	4	17	0.228144	0.374677	ENSG00000136881|ENSG00000135929|ENSG00000083807|ENSG00000146233	http://www.genome.jp/kegg-bin/show_pathway?hsa00120/hsa:10998%09red/hsa:51302%09red/hsa:570%09red/hsa:1593%09red
Selenocompound metabolism	KEGG PATHWAY	hsa00450	4	17	0.228144	0.374677	ENSG00000138801|ENSG00000247626|ENSG00000132330|ENSG00000179918	http://www.genome.jp/kegg-bin/show_pathway?hsa00450/hsa:51540%09red/hsa:92935%09red/hsa:9061%09red/hsa:22928%09red
Dopaminergic synapse	KEGG PATHWAY	hsa04728	21	129	0.228622	0.374677	ENSG00000150995|ENSG00000114450|ENSG00000182621|ENSG00000065135|ENSG00000087258|ENSG00000133794|ENSG00000141480|ENSG00000101333|ENSG00000066027|ENSG00000142208|ENSG00000142875|ENSG00000117020|ENSG00000242616|ENSG00000069966|ENSG00000141404|ENSG00000170345|ENSG00000174021|ENSG00000092020|ENSG00000138814|ENSG00000127955|ENSG00000156052	http://www.genome.jp/kegg-bin/show_pathway?hsa04728/hsa:3708%09red/hsa:2773%09red/hsa:2770%09red/hsa:59345%09red/hsa:2776%09red/hsa:5530%09red/hsa:10000%09red/hsa:2775%09red/hsa:2790%09red/hsa:406%09red/hsa:2787%09red/hsa:23236%09red/hsa:409%09red/hsa:5567%09red/hsa:55012%09red/hsa:2774%09red/hsa:5525%09red/hsa:10681%09red/hsa:2353%09red/hsa:207%09red/hsa:5332%09red
Porphyrin and chlorophyll metabolism	KEGG PATHWAY	hsa00860	8	42	0.229394	0.374677	ENSG00000148218|ENSG00000165060|ENSG00000090013|ENSG00000080819|ENSG00000100292|ENSG00000143224|ENSG00000106605|ENSG00000126088	http://www.genome.jp/kegg-bin/show_pathway?hsa00860/hsa:7389%09red/hsa:645%09red/hsa:644%09red/hsa:1371%09red/hsa:5498%09red/hsa:3162%09red/hsa:210%09red/hsa:2395%09red
Axon guidance	KEGG PATHWAY	hsa04360	28	178	0.233973	0.380045	ENSG00000075213|ENSG00000145242|ENSG00000152256|ENSG00000138696|ENSG00000185008|ENSG00000102882|ENSG00000184349|ENSG00000145147|ENSG00000112902|ENSG00000149269|ENSG00000144935|ENSG00000044524|ENSG00000092421|ENSG00000137872|ENSG00000075223|ENSG00000127955|ENSG00000065135|ENSG00000169855|ENSG00000138814|ENSG00000105976|ENSG00000104290|ENSG00000171608|ENSG00000135622|ENSG00000136238|ENSG00000143590…	http://www.genome.jp/kegg-bin/show_pathway?hsa04360/hsa:5063%09red/hsa:5361%09red/hsa:10512%09red/hsa:57556%09red/hsa:5530%09red/hsa:2042%09red/hsa:5058%09red/hsa:7220%09red/hsa:2044%09red/hsa:80031%09red/hsa:5595%09red/hsa:658%09red/hsa:6092%09red/hsa:6091%09red/hsa:5293%09red/hsa:10505%09red/hsa:5879%09red/hsa:5163%09red/hsa:7976%09red/hsa:2773%09red/hsa:2770%09red/hsa:9037%09red/hsa:4233%09red…
Pentose and glucuronate interconversions	KEGG PATHWAY	hsa00040	7	36	0.23664	0.382264	ENSG00000072210|ENSG00000085662|ENSG00000109814|ENSG00000169764|ENSG00000140263|ENSG00000137124|ENSG00000197713	http://www.genome.jp/kegg-bin/show_pathway?hsa00040/hsa:224%09red/hsa:7360%09red/hsa:231%09red/hsa:7358%09red/hsa:219%09red/hsa:6120%09red/hsa:6652%09red
Measles	KEGG PATHWAY	hsa05162	22	138	0.24846	0.397736	ENSG00000147677|ENSG00000114423|ENSG00000162434|ENSG00000204628|ENSG00000104825|ENSG00000263528|ENSG00000168811|ENSG00000134001|ENSG00000115267|ENSG00000142208|ENSG00000171608|ENSG00000123570|ENSG00000109971|ENSG00000105173|ENSG00000126803|ENSG00000135446|ENSG00000123374|ENSG00000118503|ENSG00000173110|ENSG00000055332|ENSG00000117020|ENSG00000159110	http://www.genome.jp/kegg-bin/show_pathway?hsa05162/hsa:10000%09red/hsa:1019%09red/hsa:1017%09red/hsa:10399%09red/hsa:51209%09red/hsa:868%09red/hsa:7128%09red/hsa:3592%09red/hsa:3455%09red/hsa:3312%09red/hsa:3310%09red/hsa:8667%09red/hsa:64135%09red/hsa:5293%09red/hsa:4793%09red/hsa:898%09red/hsa:3716%09red/hsa:207%09red/hsa:3306%09red/hsa:1965%09red/hsa:5610%09red/hsa:9641%09red
ErbB signaling pathway	KEGG PATHWAY	hsa04012	15	90	0.249431	0.397736	ENSG00000175634|ENSG00000126934|ENSG00000136997|ENSG00000077264|ENSG00000158458|ENSG00000142208|ENSG00000071051|ENSG00000149269|ENSG00000171608|ENSG00000169752|ENSG00000117020|ENSG00000102882|ENSG00000126767|ENSG00000185737|ENSG00000114423	http://www.genome.jp/kegg-bin/show_pathway?hsa04012/hsa:5595%09red/hsa:868%09red/hsa:5063%09red/hsa:10000%09red/hsa:6199%09red/hsa:5293%09red/hsa:5058%09red/hsa:2002%09red/hsa:10718%09red/hsa:5605%09red/hsa:9542%09red/hsa:4609%09red/hsa:145957%09red/hsa:8440%09red/hsa:207%09red
cGMP-PKG signaling pathway	KEGG PATHWAY	hsa04022	27	173	0.250276	0.397736	ENSG00000136160|ENSG00000126934|ENSG00000172572|ENSG00000183023|ENSG00000108179|ENSG00000213585|ENSG00000185532|ENSG00000102882|ENSG00000069849|ENSG00000152402|ENSG00000150995|ENSG00000151729|ENSG00000142208|ENSG00000171608|ENSG00000138814|ENSG00000156052|ENSG00000133124|ENSG00000127955|ENSG00000065135|ENSG00000078295|ENSG00000117020|ENSG00000182621|ENSG00000005022|ENSG00000164742|ENSG00000101333…	http://www.genome.jp/kegg-bin/show_pathway?hsa04022/hsa:3708%09red/hsa:10000%09red/hsa:10105%09red/hsa:154%09red/hsa:23236%09red/hsa:483%09red/hsa:10672%09red/hsa:7416%09red/hsa:107%09red/hsa:5530%09red/hsa:1910%09red/hsa:5605%09red/hsa:6546%09red/hsa:108%09red/hsa:5332%09red/hsa:5595%09red/hsa:5592%09red/hsa:8471%09red/hsa:5139%09red/hsa:5293%09red/hsa:207%09red/hsa:2773%09red/hsa:2770%09red/hsa…
Type II diabetes mellitus	KEGG PATHWAY	hsa04930	9	50	0.253482	0.400665	ENSG00000133124|ENSG00000180008|ENSG00000163932|ENSG00000159399|ENSG00000156515|ENSG00000185338|ENSG00000156510|ENSG00000171608|ENSG00000102882	http://www.genome.jp/kegg-bin/show_pathway?hsa04930/hsa:5595%09red/hsa:5580%09red/hsa:8471%09red/hsa:5293%09red/hsa:80201%09red/hsa:8651%09red/hsa:122809%09red/hsa:3098%09red/hsa:3099%09red
Other types of O-glycan biosynthesis	KEGG PATHWAY	hsa00514	6	31	0.264331	0.415105	ENSG00000115526|ENSG00000085998|ENSG00000117411|ENSG00000163378|ENSG00000187676|ENSG00000158850	http://www.genome.jp/kegg-bin/show_pathway?hsa00514/hsa:285203%09red/hsa:55624%09red/hsa:145173%09red/hsa:8704%09red/hsa:8703%09red/hsa:9486%09red
Chemokine signaling pathway	KEGG PATHWAY	hsa04062	29	189	0.266796	0.415105	ENSG00000137486|ENSG00000149269|ENSG00000151882|ENSG00000069966|ENSG00000102882|ENSG00000104825|ENSG00000125388|ENSG00000156299|ENSG00000101333|ENSG00000142208|ENSG00000171608|ENSG00000164742|ENSG00000141480|ENSG00000127955|ENSG00000114450|ENSG00000174021|ENSG00000065135|ENSG00000142875|ENSG00000116473|ENSG00000078295|ENSG00000117020|ENSG00000242616|ENSG00000182621|ENSG00000118689|ENSG00000198873…	http://www.genome.jp/kegg-bin/show_pathway?hsa04062/hsa:59345%09red/hsa:5580%09red/hsa:408%09red/hsa:10000%09red/hsa:2790%09red/hsa:23236%09red/hsa:409%09red/hsa:56477%09red/hsa:2868%09red/hsa:2869%09red/hsa:7074%09red/hsa:157%09red/hsa:5058%09red/hsa:107%09red/hsa:108%09red/hsa:10681%09red/hsa:5595%09red/hsa:5332%09red/hsa:2773%09red/hsa:5293%09red/hsa:2787%09red/hsa:4793%09red/hsa:5879%09red/hs…
Thyroid hormone synthesis	KEGG PATHWAY	hsa04918	12	71	0.266853	0.415105	ENSG00000150995|ENSG00000166598|ENSG00000101333|ENSG00000142875|ENSG00000091137|ENSG00000078295|ENSG00000104687|ENSG00000182621|ENSG00000155660|ENSG00000069849|ENSG00000164742|ENSG00000156052	http://www.genome.jp/kegg-bin/show_pathway?hsa04918/hsa:3708%09red/hsa:2936%09red/hsa:2776%09red/hsa:5332%09red/hsa:9601%09red/hsa:23236%09red/hsa:5567%09red/hsa:483%09red/hsa:107%09red/hsa:108%09red/hsa:7184%09red/hsa:5172%09red
Chagas disease (American trypanosomiasis)	KEGG PATHWAY	hsa05142	17	106	0.27566	0.423226	ENSG00000127955|ENSG00000065135|ENSG00000087258|ENSG00000141404|ENSG00000168811|ENSG00000106799|ENSG00000101333|ENSG00000179218|ENSG00000142208|ENSG00000117020|ENSG00000171608|ENSG00000170345|ENSG00000102882|ENSG00000182621|ENSG00000156052|ENSG00000164742|ENSG00000163513	http://www.genome.jp/kegg-bin/show_pathway?hsa05142/hsa:2773%09red/hsa:5595%09red/hsa:5293%09red/hsa:2776%09red/hsa:2774%09red/hsa:10000%09red/hsa:2775%09red/hsa:3592%09red/hsa:2770%09red/hsa:811%09red/hsa:23236%09red/hsa:7046%09red/hsa:107%09red/hsa:5332%09red/hsa:2353%09red/hsa:207%09red/hsa:7048%09red
Serotonergic synapse	KEGG PATHWAY	hsa04726	18	113	0.276393	0.423226	ENSG00000127955|ENSG00000114450|ENSG00000134716|ENSG00000087258|ENSG00000065135|ENSG00000101333|ENSG00000116711|ENSG00000166206|ENSG00000142875|ENSG00000150995|ENSG00000144935|ENSG00000242616|ENSG00000069966|ENSG00000102882|ENSG00000174021|ENSG00000080709|ENSG00000182621|ENSG00000156052	http://www.genome.jp/kegg-bin/show_pathway?hsa04726/hsa:3708%09red/hsa:2773%09red/hsa:5595%09red/hsa:59345%09red/hsa:2776%09red/hsa:2562%09red/hsa:2775%09red/hsa:2790%09red/hsa:2787%09red/hsa:2770%09red/hsa:23236%09red/hsa:5567%09red/hsa:7220%09red/hsa:1573%09red/hsa:10681%09red/hsa:5332%09red/hsa:3781%09red/hsa:5321%09red
TNF signaling pathway	KEGG PATHWAY	hsa04668	18	113	0.276393	0.423226	ENSG00000118503|ENSG00000100784|ENSG00000197442|ENSG00000165806|ENSG00000142208|ENSG00000150630|ENSG00000108984|ENSG00000082512|ENSG00000117020|ENSG00000157625|ENSG00000171608|ENSG00000087470|ENSG00000127191|ENSG00000170345|ENSG00000102882|ENSG00000171223|ENSG00000172216|ENSG00000101384	http://www.genome.jp/kegg-bin/show_pathway?hsa04668/hsa:10059%09red/hsa:257397%09red/hsa:5595%09red/hsa:7128%09red/hsa:10000%09red/hsa:3726%09red/hsa:7186%09red/hsa:9252%09red/hsa:5293%09red/hsa:1051%09red/hsa:4217%09red/hsa:7424%09red/hsa:7188%09red/hsa:840%09red/hsa:182%09red/hsa:2353%09red/hsa:207%09red/hsa:5608%09red
T cell receptor signaling pathway	KEGG PATHWAY	hsa04660	17	107	0.287105	0.437351	ENSG00000117020|ENSG00000100351|ENSG00000126934|ENSG00000142208|ENSG00000172175|ENSG00000071051|ENSG00000135446|ENSG00000149269|ENSG00000171608|ENSG00000135605|ENSG00000170345|ENSG00000102882|ENSG00000104825|ENSG00000077264|ENSG00000138814|ENSG00000146232|ENSG00000114423	http://www.genome.jp/kegg-bin/show_pathway?hsa04660/hsa:5595%09red/hsa:868%09red/hsa:5063%09red/hsa:5530%09red/hsa:10000%09red/hsa:4794%09red/hsa:5293%09red/hsa:5058%09red/hsa:4793%09red/hsa:5605%09red/hsa:9402%09red/hsa:1019%09red/hsa:10892%09red/hsa:8440%09red/hsa:2353%09red/hsa:207%09red/hsa:7006%09red
Non-homologous end-joining	KEGG PATHWAY	hsa03450	3	13	0.288714	0.437536	ENSG00000168496|ENSG00000187736|ENSG00000079246	http://www.genome.jp/kegg-bin/show_pathway?hsa03450/hsa:7520%09red/hsa:79840%09red/hsa:2237%09red
Melanoma	KEGG PATHWAY	hsa05218	12	73	0.294732	0.444366	ENSG00000105976|ENSG00000126934|ENSG00000101412|ENSG00000129682|ENSG00000077782|ENSG00000187098|ENSG00000142208|ENSG00000135446|ENSG00000117020|ENSG00000171608|ENSG00000102882|ENSG00000170962	http://www.genome.jp/kegg-bin/show_pathway?hsa05218/hsa:5595%09red/hsa:80310%09red/hsa:2258%09red/hsa:10000%09red/hsa:5293%09red/hsa:4233%09red/hsa:5605%09red/hsa:1019%09red/hsa:2260%09red/hsa:1869%09red/hsa:207%09red/hsa:4286%09red
Glycosaminoglycan biosynthesis - chondroitin sulfate / dermatan sulfate	KEGG PATHWAY	hsa00532	4	20	0.309977	0.464965	ENSG00000147408|ENSG00000111962|ENSG00000169826|ENSG00000198108	http://www.genome.jp/kegg-bin/show_pathway?hsa00532/hsa:337876%09red/hsa:55790%09red/hsa:55454%09red/hsa:10090%09red
Pancreatic secretion	KEGG PATHWAY	hsa04972	15	96	0.323351	0.482565	ENSG00000069849|ENSG00000150995|ENSG00000123739|ENSG00000101333|ENSG00000162341|ENSG00000116473|ENSG00000078295|ENSG00000136238|ENSG00000064651|ENSG00000164889|ENSG00000144935|ENSG00000182621|ENSG00000080493|ENSG00000164742|ENSG00000156052	http://www.genome.jp/kegg-bin/show_pathway?hsa04972/hsa:3708%09red/hsa:2776%09red/hsa:483%09red/hsa:5906%09red/hsa:81579%09red/hsa:23236%09red/hsa:8671%09red/hsa:7220%09red/hsa:6522%09red/hsa:6558%09red/hsa:107%09red/hsa:108%09red/hsa:5332%09red/hsa:219931%09red/hsa:5879%09red
Bladder cancer	KEGG PATHWAY	hsa05219	7	41	0.332664	0.492879	ENSG00000126934|ENSG00000101412|ENSG00000136997|ENSG00000135446|ENSG00000100784|ENSG00000196730|ENSG00000102882	http://www.genome.jp/kegg-bin/show_pathway?hsa05219/hsa:5595%09red/hsa:9252%09red/hsa:5605%09red/hsa:1019%09red/hsa:4609%09red/hsa:1869%09red/hsa:1612%09red
Carbohydrate digestion and absorption	KEGG PATHWAY	hsa04973	8	48	0.335303	0.492879	ENSG00000117020|ENSG00000257335|ENSG00000156510|ENSG00000159399|ENSG00000142208|ENSG00000156515|ENSG00000171608|ENSG00000069849	http://www.genome.jp/kegg-bin/show_pathway?hsa04973/hsa:10000%09red/hsa:8972%09red/hsa:5293%09red/hsa:80201%09red/hsa:3098%09red/hsa:3099%09red/hsa:483%09red/hsa:207%09red
Legionellosis	KEGG PATHWAY	hsa05134	9	55	0.336875	0.492879	ENSG00000138069|ENSG00000172115|ENSG00000168811|ENSG00000165806|ENSG00000109971|ENSG00000126803|ENSG00000185122|ENSG00000144381|ENSG00000173110	http://www.genome.jp/kegg-bin/show_pathway?hsa05134/hsa:3592%09red/hsa:54205%09red/hsa:3306%09red/hsa:3329%09red/hsa:3312%09red/hsa:3310%09red/hsa:840%09red/hsa:3297%09red/hsa:5861%09red
Salivary secretion	KEGG PATHWAY	hsa04970	14	90	0.336968	0.492879	ENSG00000069849|ENSG00000150995|ENSG00000101333|ENSG00000142875|ENSG00000078295|ENSG00000169252|ENSG00000064651|ENSG00000164889|ENSG00000185532|ENSG00000171195|ENSG00000152402|ENSG00000182621|ENSG00000164742|ENSG00000156052	http://www.genome.jp/kegg-bin/show_pathway?hsa04970/hsa:3708%09red/hsa:2776%09red/hsa:5592%09red/hsa:4589%09red/hsa:154%09red/hsa:23236%09red/hsa:2977%09red/hsa:5567%09red/hsa:6522%09red/hsa:6558%09red/hsa:107%09red/hsa:108%09red/hsa:483%09red/hsa:5332%09red
Butanoate metabolism	KEGG PATHWAY	hsa00650	5	28	0.345882	0.503412	ENSG00000075239|ENSG00000113790|ENSG00000087299|ENSG00000083720|ENSG00000164039	http://www.genome.jp/kegg-bin/show_pathway?hsa00650/hsa:38%09red/hsa:56898%09red/hsa:1962%09red/hsa:79944%09red/hsa:5019%09red
Tyrosine metabolism	KEGG PATHWAY	hsa00350	6	35	0.350238	0.507242	ENSG00000107165|ENSG00000197894|ENSG00000103876|ENSG00000077498|ENSG00000080166|ENSG00000180185	http://www.genome.jp/kegg-bin/show_pathway?hsa00350/hsa:81889%09red/hsa:1638%09red/hsa:7299%09red/hsa:128%09red/hsa:7306%09red/hsa:2184%09red
Pathogenic Escherichia coli infection	KEGG PATHWAY	hsa05130	9	56	0.354142	0.510381	ENSG00000164924|ENSG00000168036|ENSG00000115053|ENSG00000136950|ENSG00000123416|ENSG00000085733|ENSG00000071051|ENSG00000241685|ENSG00000104833	http://www.genome.jp/kegg-bin/show_pathway?hsa05130/hsa:81873%09red/hsa:7534%09red/hsa:2017%09red/hsa:4691%09red/hsa:10382%09red/hsa:10552%09red/hsa:1499%09red/hsa:8440%09red/hsa:10376%09red
Adrenergic signaling in cardiomyocytes	KEGG PATHWAY	hsa04261	22	151	0.38124	0.546754	ENSG00000091428|ENSG00000183023|ENSG00000171791|ENSG00000100784|ENSG00000102882|ENSG00000069849|ENSG00000101333|ENSG00000142208|ENSG00000171608|ENSG00000156052|ENSG00000095794|ENSG00000066027|ENSG00000127955|ENSG00000065135|ENSG00000142875|ENSG00000078295|ENSG00000117020|ENSG00000182621|ENSG00000164742|ENSG00000153956|ENSG00000169252|ENSG00000092020	http://www.genome.jp/kegg-bin/show_pathway?hsa04261/hsa:10000%09red/hsa:596%09red/hsa:9252%09red/hsa:154%09red/hsa:23236%09red/hsa:11069%09red/hsa:483%09red/hsa:1390%09red/hsa:107%09red/hsa:781%09red/hsa:6546%09red/hsa:108%09red/hsa:5595%09red/hsa:5332%09red/hsa:5293%09red/hsa:55012%09red/hsa:207%09red/hsa:2773%09red/hsa:2770%09red/hsa:2776%09red/hsa:5525%09red/hsa:5567%09red
Metabolism of xenobiotics by cytochrome P450	KEGG PATHWAY	hsa00980	11	72	0.384553	0.548828	ENSG00000008394|ENSG00000197894|ENSG00000168765|ENSG00000213366|ENSG00000148834|ENSG00000143198|ENSG00000084207|ENSG00000159231|ENSG00000134202|ENSG00000174156|ENSG00000159228	http://www.genome.jp/kegg-bin/show_pathway?hsa00980/hsa:2940%09red/hsa:873%09red/hsa:2947%09red/hsa:2946%09red/hsa:2948%09red/hsa:9446%09red/hsa:874%09red/hsa:4259%09red/hsa:2950%09red/hsa:128%09red/hsa:4257%09red
NOD-like receptor signaling pathway	KEGG PATHWAY	hsa04621	9	58	0.388968	0.551606	ENSG00000118503|ENSG00000166598|ENSG00000157625|ENSG00000096384|ENSG00000102882|ENSG00000104825|ENSG00000104312|ENSG00000106100|ENSG00000132357	http://www.genome.jp/kegg-bin/show_pathway?hsa04621/hsa:257397%09red/hsa:5595%09red/hsa:3326%09red/hsa:4793%09red/hsa:7128%09red/hsa:10392%09red/hsa:8767%09red/hsa:84674%09red/hsa:7184%09red
ABC transporters	KEGG PATHWAY	hsa02010	7	44	0.392784	0.551606	ENSG00000125257|ENSG00000023839|ENSG00000101986|ENSG00000204267|ENSG00000103222|ENSG00000004846|ENSG00000168394	http://www.genome.jp/kegg-bin/show_pathway?hsa02010/hsa:10257%09red/hsa:6891%09red/hsa:6890%09red/hsa:340273%09red/hsa:1244%09red/hsa:4363%09red/hsa:215%09red
Aminoacyl-tRNA biosynthesis	KEGG PATHWAY	hsa00970	7	44	0.392784	0.551606	ENSG00000134440|ENSG00000124608|ENSG00000065427|ENSG00000185418|ENSG00000103707|ENSG00000137513|ENSG00000247626	http://www.genome.jp/kegg-bin/show_pathway?hsa00970/hsa:4677%09red/hsa:3735%09red/hsa:79731%09red/hsa:92935%09red/hsa:57505%09red/hsa:123263%09red/hsa:123283%09red
Proximal tubule bicarbonate reclamation	KEGG PATHWAY	hsa04964	4	23	0.394004	0.551606	ENSG00000182890|ENSG00000080493|ENSG00000014641|ENSG00000069849	http://www.genome.jp/kegg-bin/show_pathway?hsa04964/hsa:2747%09red/hsa:8671%09red/hsa:4190%09red/hsa:483%09red
Aldosterone synthesis and secretion	KEGG PATHWAY	hsa04925	12	80	0.397181	0.553419	ENSG00000115825|ENSG00000150995|ENSG00000184304|ENSG00000073060|ENSG00000101333|ENSG00000008118|ENSG00000142875|ENSG00000078295|ENSG00000182621|ENSG00000152495|ENSG00000164742|ENSG00000156052	http://www.genome.jp/kegg-bin/show_pathway?hsa04925/hsa:3708%09red/hsa:57172%09red/hsa:5587%09red/hsa:2776%09red/hsa:5332%09red/hsa:23683%09red/hsa:814%09red/hsa:23236%09red/hsa:949%09red/hsa:5567%09red/hsa:107%09red/hsa:108%09red
Shigellosis	KEGG PATHWAY	hsa05131	10	66	0.403297	0.559289	ENSG00000177105|ENSG00000136950|ENSG00000136238|ENSG00000085733|ENSG00000112290|ENSG00000102882|ENSG00000104825|ENSG00000241685|ENSG00000106100|ENSG00000104312	http://www.genome.jp/kegg-bin/show_pathway?hsa05131/hsa:5595%09red/hsa:8767%09red/hsa:81873%09red/hsa:2017%09red/hsa:4793%09red/hsa:10552%09red/hsa:10392%09red/hsa:5879%09red/hsa:8936%09red/hsa:391%09red
Basal transcription factors	KEGG PATHWAY	hsa03022	7	45	0.412901	0.56992	ENSG00000141384|ENSG00000028839|ENSG00000188342|ENSG00000137947|ENSG00000110768|ENSG00000064995|ENSG00000137413	http://www.genome.jp/kegg-bin/show_pathway?hsa03022/hsa:6882%09red/hsa:2959%09red/hsa:6875%09red/hsa:129685%09red/hsa:2965%09red/hsa:2963%09red/hsa:9519%09red
Prolactin signaling pathway	KEGG PATHWAY	hsa04917	11	74	0.415882	0.571353	ENSG00000180008|ENSG00000213930|ENSG00000142208|ENSG00000185338|ENSG00000170677|ENSG00000117020|ENSG00000171608|ENSG00000170345|ENSG00000102882|ENSG00000118689|ENSG00000126934	http://www.genome.jp/kegg-bin/show_pathway?hsa04917/hsa:5595%09red/hsa:10000%09red/hsa:9306%09red/hsa:5293%09red/hsa:8651%09red/hsa:122809%09red/hsa:5605%09red/hsa:2592%09red/hsa:2353%09red/hsa:207%09red/hsa:2309%09red
Glycosylphosphatidylinositol(GPI)-anchor biosynthesis	KEGG PATHWAY	hsa00563	4	25	0.449256	0.614331	ENSG00000136908|ENSG00000100564|ENSG00000007541|ENSG00000143315	http://www.genome.jp/kegg-bin/show_pathway?hsa00563/hsa:5283%09red/hsa:93183%09red/hsa:9091%09red/hsa:8818%09red
Endocrine and other factor-regulated calcium reabsorption	KEGG PATHWAY	hsa04961	7	47	0.45294	0.616501	ENSG00000183023|ENSG00000111424|ENSG00000101333|ENSG00000142875|ENSG00000182621|ENSG00000069849|ENSG00000156052	http://www.genome.jp/kegg-bin/show_pathway?hsa04961/hsa:2776%09red/hsa:5332%09red/hsa:23236%09red/hsa:5567%09red/hsa:7421%09red/hsa:483%09red/hsa:6546%09red
Glycine, serine and threonine metabolism	KEGG PATHWAY	hsa00260	6	40	0.459653	0.622756	ENSG00000176974|ENSG00000140905|ENSG00000100116|ENSG00000164904|ENSG00000172331|ENSG00000171314	http://www.genome.jp/kegg-bin/show_pathway?hsa00260/hsa:23464%09red/hsa:669%09red/hsa:5223%09red/hsa:2653%09red/hsa:6470%09red/hsa:501%09red
Taurine and hypotaurine metabolism	KEGG PATHWAY	hsa00430	2	11	0.462584	0.623852	ENSG00000136881|ENSG00000144644	http://www.genome.jp/kegg-bin/show_pathway?hsa00430/hsa:339896%09red/hsa:570%09red
Fc epsilon RI signaling pathway	KEGG PATHWAY	hsa04664	10	70	0.469165	0.629838	ENSG00000117020|ENSG00000116711|ENSG00000126934|ENSG00000165025|ENSG00000142208|ENSG00000108984|ENSG00000136238|ENSG00000171608|ENSG00000033327|ENSG00000102882	http://www.genome.jp/kegg-bin/show_pathway?hsa04664/hsa:5595%09red/hsa:5293%09red/hsa:5321%09red/hsa:10000%09red/hsa:6850%09red/hsa:5605%09red/hsa:5879%09red/hsa:9846%09red/hsa:207%09red/hsa:5608%09red
alpha-Linolenic acid metabolism	KEGG PATHWAY	hsa00592	4	26	0.476288	0.633614	ENSG00000116711|ENSG00000161533|ENSG00000176485|ENSG00000123739	http://www.genome.jp/kegg-bin/show_pathway?hsa00592/hsa:81579%09red/hsa:11145%09red/hsa:51%09red/hsa:5321%09red
Maturity onset diabetes of the young	KEGG PATHWAY	hsa04950	4	26	0.476288	0.633614	ENSG00000116833|ENSG00000169856|ENSG00000114315|ENSG00000163623	http://www.genome.jp/kegg-bin/show_pathway?hsa04950/hsa:3175%09red/hsa:4825%09red/hsa:3280%09red/hsa:2494%09red
Jak-STAT signaling pathway	KEGG PATHWAY	hsa04630	22	160	0.478923	0.634249	ENSG00000187266|ENSG00000162434|ENSG00000171791|ENSG00000112964|ENSG00000168811|ENSG00000180008|ENSG00000081985|ENSG00000113594|ENSG00000142208|ENSG00000170677|ENSG00000171608|ENSG00000137070|ENSG00000131724|ENSG00000172458|ENSG00000123496|ENSG00000160712|ENSG00000137193|ENSG00000185338|ENSG00000117020|ENSG00000162594|ENSG00000136997|ENSG00000159110	http://www.genome.jp/kegg-bin/show_pathway?hsa04630/hsa:8651%09red/hsa:10000%09red/hsa:3977%09red/hsa:596%09red/hsa:53342%09red/hsa:3595%09red/hsa:3597%09red/hsa:3590%09red/hsa:3592%09red/hsa:3455%09red/hsa:3598%09red/hsa:149233%09red/hsa:5293%09red/hsa:9306%09red/hsa:5292%09red/hsa:3570%09red/hsa:3716%09red/hsa:122809%09red/hsa:207%09red/hsa:2690%09red/hsa:2057%09red/hsa:4609%09red
Aldosterone-regulated sodium reabsorption	KEGG PATHWAY	hsa04960	6	41	0.481131	0.634317	ENSG00000151623|ENSG00000049759|ENSG00000171608|ENSG00000102882|ENSG00000069849|ENSG00000118515	http://www.genome.jp/kegg-bin/show_pathway?hsa04960/hsa:5595%09red/hsa:4306%09red/hsa:5293%09red/hsa:6446%09red/hsa:483%09red/hsa:23327%09red
Inflammatory mediator regulation of TRP channels	KEGG PATHWAY	hsa04750	14	101	0.487581	0.639949	ENSG00000196083|ENSG00000150995|ENSG00000134716|ENSG00000101333|ENSG00000163932|ENSG00000116711|ENSG00000142875|ENSG00000108984|ENSG00000078295|ENSG00000187688|ENSG00000171608|ENSG00000182621|ENSG00000164742|ENSG00000156052	http://www.genome.jp/kegg-bin/show_pathway?hsa04750/hsa:3708%09red/hsa:2776%09red/hsa:5321%09red/hsa:3556%09red/hsa:5293%09red/hsa:23236%09red/hsa:5332%09red/hsa:5567%09red/hsa:1573%09red/hsa:107%09red/hsa:108%09red/hsa:5580%09red/hsa:51393%09red/hsa:5608%09red
African trypanosomiasis	KEGG PATHWAY	hsa05143	5	34	0.490903	0.641447	ENSG00000168811|ENSG00000182621|ENSG00000172009|ENSG00000101333|ENSG00000156052	http://www.genome.jp/kegg-bin/show_pathway?hsa05143/hsa:7064%09red/hsa:5332%09red/hsa:2776%09red/hsa:23236%09red/hsa:3592%09red
VEGF signaling pathway	KEGG PATHWAY	hsa04370	9	64	0.493264	0.641679	ENSG00000117020|ENSG00000126934|ENSG00000116711|ENSG00000142208|ENSG00000136238|ENSG00000171608|ENSG00000114738|ENSG00000102882|ENSG00000138814	http://www.genome.jp/kegg-bin/show_pathway?hsa04370/hsa:5595%09red/hsa:5530%09red/hsa:10000%09red/hsa:5293%09red/hsa:7867%09red/hsa:5605%09red/hsa:5879%09red/hsa:207%09red/hsa:5321%09red
Insulin secretion	KEGG PATHWAY	hsa04911	12	87	0.501391	0.648338	ENSG00000105649|ENSG00000091428|ENSG00000101333|ENSG00000132639|ENSG00000186472|ENSG00000142875|ENSG00000078295|ENSG00000182621|ENSG00000080709|ENSG00000069849|ENSG00000164742|ENSG00000156052	http://www.genome.jp/kegg-bin/show_pathway?hsa04911/hsa:2776%09red/hsa:5332%09red/hsa:3781%09red/hsa:23236%09red/hsa:11069%09red/hsa:5567%09red/hsa:27445%09red/hsa:483%09red/hsa:107%09red/hsa:108%09red/hsa:5864%09red/hsa:6616%09red
Ascorbate and aldarate metabolism	KEGG PATHWAY	hsa00053	4	27	0.502793	0.648338	ENSG00000109814|ENSG00000164904|ENSG00000137124|ENSG00000072210	http://www.genome.jp/kegg-bin/show_pathway?hsa00053/hsa:224%09red/hsa:219%09red/hsa:501%09red/hsa:7358%09red
Primary immunodeficiency	KEGG PATHWAY	hsa05340	5	35	0.514117	0.656717	ENSG00000133111|ENSG00000196839|ENSG00000168394|ENSG00000204267|ENSG00000166349	http://www.genome.jp/kegg-bin/show_pathway?hsa05340/hsa:5896%09red/hsa:100%09red/hsa:6891%09red/hsa:6890%09red/hsa:5994%09red
cAMP signaling pathway	KEGG PATHWAY	hsa04024	27	201	0.514799	0.656717	ENSG00000156299|ENSG00000126934|ENSG00000172572|ENSG00000102882|ENSG00000069849|ENSG00000125257|ENSG00000136238|ENSG00000142208|ENSG00000091428|ENSG00000149269|ENSG00000170345|ENSG00000161533|ENSG00000127955|ENSG00000184588|ENSG00000065135|ENSG00000075651|ENSG00000142875|ENSG00000116473|ENSG00000078295|ENSG00000117020|ENSG00000164742|ENSG00000181104|ENSG00000113448|ENSG00000171608|ENSG00000169252…	http://www.genome.jp/kegg-bin/show_pathway?hsa04024/hsa:10257%09red/hsa:5144%09red/hsa:10000%09red/hsa:154%09red/hsa:11069%09red/hsa:483%09red/hsa:2149%09red/hsa:5142%09red/hsa:5906%09red/hsa:4301%09red/hsa:5605%09red/hsa:7074%09red/hsa:5058%09red/hsa:107%09red/hsa:108%09red/hsa:2353%09red/hsa:5337%09red/hsa:5595%09red/hsa:5139%09red/hsa:5293%09red/hsa:5879%09red/hsa:207%09red/hsa:2773%09red/hsa:…
Steroid biosynthesis	KEGG PATHWAY	hsa00100	3	20	0.518226	0.656717	ENSG00000107798|ENSG00000109929|ENSG00000057252	http://www.genome.jp/kegg-bin/show_pathway?hsa00100/hsa:6309%09red/hsa:6646%09red/hsa:3988%09red
One carbon pool by folate	KEGG PATHWAY	hsa00670	3	20	0.518226	0.656717	ENSG00000103707|ENSG00000176974|ENSG00000136371	http://www.genome.jp/kegg-bin/show_pathway?hsa00670/hsa:123263%09red/hsa:10588%09red/hsa:6470%09red
Hippo signaling pathway -multiple species	KEGG PATHWAY	hsa04392	4	28	0.528688	0.667099	ENSG00000114978|ENSG00000074219|ENSG00000149269|ENSG00000173542	http://www.genome.jp/kegg-bin/show_pathway?hsa04392/hsa:55233%09red/hsa:5058%09red/hsa:92597%09red/hsa:8463%09red
Hepatitis C	KEGG PATHWAY	hsa05160	18	135	0.536303	0.673817	ENSG00000131467|ENSG00000110651|ENSG00000253958|ENSG00000073060|ENSG00000162434|ENSG00000164342|ENSG00000134001|ENSG00000142208|ENSG00000159110|ENSG00000055332|ENSG00000117020|ENSG00000171608|ENSG00000127191|ENSG00000102882|ENSG00000135828|ENSG00000185745|ENSG00000104408|ENSG00000263528	http://www.genome.jp/kegg-bin/show_pathway?hsa05160/hsa:5595%09red/hsa:975%09red/hsa:10000%09red/hsa:7098%09red/hsa:7186%09red/hsa:5293%09red/hsa:6041%09red/hsa:3716%09red/hsa:10197%09red/hsa:949%09red/hsa:3434%09red/hsa:1965%09red/hsa:5610%09red/hsa:3455%09red/hsa:137075%09red/hsa:3646%09red/hsa:207%09red/hsa:9641%09red
Chemical carcinogenesis	KEGG PATHWAY	hsa05204	11	82	0.539433	0.674865	ENSG00000008394|ENSG00000197894|ENSG00000168765|ENSG00000213366|ENSG00000143437|ENSG00000148834|ENSG00000143198|ENSG00000084207|ENSG00000134202|ENSG00000174156|ENSG00000159228	http://www.genome.jp/kegg-bin/show_pathway?hsa05204/hsa:2940%09red/hsa:873%09red/hsa:2947%09red/hsa:2946%09red/hsa:405%09red/hsa:2948%09red/hsa:9446%09red/hsa:4259%09red/hsa:2950%09red/hsa:128%09red/hsa:4257%09red
Cardiac muscle contraction	KEGG PATHWAY	hsa04260	10	75	0.549254	0.679158	ENSG00000178741|ENSG00000183023|ENSG00000010256|ENSG00000173660|ENSG00000169021|ENSG00000153956|ENSG00000156467|ENSG00000131174|ENSG00000131143|ENSG00000069849	http://www.genome.jp/kegg-bin/show_pathway?hsa04260/hsa:9377%09red/hsa:7388%09red/hsa:1327%09red/hsa:7381%09red/hsa:1349%09red/hsa:7384%09red/hsa:7386%09red/hsa:781%09red/hsa:483%09red/hsa:6546%09red
Arrhythmogenic right ventricular cardiomyopathy (ARVC)	KEGG PATHWAY	hsa05412	10	75	0.549254	0.679158	ENSG00000183023|ENSG00000168036|ENSG00000198947|ENSG00000134755|ENSG00000153956|ENSG00000108823|ENSG00000138795|ENSG00000170558|ENSG00000066032|ENSG00000170624	http://www.genome.jp/kegg-bin/show_pathway?hsa05412/hsa:1499%09red/hsa:1824%09red/hsa:781%09red/hsa:51176%09red/hsa:6546%09red/hsa:1496%09red/hsa:6442%09red/hsa:6444%09red/hsa:1000%09red/hsa:1756%09red
Ovarian steroidogenesis	KEGG PATHWAY	hsa04913	7	52	0.549794	0.679158	ENSG00000134716|ENSG00000073060|ENSG00000116711|ENSG00000142875|ENSG00000137869|ENSG00000078295|ENSG00000164742	http://www.genome.jp/kegg-bin/show_pathway?hsa04913/hsa:5321%09red/hsa:949%09red/hsa:1588%09red/hsa:5567%09red/hsa:1573%09red/hsa:107%09red/hsa:108%09red
Nicotinate and nicotinamide metabolism	KEGG PATHWAY	hsa00760	4	29	0.553902	0.681369	ENSG00000135318|ENSG00000105835|ENSG00000141698|ENSG00000197594	http://www.genome.jp/kegg-bin/show_pathway?hsa00760/hsa:4907%09red/hsa:10135%09red/hsa:5167%09red/hsa:115024%09red
Drug metabolism - cytochrome P450	KEGG PATHWAY	hsa00982	9	68	0.560158	0.686194	ENSG00000008394|ENSG00000197894|ENSG00000168765|ENSG00000213366|ENSG00000148834|ENSG00000143198|ENSG00000084207|ENSG00000134202|ENSG00000174156	http://www.genome.jp/kegg-bin/show_pathway?hsa00982/hsa:2940%09red/hsa:2947%09red/hsa:2946%09red/hsa:2948%09red/hsa:9446%09red/hsa:4259%09red/hsa:2950%09red/hsa:128%09red/hsa:4257%09red
Vasopressin-regulated water reabsorption	KEGG PATHWAY	hsa04962	6	45	0.563896	0.687906	ENSG00000141522|ENSG00000158560|ENSG00000142875|ENSG00000138036|ENSG00000108774|ENSG00000264364	http://www.genome.jp/kegg-bin/show_pathway?hsa04962/hsa:1780%09red/hsa:140735%09red/hsa:51626%09red/hsa:5567%09red/hsa:5878%09red/hsa:396%09red
Vascular smooth muscle contraction	KEGG PATHWAY	hsa04270	16	123	0.57533	0.697462	ENSG00000150995|ENSG00000126934|ENSG00000101333|ENSG00000163932|ENSG00000116711|ENSG00000142875|ENSG00000122786|ENSG00000078295|ENSG00000120063|ENSG00000185532|ENSG00000102882|ENSG00000182621|ENSG00000123739|ENSG00000152402|ENSG00000164742|ENSG00000156052	http://www.genome.jp/kegg-bin/show_pathway?hsa04270/hsa:3708%09red/hsa:800%09red/hsa:5595%09red/hsa:5580%09red/hsa:5592%09red/hsa:81579%09red/hsa:10672%09red/hsa:23236%09red/hsa:2977%09red/hsa:5567%09red/hsa:5605%09red/hsa:107%09red/hsa:108%09red/hsa:2776%09red/hsa:5332%09red/hsa:5321%09red
Linoleic acid metabolism	KEGG PATHWAY	hsa00591	4	30	0.578378	0.697462	ENSG00000116711|ENSG00000134716|ENSG00000176485|ENSG00000123739	http://www.genome.jp/kegg-bin/show_pathway?hsa00591/hsa:81579%09red/hsa:11145%09red/hsa:1573%09red/hsa:5321%09red
Toll-like receptor signaling pathway	KEGG PATHWAY	hsa04620	14	108	0.580509	0.697462	ENSG00000263528|ENSG00000168811|ENSG00000117020|ENSG00000174125|ENSG00000126934|ENSG00000164342|ENSG00000142208|ENSG00000078902|ENSG00000108984|ENSG00000136238|ENSG00000171608|ENSG00000170345|ENSG00000102882|ENSG00000159110	http://www.genome.jp/kegg-bin/show_pathway?hsa04620/hsa:5595%09red/hsa:7096%09red/hsa:10000%09red/hsa:3592%09red/hsa:7098%09red/hsa:3455%09red/hsa:5293%09red/hsa:5605%09red/hsa:5879%09red/hsa:54472%09red/hsa:2353%09red/hsa:207%09red/hsa:9641%09red/hsa:5608%09red
Vitamin B6 metabolism	KEGG PATHWAY	hsa00750	1	6	0.583395	0.697462	ENSG00000241360	http://www.genome.jp/kegg-bin/show_pathway?hsa00750/hsa:57026%09red
Hedgehog signaling pathway	KEGG PATHWAY	hsa04340	6	46	0.583591	0.697462	ENSG00000137486|ENSG00000171791|ENSG00000142875|ENSG00000100077|ENSG00000141480|ENSG00000131437	http://www.genome.jp/kegg-bin/show_pathway?hsa04340/hsa:409%09red/hsa:408%09red/hsa:157%09red/hsa:596%09red/hsa:5567%09red/hsa:11127%09red
Salmonella infection	KEGG PATHWAY	hsa05132	11	86	0.597802	0.711554	ENSG00000177105|ENSG00000158560|ENSG00000133026|ENSG00000136950|ENSG00000136238|ENSG00000075785|ENSG00000112290|ENSG00000170345|ENSG00000102882|ENSG00000116786|ENSG00000241685	http://www.genome.jp/kegg-bin/show_pathway?hsa05132/hsa:5595%09red/hsa:2353%09red/hsa:81873%09red/hsa:1780%09red/hsa:23207%09red/hsa:10552%09red/hsa:5879%09red/hsa:8936%09red/hsa:7879%09red/hsa:391%09red/hsa:4628%09red
Arachidonic acid metabolism	KEGG PATHWAY	hsa00590	8	64	0.622134	0.737529	ENSG00000134716|ENSG00000123739|ENSG00000116711|ENSG00000155016|ENSG00000159231|ENSG00000176485|ENSG00000111144|ENSG00000159228	http://www.genome.jp/kegg-bin/show_pathway?hsa00590/hsa:113612%09red/hsa:5321%09red/hsa:81579%09red/hsa:873%09red/hsa:874%09red/hsa:1573%09red/hsa:4048%09red/hsa:11145%09red
Glycosaminoglycan biosynthesis - heparan sulfate / heparin	KEGG PATHWAY	hsa00534	3	25	0.655371	0.773811	ENSG00000012232|ENSG00000138604|ENSG00000153936	http://www.genome.jp/kegg-bin/show_pathway?hsa00534/hsa:9653%09red/hsa:2137%09red/hsa:26035%09red
p53 signaling pathway	KEGG PATHWAY	hsa04115	8	69	0.697516	0.820279	ENSG00000170312|ENSG00000087088|ENSG00000105173|ENSG00000172115|ENSG00000149212|ENSG00000135446|ENSG00000123374|ENSG00000171848	http://www.genome.jp/kegg-bin/show_pathway?hsa04115/hsa:983%09red/hsa:54205%09red/hsa:143686%09red/hsa:581%09red/hsa:898%09red/hsa:1019%09red/hsa:6241%09red/hsa:1017%09red
Leishmaniasis	KEGG PATHWAY	hsa05140	8	70	0.711368	0.829929	ENSG00000168811|ENSG00000162434|ENSG00000231389|ENSG00000143226|ENSG00000170345|ENSG00000102882|ENSG00000104825|ENSG00000126767	http://www.genome.jp/kegg-bin/show_pathway?hsa05140/hsa:5595%09red/hsa:3592%09red/hsa:3716%09red/hsa:2002%09red/hsa:4793%09red/hsa:3113%09red/hsa:2212%09red/hsa:2353%09red
RIG-I-like receptor signaling pathway	KEGG PATHWAY	hsa04622	8	70	0.711368	0.829929	ENSG00000263528|ENSG00000168811|ENSG00000101695|ENSG00000083799|ENSG00000115267|ENSG00000127191|ENSG00000104825|ENSG00000095015	http://www.genome.jp/kegg-bin/show_pathway?hsa04622/hsa:3592%09red/hsa:64135%09red/hsa:1540%09red/hsa:4793%09red/hsa:4214%09red/hsa:54941%09red/hsa:7186%09red/hsa:9641%09red
Regulation of actin cytoskeleton	KEGG PATHWAY	hsa04810	26	219	0.740171	0.86012	ENSG00000102302|ENSG00000126934|ENSG00000102882|ENSG00000241685|ENSG00000147202|ENSG00000129682|ENSG00000077782|ENSG00000107242|ENSG00000149269|ENSG00000112290|ENSG00000148180|ENSG00000115020|ENSG00000156299|ENSG00000133026|ENSG00000006747|ENSG00000134982|ENSG00000136950|ENSG00000127084|ENSG00000145703|ENSG00000181104|ENSG00000166908|ENSG00000171608|ENSG00000136238|ENSG00000120063|ENSG00000170962…	http://www.genome.jp/kegg-bin/show_pathway?hsa04810/hsa:200576%09red/hsa:8395%09red/hsa:5063%09red/hsa:10552%09red/hsa:79837%09red/hsa:10672%09red/hsa:2149%09red/hsa:2258%09red/hsa:5605%09red/hsa:7074%09red/hsa:85477%09red/hsa:5058%09red/hsa:5595%09red/hsa:81873%09red/hsa:10788%09red/hsa:5293%09red/hsa:5879%09red/hsa:324%09red/hsa:1730%09red/hsa:2934%09red/hsa:80310%09red/hsa:2245%09red/hsa:89846…
Homologous recombination	KEGG PATHWAY	hsa03440	3	29	0.743106	0.860131	ENSG00000051180|ENSG00000197299|ENSG00000106628	http://www.genome.jp/kegg-bin/show_pathway?hsa03440/hsa:5888%09red/hsa:641%09red/hsa:5425%09red
Fanconi anemia pathway	KEGG PATHWAY	hsa03460	6	56	0.75173	0.8667	ENSG00000114315|ENSG00000183161|ENSG00000051180|ENSG00000112039|ENSG00000197299|ENSG00000100726	http://www.genome.jp/kegg-bin/show_pathway?hsa03460/hsa:641%09red/hsa:2188%09red/hsa:9894%09red/hsa:2178%09red/hsa:5888%09red/hsa:3280%09red
Focal adhesion	KEGG PATHWAY	hsa04510	24	206	0.76287	0.876109	ENSG00000171791|ENSG00000189056|ENSG00000102882|ENSG00000091136|ENSG00000168036|ENSG00000169031|ENSG00000142208|ENSG00000149269|ENSG00000126767|ENSG00000173511|ENSG00000050555|ENSG00000150630|ENSG00000116473|ENSG00000117020|ENSG00000101680|ENSG00000196878|ENSG00000105971|ENSG00000105976|ENSG00000105974|ENSG00000110799|ENSG00000171608|ENSG00000136238|ENSG00000170962|ENSG00000077264	http://www.genome.jp/kegg-bin/show_pathway?hsa04510/hsa:5063%09red/hsa:10000%09red/hsa:596%09red/hsa:3912%09red/hsa:3914%09red/hsa:7450%09red/hsa:5906%09red/hsa:5058%09red/hsa:2002%09red/hsa:5649%09red/hsa:5595%09red/hsa:1499%09red/hsa:5293%09red/hsa:7424%09red/hsa:5879%09red/hsa:7423%09red/hsa:858%09red/hsa:207%09red/hsa:1285%09red/hsa:80310%09red/hsa:4233%09red/hsa:10319%09red/hsa:284217%09red/…
Nicotine addiction	KEGG PATHWAY	hsa05033	4	40	0.776269	0.882156	ENSG00000186297|ENSG00000166206|ENSG00000151834|ENSG00000268089	http://www.genome.jp/kegg-bin/show_pathway?hsa05033/hsa:55879%09red/hsa:2558%09red/hsa:2562%09red/hsa:2555%09red
Cocaine addiction	KEGG PATHWAY	hsa05030	5	49	0.776457	0.882156	ENSG00000127955|ENSG00000108370|ENSG00000065135|ENSG00000176749|ENSG00000142875	http://www.genome.jp/kegg-bin/show_pathway?hsa05030/hsa:8851%09red/hsa:5567%09red/hsa:2770%09red/hsa:8787%09red/hsa:2773%09red
Ubiquinone and other terpenoid-quinone biosynthesis	KEGG PATHWAY	hsa00130	1	11	0.777137	0.882156	ENSG00000167397	http://www.genome.jp/kegg-bin/show_pathway?hsa00130/hsa:79001%09red
Glioma	KEGG PATHWAY	hsa05214	7	67	0.781735	0.883962	ENSG00000117020|ENSG00000126934|ENSG00000101412|ENSG00000142208|ENSG00000135446|ENSG00000171608|ENSG00000102882	http://www.genome.jp/kegg-bin/show_pathway?hsa05214/hsa:5595%09red/hsa:10000%09red/hsa:5293%09red/hsa:5605%09red/hsa:1019%09red/hsa:1869%09red/hsa:207%09red
Hematopoietic cell lineage	KEGG PATHWAY	hsa04640	9	86	0.799817	0.900401	ENSG00000196352|ENSG00000157404|ENSG00000072274|ENSG00000187266|ENSG00000160712|ENSG00000196549|ENSG00000012124|ENSG00000049130|ENSG00000137070	http://www.genome.jp/kegg-bin/show_pathway?hsa04640/hsa:3570%09red/hsa:3590%09red/hsa:3815%09red/hsa:4311%09red/hsa:1604%09red/hsa:2057%09red/hsa:933%09red/hsa:7037%09red/hsa:4254%09red
Calcium signaling pathway	KEGG PATHWAY	hsa04020	20	179	0.803345	0.900401	ENSG00000183023|ENSG00000150995|ENSG00000141404|ENSG00000151729|ENSG00000101333|ENSG00000108179|ENSG00000142875|ENSG00000078295|ENSG00000136160|ENSG00000169252|ENSG00000143772|ENSG00000005022|ENSG00000089041|ENSG00000213585|ENSG00000182621|ENSG00000156052|ENSG00000152495|ENSG00000138814|ENSG00000164742|ENSG00000181104	http://www.genome.jp/kegg-bin/show_pathway?hsa04020/hsa:2149%09red/hsa:3708%09red/hsa:154%09red/hsa:2776%09red/hsa:5530%09red/hsa:2774%09red/hsa:5567%09red/hsa:814%09red/hsa:6546%09red/hsa:5027%09red/hsa:23236%09red/hsa:3707%09red/hsa:291%09red/hsa:292%09red/hsa:107%09red/hsa:108%09red/hsa:7416%09red/hsa:1910%09red/hsa:10105%09red/hsa:5332%09red
Type I diabetes mellitus	KEGG PATHWAY	hsa04940	4	42	0.805461	0.900401	ENSG00000206503|ENSG00000168811|ENSG00000231389|ENSG00000144381	http://www.genome.jp/kegg-bin/show_pathway?hsa04940/hsa:3113%09red/hsa:3329%09red/hsa:3105%09red/hsa:3592%09red
Cytosolic DNA-sensing pathway	KEGG PATHWAY	hsa04623	6	63	0.835978	0.930976	ENSG00000263528|ENSG00000186184|ENSG00000163882|ENSG00000099817|ENSG00000113356|ENSG00000104825	http://www.genome.jp/kegg-bin/show_pathway?hsa04623/hsa:51082%09red/hsa:5434%09red/hsa:5437%09red/hsa:4793%09red/hsa:10622%09red/hsa:9641%09red
Cell adhesion molecules (CAMs)	KEGG PATHWAY	hsa04514	15	143	0.844137	0.936515	ENSG00000162512|ENSG00000253958|ENSG00000197965|ENSG00000231389|ENSG00000154654|ENSG00000206503|ENSG00000149294|ENSG00000188404|ENSG00000177707|ENSG00000170558|ENSG00000067141|ENSG00000012124|ENSG00000158769|ENSG00000173482|ENSG00000120217	http://www.genome.jp/kegg-bin/show_pathway?hsa04514/hsa:3113%09red/hsa:3105%09red/hsa:4756%09red/hsa:933%09red/hsa:4684%09red/hsa:4685%09red/hsa:29126%09red/hsa:9672%09red/hsa:25945%09red/hsa:50848%09red/hsa:6402%09red/hsa:137075%09red/hsa:9019%09red/hsa:1000%09red/hsa:5797%09red
Allograft rejection	KEGG PATHWAY	hsa05330	3	36	0.852873	0.939278	ENSG00000206503|ENSG00000168811|ENSG00000231389	http://www.genome.jp/kegg-bin/show_pathway?hsa05330/hsa:3113%09red/hsa:3105%09red/hsa:3592%09red
ECM-receptor interaction	KEGG PATHWAY	hsa04512	8	83	0.853018	0.939278	ENSG00000196776|ENSG00000101680|ENSG00000050555|ENSG00000169031|ENSG00000189056|ENSG00000110799|ENSG00000091136|ENSG00000196878	http://www.genome.jp/kegg-bin/show_pathway?hsa04512/hsa:7450%09red/hsa:1285%09red/hsa:3912%09red/hsa:3914%09red/hsa:961%09red/hsa:5649%09red/hsa:10319%09red/hsa:284217%09red
NF-kappa B signaling pathway	KEGG PATHWAY	hsa04064	9	93	0.861003	0.942181	ENSG00000103275|ENSG00000165025|ENSG00000171791|ENSG00000172175|ENSG00000143799|ENSG00000157625|ENSG00000082512|ENSG00000127191|ENSG00000118503	http://www.genome.jp/kegg-bin/show_pathway?hsa04064/hsa:257397%09red/hsa:7128%09red/hsa:596%09red/hsa:6850%09red/hsa:142%09red/hsa:7188%09red/hsa:10892%09red/hsa:7186%09red/hsa:7329%09red
Pertussis	KEGG PATHWAY	hsa05133	7	75	0.862064	0.942181	ENSG00000168811|ENSG00000065135|ENSG00000127955|ENSG00000165806|ENSG00000170345|ENSG00000102882|ENSG00000106100	http://www.genome.jp/kegg-bin/show_pathway?hsa05133/hsa:2773%09red/hsa:5595%09red/hsa:3592%09red/hsa:2770%09red/hsa:10392%09red/hsa:840%09red/hsa:2353%09red
Hypertrophic cardiomyopathy (HCM)	KEGG PATHWAY	hsa05410	8	85	0.868823	0.945585	ENSG00000162409|ENSG00000183023|ENSG00000198947|ENSG00000106617|ENSG00000153956|ENSG00000108823|ENSG00000170624|ENSG00000132356	http://www.genome.jp/kegg-bin/show_pathway?hsa05410/hsa:781%09red/hsa:51422%09red/hsa:5562%09red/hsa:5563%09red/hsa:6546%09red/hsa:6442%09red/hsa:6444%09red/hsa:1756%09red
Amphetamine addiction	KEGG PATHWAY	hsa05031	6	67	0.872719	0.945585	ENSG00000142875|ENSG00000096717|ENSG00000170345|ENSG00000116478|ENSG00000152495|ENSG00000138814	http://www.genome.jp/kegg-bin/show_pathway?hsa05031/hsa:5530%09red/hsa:814%09red/hsa:23411%09red/hsa:5567%09red/hsa:3065%09red/hsa:2353%09red
Malaria	KEGG PATHWAY	hsa05144	4	48	0.874827	0.945585	ENSG00000110651|ENSG00000168811|ENSG00000105976|ENSG00000136732	http://www.genome.jp/kegg-bin/show_pathway?hsa05144/hsa:2995%09red/hsa:975%09red/hsa:4233%09red/hsa:3592%09red
MicroRNAs in cancer	KEGG PATHWAY	hsa05206	29	273	0.8986	0.962763	ENSG00000158715|ENSG00000126934|ENSG00000269897|ENSG00000156103|ENSG00000171791|ENSG00000100784|ENSG00000168283|ENSG00000116478|ENSG00000164045|ENSG00000277443|ENSG00000103275|ENSG00000104081|ENSG00000105173|ENSG00000146670|ENSG00000100292|ENSG00000185338|ENSG00000134982|ENSG00000137193|ENSG00000096717|ENSG00000114861|ENSG00000030110|ENSG00000105976|ENSG00000134250|ENSG00000104290|ENSG00000117632…	http://www.genome.jp/kegg-bin/show_pathway?hsa05206/hsa:8651%09red/hsa:596%09red/hsa:9252%09red/hsa:648%09red/hsa:578%09red/hsa:23411%09red/hsa:90427%09red/hsa:4325%09red/hsa:5605%09red/hsa:3065%09red/hsa:3162%09red/hsa:4363%09red/hsa:85414%09red/hsa:4082%09red/hsa:4853%09red/hsa:7329%09red/hsa:993%09red/hsa:5292%09red/hsa:898%09red/hsa:3925%09red/hsa:113130%09red/hsa:324%09red/hsa:7976%09red/hsa…
Dilated cardiomyopathy	KEGG PATHWAY	hsa05414	8	90	0.902322	0.962763	ENSG00000183023|ENSG00000198947|ENSG00000153956|ENSG00000142875|ENSG00000078295|ENSG00000108823|ENSG00000170624|ENSG00000164742	http://www.genome.jp/kegg-bin/show_pathway?hsa05414/hsa:107%09red/hsa:781%09red/hsa:5567%09red/hsa:6546%09red/hsa:108%09red/hsa:6442%09red/hsa:6444%09red/hsa:1756%09red
Alcoholism	KEGG PATHWAY	hsa05034	18	180	0.903367	0.962763	ENSG00000127955|ENSG00000114450|ENSG00000164032|ENSG00000065135|ENSG00000087258|ENSG00000128708|ENSG00000112759|ENSG00000004660|ENSG00000188486|ENSG00000147099|ENSG00000242616|ENSG00000069966|ENSG00000102882|ENSG00000163517|ENSG00000152495|ENSG00000196591|ENSG00000116478|ENSG00000174021	http://www.genome.jp/kegg-bin/show_pathway?hsa05034/hsa:2773%09red/hsa:5595%09red/hsa:59345%09red/hsa:2030%09red/hsa:2775%09red/hsa:2790%09red/hsa:79885%09red/hsa:814%09red/hsa:2787%09red/hsa:2770%09red/hsa:55869%09red/hsa:3014%09red/hsa:3015%09red/hsa:84254%09red/hsa:3065%09red/hsa:3066%09red/hsa:10681%09red/hsa:8520%09red
Fat digestion and absorption	KEGG PATHWAY	hsa04975	3	41	0.903819	0.962763	ENSG00000167114|ENSG00000123739|ENSG00000073060	http://www.genome.jp/kegg-bin/show_pathway?hsa04975/hsa:81579%09red/hsa:949%09red/hsa:10999%09red
Leukocyte transendothelial migration	KEGG PATHWAY	hsa04670	11	120	0.914087	0.9667	ENSG00000127955|ENSG00000253958|ENSG00000168036|ENSG00000091428|ENSG00000065135|ENSG00000171608|ENSG00000116473|ENSG00000136238|ENSG00000130396|ENSG00000066032|ENSG00000158769	http://www.genome.jp/kegg-bin/show_pathway?hsa04670/hsa:2773%09red/hsa:2770%09red/hsa:5906%09red/hsa:5293%09red/hsa:4301%09red/hsa:11069%09red/hsa:5879%09red/hsa:1499%09red/hsa:1496%09red/hsa:137075%09red/hsa:50848%09red
Inflammatory bowel disease (IBD)	KEGG PATHWAY	hsa05321	5	63	0.91409	0.9667	ENSG00000178573|ENSG00000231389|ENSG00000168811|ENSG00000081985|ENSG00000162594	http://www.genome.jp/kegg-bin/show_pathway?hsa05321/hsa:3595%09red/hsa:3113%09red/hsa:149233%09red/hsa:4094%09red/hsa:3592%09red
Complement and coagulation cascades	KEGG PATHWAY	hsa04610	6	79	0.94413	0.992877	ENSG00000196352|ENSG00000110799|ENSG00000184500|ENSG00000003436|ENSG00000181104|ENSG00000117525	http://www.genome.jp/kegg-bin/show_pathway?hsa04610/hsa:2149%09red/hsa:7450%09red/hsa:5627%09red/hsa:1604%09red/hsa:2152%09red/hsa:7035%09red
Protein digestion and absorption	KEGG PATHWAY	hsa04974	7	90	0.947692	0.992877	ENSG00000183023|ENSG00000169031|ENSG00000112394|ENSG00000123643|ENSG00000196549|ENSG00000069849|ENSG00000137509	http://www.genome.jp/kegg-bin/show_pathway?hsa04974/hsa:117247%09red/hsa:4311%09red/hsa:1285%09red/hsa:206358%09red/hsa:483%09red/hsa:6546%09red/hsa:5547%09red
Cytokine-cytokine receptor interaction	KEGG PATHWAY	hsa04060	26	265	0.948974	0.992877	ENSG00000131724|ENSG00000187266|ENSG00000151882|ENSG00000106799|ENSG00000115170|ENSG00000158813|ENSG00000138696|ENSG00000112964|ENSG00000163513|ENSG00000168811|ENSG00000081985|ENSG00000113594|ENSG00000137070|ENSG00000173511|ENSG00000157873|ENSG00000196083|ENSG00000160712|ENSG00000150630|ENSG00000049130|ENSG00000157404|ENSG00000105976|ENSG00000117586|ENSG00000162594|ENSG00000114739|ENSG00000159110…	http://www.genome.jp/kegg-bin/show_pathway?hsa04060/hsa:3977%09red/hsa:3815%09red/hsa:7292%09red/hsa:3595%09red/hsa:56477%09red/hsa:3590%09red/hsa:3592%09red/hsa:3455%09red/hsa:8764%09red/hsa:149233%09red/hsa:1896%09red/hsa:3556%09red/hsa:658%09red/hsa:3570%09red/hsa:3597%09red/hsa:7424%09red/hsa:7423%09red/hsa:80301%09red/hsa:2690%09red/hsa:4233%09red/hsa:93%09red/hsa:7046%09red/hsa:90%09red/hsa…
Graft-versus-host disease	KEGG PATHWAY	hsa05332	2	38	0.957579	0.998327	ENSG00000206503|ENSG00000231389	http://www.genome.jp/kegg-bin/show_pathway?hsa05332/hsa:3113%09red/hsa:3105%09red
Phototransduction	KEGG PATHWAY	hsa04744	1	27	0.969919	1	ENSG00000108370	http://www.genome.jp/kegg-bin/show_pathway?hsa04744/hsa:8787%09red
Natural killer cell mediated cytotoxicity	KEGG PATHWAY	hsa04650	10	130	0.973298	1	ENSG00000165025|ENSG00000126934|ENSG00000131015|ENSG00000149269|ENSG00000159110|ENSG00000206503|ENSG00000136238|ENSG00000171608|ENSG00000102882|ENSG00000138814	http://www.genome.jp/kegg-bin/show_pathway?hsa04650/hsa:5595%09red/hsa:5530%09red/hsa:80328%09red/hsa:3455%09red/hsa:5293%09red/hsa:5058%09red/hsa:5605%09red/hsa:5879%09red/hsa:6850%09red/hsa:3105%09red
Asthma	KEGG PATHWAY	hsa05310	1	28	0.973459	1	ENSG00000231389	http://www.genome.jp/kegg-bin/show_pathway?hsa05310/hsa:3113%09red
Taste transduction	KEGG PATHWAY	hsa04742	5	82	0.980746	1	ENSG00000136531|ENSG00000186297|ENSG00000169860|ENSG00000151834|ENSG00000142875	http://www.genome.jp/kegg-bin/show_pathway?hsa04742/hsa:5567%09red/hsa:2558%09red/hsa:5028%09red/hsa:6326%09red/hsa:2555%09red
Intestinal immune network for IgA production	KEGG PATHWAY	hsa04672	2	46	0.981801	1	ENSG00000151882|ENSG00000231389	http://www.genome.jp/kegg-bin/show_pathway?hsa04672/hsa:56477%09red/hsa:3113%09red
Systemic lupus erythematosus	KEGG PATHWAY	hsa05322	9	132	0.988437	1	ENSG00000100028|ENSG00000164032|ENSG00000231389|ENSG00000188486|ENSG00000125835|ENSG00000143226|ENSG00000116747|ENSG00000132109|ENSG00000167088	http://www.genome.jp/kegg-bin/show_pathway?hsa05322/hsa:6632%09red/hsa:6634%09red/hsa:6628%09red/hsa:3014%09red/hsa:3015%09red/hsa:3113%09red/hsa:2212%09red/hsa:6737%09red/hsa:6738%09red
Autoimmune thyroid disease	KEGG PATHWAY	hsa05320	2	51	0.989396	1	ENSG00000206503|ENSG00000231389	http://www.genome.jp/kegg-bin/show_pathway?hsa05320/hsa:3113%09red/hsa:3105%09red
Retinol metabolism	KEGG PATHWAY	hsa00830	3	65	0.98984	1	ENSG00000072042|ENSG00000197894|ENSG00000165092	http://www.genome.jp/kegg-bin/show_pathway?hsa00830/hsa:51109%09red/hsa:128%09red/hsa:216%09red
Staphylococcus aureus infection	KEGG PATHWAY	hsa05150	2	52	0.99049	1	ENSG00000143226|ENSG00000231389	http://www.genome.jp/kegg-bin/show_pathway?hsa05150/hsa:3113%09red/hsa:2212%09red
Steroid hormone biosynthesis	KEGG PATHWAY	hsa00140	1	60	0.999518	1	ENSG00000137869	http://www.genome.jp/kegg-bin/show_pathway?hsa00140/hsa:1588%09red
Neuroactive ligand-receptor interaction	KEGG PATHWAY	hsa04080	16	278	0.999932	1	ENSG00000136160|ENSG00000126351|ENSG00000186297|ENSG00000268089|ENSG00000109738|ENSG00000169684|ENSG00000169252|ENSG00000113580|ENSG00000166206|ENSG00000169860|ENSG00000175697|ENSG00000100300|ENSG00000089041|ENSG00000112964|ENSG00000151834|ENSG00000181104	http://www.genome.jp/kegg-bin/show_pathway?hsa04080/hsa:2149%09red/hsa:706%09red/hsa:5028%09red/hsa:2690%09red/hsa:165829%09red/hsa:7067%09red/hsa:154%09red/hsa:5027%09red/hsa:1910%09red/hsa:55879%09red/hsa:2558%09red/hsa:2908%09red/hsa:2743%09red/hsa:2555%09red/hsa:1138%09red/hsa:2562%09red
Olfactory transduction	KEGG PATHWAY	hsa04740	8	439	1	1	ENSG00000137486|ENSG00000141404|ENSG00000183023|ENSG00000104490|ENSG00000142875|ENSG00000100077|ENSG00000185532|ENSG00000141480	http://www.genome.jp/kegg-bin/show_pathway?hsa04740/hsa:83988%09red/hsa:409%09red/hsa:408%09red/hsa:2774%09red/hsa:157%09red/hsa:5567%09red/hsa:6546%09red/hsa:5592%09red

## Sheet: 3. Mel202 g2 vs vec (up DEGs)
##Databases: KEGG PATHWAY
##Statistical test method: hypergeometric test / Fisher's exact test
##FDR correction method: Benjamini and Hochberg
#Term	Database	ID	Input number	Background number	P-Value	Corrected P-Value	Input	Hyperlink
Focal adhesion	KEGG PATHWAY	hsa04510	54	206	2.23164e-10	6.36016e-08	ENSG00000196924|ENSG00000160007|ENSG00000101966|ENSG00000169398|ENSG00000160691|ENSG00000171791|ENSG00000005884|ENSG00000100852|ENSG00000091136|ENSG00000089159|ENSG00000035403|ENSG00000138798|ENSG00000130402|ENSG00000107263|ENSG00000100030|ENSG00000050820|ENSG00000197461|ENSG00000112715|ENSG00000128591|ENSG00000169032|ENSG00000100311|ENSG00000131504|ENSG00000072110|ENSG00000137076|ENSG00000132155…	http://www.genome.jp/kegg-bin/show_pathway?hsa04510/hsa:29780%09red/hsa:2889%09red/hsa:2885%09red/hsa:595%09red/hsa:7422%09red/hsa:9564%09red/hsa:1299%09red/hsa:5594%09red/hsa:2909%09red/hsa:1729%09red/hsa:7414%09red/hsa:331%09red/hsa:2335%09red/hsa:7410%09red/hsa:7791%09red/hsa:5062%09red/hsa:5578%09red/hsa:7094%09red/hsa:1291%09red/hsa:4659%09red/hsa:5829%09red/hsa:5747%09red/hsa:10627%09red/hs…
Regulation of actin cytoskeleton	KEGG PATHWAY	hsa04810	55	219	5.7912e-10	8.25246e-08	ENSG00000136002|ENSG00000160007|ENSG00000163466|ENSG00000169398|ENSG00000273749|ENSG00000005884|ENSG00000115266|ENSG00000035403|ENSG00000138798|ENSG00000130402|ENSG00000140575|ENSG00000050820|ENSG00000254999|ENSG00000175866|ENSG00000084112|ENSG00000169032|ENSG00000100311|ENSG00000131504|ENSG00000180370|ENSG00000072110|ENSG00000140678|ENSG00000070087|ENSG00000132155|ENSG00000115414|ENSG00000106299…	http://www.genome.jp/kegg-bin/show_pathway?hsa04810/hsa:5062%09red/hsa:10109%09red/hsa:79784%09red/hsa:10297%09red/hsa:9564%09red/hsa:5594%09red/hsa:2909%09red/hsa:1729%09red/hsa:7414%09red/hsa:2335%09red/hsa:7410%09red/hsa:2149%09red/hsa:2261%09red/hsa:55845%09red/hsa:2252%09red/hsa:4659%09red/hsa:10094%09red/hsa:5829%09red/hsa:5747%09red/hsa:10093%09red/hsa:4636%09red/hsa:5604%09red/hsa:3693%09…
Axon guidance	KEGG PATHWAY	hsa04360	46	178	6.83563e-09	6.49385e-07	ENSG00000158092|ENSG00000169398|ENSG00000185920|ENSG00000145349|ENSG00000162552|ENSG00000198910|ENSG00000185008|ENSG00000180370|ENSG00000148660|ENSG00000058404|ENSG00000097007|ENSG00000100030|ENSG00000128594|ENSG00000196935|ENSG00000112902|ENSG00000084112|ENSG00000051382|ENSG00000130827|ENSG00000144935|ENSG00000196576|ENSG00000138835|ENSG00000107731|ENSG00000075223|ENSG00000001617|ENSG00000167680…	http://www.genome.jp/kegg-bin/show_pathway?hsa04360/hsa:64101%09red/hsa:5362%09red/hsa:55558%09red/hsa:5365%09red/hsa:10512%09red/hsa:9423%09red/hsa:54434%09red/hsa:5062%09red/hsa:5578%09red/hsa:3897%09red/hsa:5291%09red/hsa:25%09red/hsa:4775%09red/hsa:5747%09red/hsa:6405%09red/hsa:7220%09red/hsa:91584%09red/hsa:2046%09red/hsa:6092%09red/hsa:10154%09red/hsa:9037%09red/hsa:5727%09red/hsa:5594%09re…
Protein processing in endoplasmic reticulum	KEGG PATHWAY	hsa04141	43	167	2.28908e-08	1.59599e-06	ENSG00000109846|ENSG00000151092|ENSG00000112208|ENSG00000138674|ENSG00000160803|ENSG00000185825|ENSG00000171791|ENSG00000116406|ENSG00000152700|ENSG00000132388|ENSG00000101310|ENSG00000213676|ENSG00000120725|ENSG00000184787|ENSG00000130939|ENSG00000071537|ENSG00000165280|ENSG00000025796|ENSG00000134109|ENSG00000145495|ENSG00000058262|ENSG00000101152|ENSG00000137055|ENSG00000176986|ENSG00000162298…	http://www.genome.jp/kegg-bin/show_pathway?hsa04141/hsa:10299%09red/hsa:9373%09red/hsa:29927%09red/hsa:10277%09red/hsa:596%09red/hsa:11231%09red/hsa:51360%09red/hsa:7415%09red/hsa:55768%09red/hsa:64374%09red/hsa:10802%09red/hsa:7326%09red/hsa:201595%09red/hsa:51619%09red/hsa:55968%09red/hsa:80267%09red/hsa:7327%09red/hsa:51128%09red/hsa:6400%09red/hsa:8720%09red/hsa:22872%09red/hsa:9632%09red/hsa…
Proteoglycans in cancer	KEGG PATHWAY	hsa05205	49	208	2.79998e-08	1.59599e-06	ENSG00000166225|ENSG00000143816|ENSG00000114423|ENSG00000196924|ENSG00000169398|ENSG00000185920|ENSG00000145349|ENSG00000162552|ENSG00000085733|ENSG00000177885|ENSG00000123104|ENSG00000148660|ENSG00000058404|ENSG00000026508|ENSG00000140575|ENSG00000105329|ENSG00000112715|ENSG00000128591|ENSG00000169032|ENSG00000124762|ENSG00000168610|ENSG00000132155|ENSG00000154229|ENSG00000135679|ENSG00000115414…	http://www.genome.jp/kegg-bin/show_pathway?hsa05205/hsa:3709%09red/hsa:2885%09red/hsa:595%09red/hsa:7410%09red/hsa:6383%09red/hsa:5578%09red/hsa:868%09red/hsa:1839%09red/hsa:4659%09red/hsa:5829%09red/hsa:5747%09red/hsa:960%09red/hsa:2335%09red/hsa:2316%09red/hsa:5604%09red/hsa:3693%09red/hsa:5291%09red/hsa:84309%09red/hsa:6300%09red/hsa:2318%09red/hsa:5727%09red/hsa:5594%09red/hsa:6382%09red/hsa:…
MAPK signaling pathway	KEGG PATHWAY	hsa04010	54	257	1.4824e-07	7.0414e-06	ENSG00000196924|ENSG00000169967|ENSG00000186868|ENSG00000175104|ENSG00000148408|ENSG00000100784|ENSG00000177885|ENSG00000105329|ENSG00000138798|ENSG00000149930|ENSG00000197442|ENSG00000100030|ENSG00000087095|ENSG00000197461|ENSG00000072736|ENSG00000128591|ENSG00000184545|ENSG00000169032|ENSG00000100311|ENSG00000067182|ENSG00000112062|ENSG00000132155|ENSG00000175197|ENSG00000154229|ENSG00000077150…	http://www.genome.jp/kegg-bin/show_pathway?hsa04010/hsa:9448%09red/hsa:2885%09red/hsa:9252%09red/hsa:5604%09red/hsa:5594%09red/hsa:80824%09red/hsa:6722%09red/hsa:57551%09red/hsa:51347%09red/hsa:5062%09red/hsa:5578%09red/hsa:5923%09red/hsa:8491%09red/hsa:4775%09red/hsa:782%09red/hsa:2252%09red/hsa:5606%09red/hsa:2316%09red/hsa:7189%09red/hsa:25780%09red/hsa:1850%09red/hsa:673%09red/hsa:8605%09red/…
Endocrine resistance	KEGG PATHWAY	hsa01522	29	99	4.73034e-07	1.92592e-05	ENSG00000124151|ENSG00000074181|ENSG00000112242|ENSG00000169398|ENSG00000160691|ENSG00000171791|ENSG00000177885|ENSG00000148400|ENSG00000162104|ENSG00000100030|ENSG00000169032|ENSG00000124762|ENSG00000112062|ENSG00000132155|ENSG00000135679|ENSG00000197122|ENSG00000115904|ENSG00000188130|ENSG00000184916|ENSG00000113070|ENSG00000164850|ENSG00000128917|ENSG00000121281|ENSG00000051382|ENSG00000087088…	http://www.genome.jp/kegg-bin/show_pathway?hsa01522/hsa:2885%09red/hsa:595%09red/hsa:5291%09red/hsa:54567%09red/hsa:1839%09red/hsa:5747%09red/hsa:1871%09red/hsa:5604%09red/hsa:596%09red/hsa:4854%09red/hsa:6464%09red/hsa:6300%09red/hsa:4851%09red/hsa:5594%09red/hsa:673%09red/hsa:581%09red/hsa:3714%09red/hsa:6654%09red/hsa:6714%09red/hsa:8202%09red/hsa:5469%09red/hsa:1026%09red/hsa:1432%09red/hsa:2…
Neurotrophin signaling pathway	KEGG PATHWAY	hsa04722	32	122	9.74856e-07	3.47292e-05	ENSG00000080815|ENSG00000166225|ENSG00000160691|ENSG00000145349|ENSG00000175104|ENSG00000082701|ENSG00000100784|ENSG00000242173|ENSG00000177885|ENSG00000148660|ENSG00000058404|ENSG00000097007|ENSG00000171791|ENSG00000111252|ENSG00000197442|ENSG00000100030|ENSG00000007264|ENSG00000169032|ENSG00000112062|ENSG00000132155|ENSG00000171606|ENSG00000100906|ENSG00000115904|ENSG00000177189|ENSG00000188130…	http://www.genome.jp/kegg-bin/show_pathway?hsa04722/hsa:7189%09red/hsa:10019%09red/hsa:2885%09red/hsa:9252%09red/hsa:596%09red/hsa:5291%09red/hsa:10782%09red/hsa:2889%09red/hsa:4145%09red/hsa:25%09red/hsa:6272%09red/hsa:5663%09red/hsa:5604%09red/hsa:6197%09red/hsa:6464%09red/hsa:6300%09red/hsa:3654%09red/hsa:5594%09red/hsa:673%09red/hsa:4792%09red/hsa:581%09red/hsa:6654%09red/hsa:10818%09red/hsa:…
Viral carcinogenesis	KEGG PATHWAY	hsa05203	44	207	1.55939e-06	4.93805e-05	ENSG00000107175|ENSG00000213928|ENSG00000002822|ENSG00000158406|ENSG00000005339|ENSG00000110092|ENSG00000124762|ENSG00000108773|ENSG00000177885|ENSG00000067225|ENSG00000051382|ENSG00000213676|ENSG00000147883|ENSG00000100030|ENSG00000130402|ENSG00000146592|ENSG00000072110|ENSG00000168610|ENSG00000270882|ENSG00000077150|ENSG00000135679|ENSG00000100906|ENSG00000197122|ENSG00000158373|ENSG00000127481…	http://www.genome.jp/kegg-bin/show_pathway?hsa05203/hsa:9586%09red/hsa:8294%09red/hsa:2885%09red/hsa:595%09red/hsa:23352%09red/hsa:841%09red/hsa:7337%09red/hsa:6722%09red/hsa:8379%09red/hsa:7532%09red/hsa:1030%09red/hsa:3661%09red/hsa:8850%09red/hsa:5829%09red/hsa:3572%09red/hsa:87%09red/hsa:81%09red/hsa:5291%09red/hsa:5315%09red/hsa:554313%09red/hsa:5594%09red/hsa:2648%09red/hsa:9093%09red/hsa:4…
Bladder cancer	KEGG PATHWAY	hsa05219	17	41	2.72196e-06	7.75758e-05	ENSG00000124762|ENSG00000112242|ENSG00000197122|ENSG00000068078|ENSG00000169429|ENSG00000141510|ENSG00000112715|ENSG00000157764|ENSG00000110092|ENSG00000169032|ENSG00000113070|ENSG00000100030|ENSG00000167657|ENSG00000100784|ENSG00000132155|ENSG00000138798|ENSG00000135679	http://www.genome.jp/kegg-bin/show_pathway?hsa05219/hsa:1026%09red/hsa:9252%09red/hsa:5594%09red/hsa:1839%09red/hsa:673%09red/hsa:595%09red/hsa:4193%09red/hsa:3576%09red/hsa:7157%09red/hsa:1871%09red/hsa:5604%09red/hsa:2261%09red/hsa:7422%09red/hsa:6714%09red/hsa:1613%09red/hsa:5894%09red/hsa:1950%09red
Hepatitis B	KEGG PATHWAY	hsa05161	34	148	5.61125e-06	0.00013513	ENSG00000107175|ENSG00000112242|ENSG00000166888|ENSG00000171791|ENSG00000005339|ENSG00000177885|ENSG00000051382|ENSG00000213676|ENSG00000120899|ENSG00000134574|ENSG00000169429|ENSG00000100030|ENSG00000105329|ENSG00000169032|ENSG00000124762|ENSG00000146592|ENSG00000168610|ENSG00000132155|ENSG00000154229|ENSG00000100906|ENSG00000197122|ENSG00000072736|ENSG00000167986|ENSG00000126456|ENSG00000183735…	http://www.genome.jp/kegg-bin/show_pathway?hsa05161/hsa:29110%09red/hsa:8772%09red/hsa:3661%09red/hsa:2885%09red/hsa:595%09red/hsa:841%09red/hsa:6778%09red/hsa:5578%09red/hsa:9586%09red/hsa:4775%09red/hsa:1871%09red/hsa:5604%09red/hsa:596%09red/hsa:2185%09red/hsa:5594%09red/hsa:5291%09red/hsa:4792%09red/hsa:3576%09red/hsa:581%09red/hsa:57506%09red/hsa:10488%09red/hsa:6714%09red/hsa:1642%09red/hsa…
FoxO signaling pathway	KEGG PATHWAY	hsa04068	32	135	6.03242e-06	0.00013513	ENSG00000213923|ENSG00000131791|ENSG00000177885|ENSG00000118515|ENSG00000051382|ENSG00000138798|ENSG00000139112|ENSG00000147883|ENSG00000100030|ENSG00000087095|ENSG00000105329|ENSG00000169032|ENSG00000124762|ENSG00000149311|ENSG00000168610|ENSG00000132155|ENSG00000135679|ENSG00000141349|ENSG00000005339|ENSG00000181929|ENSG00000115904|ENSG00000188130|ENSG00000116717|ENSG00000173846|ENSG00000147082…	http://www.genome.jp/kegg-bin/show_pathway?hsa04068/hsa:2885%09red/hsa:595%09red/hsa:1030%09red/hsa:5571%09red/hsa:5604%09red/hsa:4616%09red/hsa:5291%09red/hsa:85417%09red/hsa:6300%09red/hsa:6446%09red/hsa:80854%09red/hsa:5594%09red/hsa:673%09red/hsa:1263%09red/hsa:7040%09red/hsa:1432%09red/hsa:9454%09red/hsa:6654%09red/hsa:1454%09red/hsa:23710%09red/hsa:1950%09red/hsa:472%09red/hsa:1647%09red/hs…
Pathways in cancer	KEGG PATHWAY	hsa05200	67	399	6.16383e-06	0.00013513	ENSG00000162104|ENSG00000143816|ENSG00000112242|ENSG00000165731|ENSG00000105810|ENSG00000117394|ENSG00000101966|ENSG00000169398|ENSG00000185920|ENSG00000171791|ENSG00000005884|ENSG00000175104|ENSG00000091136|ENSG00000047410|ENSG00000177885|ENSG00000138798|ENSG00000114423|ENSG00000124762|ENSG00000147883|ENSG00000169429|ENSG00000100030|ENSG00000160271|ENSG00000197461|ENSG00000112715|ENSG00000051382…	http://www.genome.jp/kegg-bin/show_pathway?hsa05200/hsa:9063%09red/hsa:8772%09red/hsa:7189%09red/hsa:598%09red/hsa:2885%09red/hsa:595%09red/hsa:3912%09red/hsa:10297%09red/hsa:5291%09red/hsa:54583%09red/hsa:5594%09red/hsa:841%09red/hsa:581%09red/hsa:2149%09red/hsa:79444%09red/hsa:331%09red/hsa:2252%09red/hsa:5900%09red/hsa:5578%09red/hsa:868%09red/hsa:1030%09red/hsa:3576%09red/hsa:25%09red/hsa:161…
Glioma	KEGG PATHWAY	hsa05214	21	67	7.34643e-06	0.000139123	ENSG00000154229|ENSG00000112242|ENSG00000132155|ENSG00000051382|ENSG00000115904|ENSG00000105810|ENSG00000141510|ENSG00000157764|ENSG00000197461|ENSG00000160691|ENSG00000145349|ENSG00000110092|ENSG00000169032|ENSG00000100311|ENSG00000100030|ENSG00000124762|ENSG00000177885|ENSG00000135679|ENSG00000148660|ENSG00000138798|ENSG00000058404	http://www.genome.jp/kegg-bin/show_pathway?hsa05214/hsa:5578%09red/hsa:5155%09red/hsa:5154%09red/hsa:1021%09red/hsa:818%09red/hsa:1026%09red/hsa:816%09red/hsa:817%09red/hsa:595%09red/hsa:4193%09red/hsa:7157%09red/hsa:6654%09red/hsa:5604%09red/hsa:5894%09red/hsa:673%09red/hsa:2885%09red/hsa:6464%09red/hsa:5594%09red/hsa:1950%09red/hsa:1871%09red/hsa:5291%09red
Proteasome	KEGG PATHWAY	hsa03050	17	45	7.40942e-06	0.000139123	ENSG00000126067|ENSG00000143106|ENSG00000185627|ENSG00000100902|ENSG00000087191|ENSG00000100804|ENSG00000013275|ENSG00000099341|ENSG00000197170|ENSG00000175166|ENSG00000277791|ENSG00000159377|ENSG00000115233|ENSG00000108671|ENSG00000068878|ENSG00000108344|ENSG00000205220	http://www.genome.jp/kegg-bin/show_pathway?hsa03050/hsa:10213%09red/hsa:5717%09red/hsa:5699%09red/hsa:23198%09red/hsa:5686%09red/hsa:5719%09red/hsa:5714%09red/hsa:5708%09red/hsa:5709%09red/hsa:5687%09red/hsa:5718%09red/hsa:5704%09red/hsa:5705%09red/hsa:5690%09red/hsa:5691%09red/hsa:5692%09red/hsa:5693%09red
Ubiquitin mediated proteolysis	KEGG PATHWAY	hsa04120	32	137	7.8104e-06	0.000139123	ENSG00000114423|ENSG00000101966|ENSG00000078140|ENSG00000130725|ENSG00000166266|ENSG00000175104|ENSG00000044090|ENSG00000132388|ENSG00000101197|ENSG00000158290|ENSG00000134574|ENSG00000130939|ENSG00000184787|ENSG00000078043|ENSG00000198742|ENSG00000115760|ENSG00000135679|ENSG00000153827|ENSG00000104343|ENSG00000101871|ENSG00000162298|ENSG00000009335|ENSG00000167986|ENSG00000128731|ENSG00000079999…	http://www.genome.jp/kegg-bin/show_pathway?hsa04120/hsa:9063%09red/hsa:10277%09red/hsa:79444%09red/hsa:331%09red/hsa:55284%09red/hsa:4281%09red/hsa:868%09red/hsa:51619%09red/hsa:9817%09red/hsa:7326%09red/hsa:7327%09red/hsa:7189%09red/hsa:8924%09red/hsa:26091%09red/hsa:10075%09red/hsa:7328%09red/hsa:57448%09red/hsa:9616%09red/hsa:9320%09red/hsa:57154%09red/hsa:64326%09red/hsa:9820%09red/hsa:9690%0…
p53 signaling pathway	KEGG PATHWAY	hsa04115	21	69	1.06798e-05	0.000178193	ENSG00000064012|ENSG00000134574|ENSG00000105810|ENSG00000141510|ENSG00000115129|ENSG00000087088|ENSG00000116717|ENSG00000110092|ENSG00000124762|ENSG00000177595|ENSG00000181790|ENSG00000149311|ENSG00000105327|ENSG00000170836|ENSG00000099860|ENSG00000143207|ENSG00000048392|ENSG00000147082|ENSG00000135679|ENSG00000120889|ENSG00000172667	http://www.genome.jp/kegg-bin/show_pathway?hsa04115/hsa:1647%09red/hsa:1026%09red/hsa:1643%09red/hsa:1021%09red/hsa:595%09red/hsa:64326%09red/hsa:4616%09red/hsa:7157%09red/hsa:8795%09red/hsa:27113%09red/hsa:8493%09red/hsa:9540%09red/hsa:472%09red/hsa:581%09red/hsa:4193%09red/hsa:85417%09red/hsa:841%09red/hsa:575%09red/hsa:50484%09red/hsa:64393%09red/hsa:55367%09red
Epstein-Barr virus infection	KEGG PATHWAY	hsa05169	41	204	1.12543e-05	0.000178193	ENSG00000171791|ENSG00000005339|ENSG00000108671|ENSG00000175166|ENSG00000013275|ENSG00000175104|ENSG00000082701|ENSG00000051382|ENSG00000026508|ENSG00000087191|ENSG00000148606|ENSG00000138185|ENSG00000099341|ENSG00000124762|ENSG00000105397|ENSG00000171453|ENSG00000168610|ENSG00000186141|ENSG00000077150|ENSG00000135679|ENSG00000006062|ENSG00000100906|ENSG00000090339|ENSG00000185627|ENSG00000188130…	http://www.genome.jp/kegg-bin/show_pathway?hsa05169/hsa:29110%09red/hsa:3661%09red/hsa:3383%09red/hsa:7297%09red/hsa:596%09red/hsa:960%09red/hsa:7532%09red/hsa:5432%09red/hsa:5606%09red/hsa:7189%09red/hsa:5708%09red/hsa:5709%09red/hsa:5704%09red/hsa:6300%09red/hsa:3654%09red/hsa:5717%09red/hsa:5291%09red/hsa:4792%09red/hsa:1432%09red/hsa:4791%09red/hsa:9533%09red/hsa:27102%09red/hsa:5971%09red/hs…
Apoptosis	KEGG PATHWAY	hsa04210	32	142	1.45517e-05	0.000215096	ENSG00000160049|ENSG00000101966|ENSG00000143384|ENSG00000171791|ENSG00000105327|ENSG00000185291|ENSG00000177595|ENSG00000123104|ENSG00000051382|ENSG00000067182|ENSG00000117984|ENSG00000197442|ENSG00000100030|ENSG00000169032|ENSG00000149311|ENSG00000135116|ENSG00000183785|ENSG00000132155|ENSG00000175197|ENSG00000006062|ENSG00000100906|ENSG00000116717|ENSG00000171552|ENSG00000120889|ENSG00000087088…	http://www.genome.jp/kegg-bin/show_pathway?hsa04210/hsa:3709%09red/hsa:8772%09red/hsa:598%09red/hsa:596%09red/hsa:3563%09red/hsa:8795%09red/hsa:27113%09red/hsa:841%09red/hsa:1649%09red/hsa:6709%09red/hsa:331%09red/hsa:1676%09red/hsa:1509%09red/hsa:5604%09red/hsa:4616%09red/hsa:5594%09red/hsa:5291%09red/hsa:4792%09red/hsa:581%09red/hsa:143%09red/hsa:51807%09red/hsa:472%09red/hsa:1647%09red/hsa:417…
Metabolic pathways	KEGG PATHWAY	hsa01100	160	1240	1.50945e-05	0.000215096	ENSG00000122884|ENSG00000103056|ENSG00000080819|ENSG00000138029|ENSG00000072042|ENSG00000253710|ENSG00000033100|ENSG00000101444|ENSG00000188690|ENSG00000117592|ENSG00000242110|ENSG00000113732|ENSG00000086544|ENSG00000163527|ENSG00000198380|ENSG00000204084|ENSG00000149527|ENSG00000196547|ENSG00000103024|ENSG00000093217|ENSG00000141349|ENSG00000087053|ENSG00000189043|ENSG00000175309|ENSG00000149541…	http://www.genome.jp/kegg-bin/show_pathway?hsa01100/hsa:314%09red/hsa:79646%09red/hsa:64802%09red/hsa:8659%09red/hsa:201595%09red/hsa:2026%09red/hsa:2027%09red/hsa:4249%09red/hsa:8871%09red/hsa:5432%09red/hsa:6448%09red/hsa:2673%09red/hsa:2548%09red/hsa:9380%09red/hsa:57804%09red/hsa:66008%09red/hsa:47%09red/hsa:25902%09red/hsa:79717%09red/hsa:4832%09red/hsa:3633%09red/hsa:10623%09red/hsa:51763%0…
Lysosome	KEGG PATHWAY	hsa04142	29	124	1.99787e-05	0.000271139	ENSG00000010404|ENSG00000103365|ENSG00000141337|ENSG00000171298|ENSG00000119899|ENSG00000102575|ENSG00000177628|ENSG00000175416|ENSG00000166747|ENSG00000157823|ENSG00000117984|ENSG00000134243|ENSG00000213983|ENSG00000129226|ENSG00000104774|ENSG00000197746|ENSG00000197217|ENSG00000104341|ENSG00000141367|ENSG00000197081|ENSG00000189067|ENSG00000111670|ENSG00000068697|ENSG00000165102|ENSG00000110911…	http://www.genome.jp/kegg-bin/show_pathway?hsa04142/hsa:4864%09red/hsa:9583%09red/hsa:3482%09red/hsa:1212%09red/hsa:1213%09red/hsa:23062%09red/hsa:4125%09red/hsa:9741%09red/hsa:20%09red/hsa:968%09red/hsa:6272%09red/hsa:4891%09red/hsa:1509%09red/hsa:6448%09red/hsa:5660%09red/hsa:164%09red/hsa:2548%09red/hsa:8906%09red/hsa:55353%09red/hsa:22901%09red/hsa:2629%09red/hsa:9516%09red/hsa:26503%09red/hs…
Chronic myeloid leukemia	KEGG PATHWAY	hsa05220	21	75	3.03783e-05	0.000393537	ENSG00000097007|ENSG00000100906|ENSG00000114423|ENSG00000115904|ENSG00000105810|ENSG00000141510|ENSG00000112242|ENSG00000105329|ENSG00000160691|ENSG00000157764|ENSG00000110092|ENSG00000169032|ENSG00000124762|ENSG00000100030|ENSG00000213341|ENSG00000033327|ENSG00000177885|ENSG00000132155|ENSG00000051382|ENSG00000171552|ENSG00000135679	http://www.genome.jp/kegg-bin/show_pathway?hsa05220/hsa:1026%09red/hsa:5594%09red/hsa:868%09red/hsa:5291%09red/hsa:25%09red/hsa:1021%09red/hsa:673%09red/hsa:595%09red/hsa:4193%09red/hsa:4792%09red/hsa:7157%09red/hsa:1147%09red/hsa:598%09red/hsa:6654%09red/hsa:5604%09red/hsa:9846%09red/hsa:2885%09red/hsa:6464%09red/hsa:5894%09red/hsa:1871%09red/hsa:7040%09red
Endocytosis	KEGG PATHWAY	hsa04144	47	264	4.11654e-05	0.000489394	ENSG00000107862|ENSG00000165731|ENSG00000072274|ENSG00000198742|ENSG00000084733|ENSG00000130724|ENSG00000197081|ENSG00000024422|ENSG00000102189|ENSG00000175104|ENSG00000105329|ENSG00000181852|ENSG00000175416|ENSG00000149182|ENSG00000136738|ENSG00000114423|ENSG00000106976|ENSG00000153317|ENSG00000085832|ENSG00000141367|ENSG00000138798|ENSG00000161203|ENSG00000114331|ENSG00000135679|ENSG00000183020…	http://www.genome.jp/kegg-bin/show_pathway?hsa04144/hsa:147179%09red/hsa:10109%09red/hsa:3482%09red/hsa:1212%09red/hsa:1213%09red/hsa:6642%09red/hsa:27243%09red/hsa:5869%09red/hsa:5868%09red/hsa:2149%09red/hsa:1173%09red/hsa:868%09red/hsa:1175%09red/hsa:23527%09red/hsa:10094%09red/hsa:10193%09red/hsa:29082%09red/hsa:254122%09red/hsa:829%09red/hsa:84364%09red/hsa:7189%09red/hsa:10093%09red/hsa:872…
Adrenergic signaling in cardiomyocytes	KEGG PATHWAY	hsa04261	32	151	4.12121e-05	0.000489394	ENSG00000162104|ENSG00000107175|ENSG00000183023|ENSG00000105568|ENSG00000145349|ENSG00000100784|ENSG00000069849|ENSG00000148660|ENSG00000058404|ENSG00000213676|ENSG00000171791|ENSG00000100030|ENSG00000105711|ENSG00000051382|ENSG00000146592|ENSG00000112062|ENSG00000095794|ENSG00000154229|ENSG00000127955|ENSG00000188130|ENSG00000167460|ENSG00000114353|ENSG00000067842|ENSG00000221914|ENSG00000121281…	http://www.genome.jp/kegg-bin/show_pathway?hsa04261/hsa:10411%09red/hsa:9586%09red/hsa:596%09red/hsa:9252%09red/hsa:483%09red/hsa:5578%09red/hsa:5518%09red/hsa:5516%09red/hsa:782%09red/hsa:6324%09red/hsa:6546%09red/hsa:1432%09red/hsa:6300%09red/hsa:5350%09red/hsa:5594%09red/hsa:1390%09red/hsa:5291%09red/hsa:5520%09red/hsa:492%09red/hsa:493%09red/hsa:10488%09red/hsa:5522%09red/hsa:2770%09red/hsa:2…
ErbB signaling pathway	KEGG PATHWAY	hsa04012	23	90	4.39417e-05	0.000500935	ENSG00000114423|ENSG00000169398|ENSG00000160691|ENSG00000145349|ENSG00000177885|ENSG00000051382|ENSG00000138798|ENSG00000058404|ENSG00000097007|ENSG00000100030|ENSG00000169032|ENSG00000124762|ENSG00000180370|ENSG00000132155|ENSG00000154229|ENSG00000158092|ENSG00000197122|ENSG00000115904|ENSG00000113070|ENSG00000148660|ENSG00000157764|ENSG00000082701|ENSG00000143322	http://www.genome.jp/kegg-bin/show_pathway?hsa04012/hsa:5062%09red/hsa:2885%09red/hsa:5578%09red/hsa:868%09red/hsa:1839%09red/hsa:25%09red/hsa:5747%09red/hsa:5604%09red/hsa:673%09red/hsa:6464%09red/hsa:5594%09red/hsa:5291%09red/hsa:4690%09red/hsa:6654%09red/hsa:6714%09red/hsa:1950%09red/hsa:27%09red/hsa:1026%09red/hsa:2932%09red/hsa:818%09red/hsa:816%09red/hsa:817%09red/hsa:5894%09red
Shigellosis	KEGG PATHWAY	hsa05131	19	66	5.21763e-05	0.000571932	ENSG00000097007|ENSG00000100906|ENSG00000026508|ENSG00000197122|ENSG00000169429|ENSG00000131504|ENSG00000188130|ENSG00000111229|ENSG00000161638|ENSG00000241553|ENSG00000100030|ENSG00000213341|ENSG00000106299|ENSG00000085733|ENSG00000163466|ENSG00000070087|ENSG00000150093|ENSG00000112062|ENSG00000035403	http://www.genome.jp/kegg-bin/show_pathway?hsa05131/hsa:8976%09red/hsa:1432%09red/hsa:5594%09red/hsa:10109%09red/hsa:25%09red/hsa:2017%09red/hsa:3678%09red/hsa:5217%09red/hsa:4792%09red/hsa:3576%09red/hsa:10093%09red/hsa:1147%09red/hsa:7414%09red/hsa:960%09red/hsa:1729%09red/hsa:10094%09red/hsa:6714%09red/hsa:6300%09red/hsa:3688%09red
Leukocyte transendothelial migration	KEGG PATHWAY	hsa04670	27	120	6.7066e-05	0.000707918	ENSG00000160007|ENSG00000169398|ENSG00000100852|ENSG00000051382|ENSG00000120899|ENSG00000050820|ENSG00000035403|ENSG00000130402|ENSG00000051523|ENSG00000072110|ENSG00000112062|ENSG00000154229|ENSG00000127955|ENSG00000090339|ENSG00000160293|ENSG00000188130|ENSG00000114353|ENSG00000118680|ENSG00000125753|ENSG00000215375|ENSG00000150093|ENSG00000079337|ENSG00000089159|ENSG00000198561|ENSG00000147065…	http://www.genome.jp/kegg-bin/show_pathway?hsa04670/hsa:10411%09red/hsa:3383%09red/hsa:9564%09red/hsa:2909%09red/hsa:7414%09red/hsa:7410%09red/hsa:1500%09red/hsa:5578%09red/hsa:5829%09red/hsa:5747%09red/hsa:4636%09red/hsa:87%09red/hsa:81%09red/hsa:2185%09red/hsa:6300%09red/hsa:4478%09red/hsa:5291%09red/hsa:1432%09red/hsa:7408%09red/hsa:6494%09red/hsa:1535%09red/hsa:10627%09red/hsa:103910%09red/hs…
Rap1 signaling pathway	KEGG PATHWAY	hsa04015	40	216	7.08359e-05	0.000721009	ENSG00000162104|ENSG00000076864|ENSG00000051382|ENSG00000138798|ENSG00000100030|ENSG00000050820|ENSG00000197461|ENSG00000112715|ENSG00000197555|ENSG00000169032|ENSG00000100311|ENSG00000187391|ENSG00000137076|ENSG00000112062|ENSG00000132155|ENSG00000154229|ENSG00000127955|ENSG00000197122|ENSG00000160293|ENSG00000158987|ENSG00000188130|ENSG00000114353|ENSG00000125968|ENSG00000121281|ENSG00000150093…	http://www.genome.jp/kegg-bin/show_pathway?hsa04015/hsa:10411%09red/hsa:2889%09red/hsa:7422%09red/hsa:9564%09red/hsa:5594%09red/hsa:2149%09red/hsa:7410%09red/hsa:51735%09red/hsa:1500%09red/hsa:5578%09red/hsa:7094%09red/hsa:5291%09red/hsa:5909%09red/hsa:2252%09red/hsa:5606%09red/hsa:5604%09red/hsa:25780%09red/hsa:5217%09red/hsa:6300%09red/hsa:3397%09red/hsa:5900%09red/hsa:5155%09red/hsa:5154%09red…
Small cell lung cancer	KEGG PATHWAY	hsa05222	22	88	8.40316e-05	0.000825828	ENSG00000112242|ENSG00000101966|ENSG00000169398|ENSG00000171791|ENSG00000005884|ENSG00000175104|ENSG00000091136|ENSG00000051382|ENSG00000101197|ENSG00000147883|ENSG00000078043|ENSG00000115414|ENSG00000100906|ENSG00000171552|ENSG00000150093|ENSG00000138448|ENSG00000101680|ENSG00000141510|ENSG00000110092|ENSG00000105810|ENSG00000213341|ENSG00000077092	http://www.genome.jp/kegg-bin/show_pathway?hsa05222/hsa:9063%09red/hsa:598%09red/hsa:596%09red/hsa:595%09red/hsa:79444%09red/hsa:331%09red/hsa:1030%09red/hsa:5747%09red/hsa:2335%09red/hsa:1871%09red/hsa:7189%09red/hsa:3675%09red/hsa:3912%09red/hsa:5291%09red/hsa:4792%09red/hsa:3688%09red/hsa:5915%09red/hsa:1021%09red/hsa:3685%09red/hsa:7157%09red/hsa:1147%09red/hsa:284217%09red
Sphingolipid signaling pathway	KEGG PATHWAY	hsa04071	27	123	9.58831e-05	0.00091089	ENSG00000223802|ENSG00000074211|ENSG00000105568|ENSG00000171791|ENSG00000090054|ENSG00000051382|ENSG00000067182|ENSG00000117984|ENSG00000267534|ENSG00000197442|ENSG00000100030|ENSG00000169032|ENSG00000033327|ENSG00000112062|ENSG00000132155|ENSG00000154229|ENSG00000127955|ENSG00000188130|ENSG00000114353|ENSG00000221914|ENSG00000104695|ENSG00000087088|ENSG00000141510|ENSG00000176170|ENSG00000129219…	http://www.genome.jp/kegg-bin/show_pathway?hsa04071/hsa:596%09red/hsa:581%09red/hsa:10558%09red/hsa:10715%09red/hsa:5578%09red/hsa:5518%09red/hsa:5516%09red/hsa:5604%09red/hsa:8877%09red/hsa:4363%09red/hsa:1432%09red/hsa:6300%09red/hsa:5594%09red/hsa:5291%09red/hsa:5520%09red/hsa:5338%09red/hsa:1509%09red/hsa:5522%09red/hsa:2770%09red/hsa:2771%09red/hsa:9294%09red/hsa:5529%09red/hsa:7132%09red/hs…
EGFR tyrosine kinase inhibitor resistance	KEGG PATHWAY	hsa01521	21	83	0.000104524	0.000960942	ENSG00000100311|ENSG00000112715|ENSG00000197122|ENSG00000068078|ENSG00000115904|ENSG00000087088|ENSG00000100030|ENSG00000171791|ENSG00000197461|ENSG00000160691|ENSG00000157764|ENSG00000171552|ENSG00000082701|ENSG00000169032|ENSG00000196712|ENSG00000177885|ENSG00000051382|ENSG00000168610|ENSG00000132155|ENSG00000154229|ENSG00000138798	http://www.genome.jp/kegg-bin/show_pathway?hsa01521/hsa:596%09red/hsa:5578%09red/hsa:6774%09red/hsa:5154%09red/hsa:2932%09red/hsa:2885%09red/hsa:598%09red/hsa:673%09red/hsa:5594%09red/hsa:4763%09red/hsa:5155%09red/hsa:5291%09red/hsa:581%09red/hsa:6654%09red/hsa:5604%09red/hsa:5894%09red/hsa:7422%09red/hsa:6714%09red/hsa:6464%09red/hsa:1950%09red/hsa:2261%09red
PI3K-Akt signaling pathway	KEGG PATHWAY	hsa04151	55	343	0.000117721	0.00104846	ENSG00000107175|ENSG00000092758|ENSG00000169398|ENSG00000105568|ENSG00000143384|ENSG00000171791|ENSG00000005884|ENSG00000124762|ENSG00000185291|ENSG00000091136|ENSG00000118515|ENSG00000177885|ENSG00000138798|ENSG00000213676|ENSG00000100030|ENSG00000197461|ENSG00000112715|ENSG00000051382|ENSG00000169032|ENSG00000168209|ENSG00000146592|ENSG00000141564|ENSG00000132155|ENSG00000154229|ENSG00000135679…	http://www.genome.jp/kegg-bin/show_pathway?hsa04151/hsa:7448%09red/hsa:9586%09red/hsa:598%09red/hsa:2885%09red/hsa:595%09red/hsa:3563%09red/hsa:3566%09red/hsa:1299%09red/hsa:5594%09red/hsa:54541%09red/hsa:2252%09red/hsa:2149%09red/hsa:5578%09red/hsa:1291%09red/hsa:5518%09red/hsa:1021%09red/hsa:5516%09red/hsa:5747%09red/hsa:2335%09red/hsa:5604%09red/hsa:3693%09red/hsa:596%09red/hsa:2932%09red/hsa:…
Prostate cancer	KEGG PATHWAY	hsa05215	22	91	0.000127339	0.00109975	ENSG00000107175|ENSG00000112242|ENSG00000171791|ENSG00000005339|ENSG00000177885|ENSG00000051382|ENSG00000138798|ENSG00000124762|ENSG00000100030|ENSG00000197461|ENSG00000169032|ENSG00000100311|ENSG00000146592|ENSG00000132155|ENSG00000135679|ENSG00000100906|ENSG00000115904|ENSG00000141510|ENSG00000157764|ENSG00000110092|ENSG00000082701|ENSG00000213341	http://www.genome.jp/kegg-bin/show_pathway?hsa05215/hsa:9586%09red/hsa:596%09red/hsa:595%09red/hsa:5594%09red/hsa:1871%09red/hsa:5604%09red/hsa:5291%09red/hsa:2885%09red/hsa:5155%09red/hsa:5154%09red/hsa:673%09red/hsa:4792%09red/hsa:6654%09red/hsa:10488%09red/hsa:1950%09red/hsa:1026%09red/hsa:2932%09red/hsa:1387%09red/hsa:7157%09red/hsa:1147%09red/hsa:4193%09red/hsa:5894%09red
GnRH signaling pathway	KEGG PATHWAY	hsa04912	22	92	0.000145643	0.00122083	ENSG00000162104|ENSG00000169967|ENSG00000105499|ENSG00000177885|ENSG00000123104|ENSG00000120899|ENSG00000058404|ENSG00000100030|ENSG00000157227|ENSG00000169032|ENSG00000188130|ENSG00000112062|ENSG00000132155|ENSG00000154229|ENSG00000197122|ENSG00000115904|ENSG00000145349|ENSG00000113070|ENSG00000148660|ENSG00000121281|ENSG00000034152|ENSG00000129219	http://www.genome.jp/kegg-bin/show_pathway?hsa04912/hsa:3709%09red/hsa:2885%09red/hsa:5578%09red/hsa:1839%09red/hsa:5606%09red/hsa:5604%09red/hsa:4323%09red/hsa:2185%09red/hsa:8605%09red/hsa:6300%09red/hsa:5594%09red/hsa:5338%09red/hsa:6654%09red/hsa:10746%09red/hsa:6714%09red/hsa:1432%09red/hsa:818%09red/hsa:816%09red/hsa:817%09red/hsa:113%09red/hsa:115%09red/hsa:5894%09red
Hepatitis C	KEGG PATHWAY	hsa05160	28	135	0.000165332	0.00134627	ENSG00000213928|ENSG00000105568|ENSG00000175104|ENSG00000177885|ENSG00000051382|ENSG00000067182|ENSG00000169429|ENSG00000100030|ENSG00000124762|ENSG00000105397|ENSG00000112062|ENSG00000132155|ENSG00000074211|ENSG00000100906|ENSG00000115904|ENSG00000188130|ENSG00000138798|ENSG00000221914|ENSG00000126456|ENSG00000086232|ENSG00000168610|ENSG00000104695|ENSG00000183735|ENSG00000088888|ENSG00000141510…	http://www.genome.jp/kegg-bin/show_pathway?hsa05160/hsa:29110%09red/hsa:3661%09red/hsa:7297%09red/hsa:5291%09red/hsa:5518%09red/hsa:5516%09red/hsa:5520%09red/hsa:7189%09red/hsa:2885%09red/hsa:1432%09red/hsa:6300%09red/hsa:5594%09red/hsa:673%09red/hsa:4792%09red/hsa:3576%09red/hsa:57506%09red/hsa:6654%09red/hsa:27102%09red/hsa:1950%09red/hsa:5522%09red/hsa:1026%09red/hsa:6774%09red/hsa:2932%09red/…
Dorso-ventral axis formation	KEGG PATHWAY	hsa04320	11	28	0.00022808	0.00180563	ENSG00000074181|ENSG00000115904|ENSG00000100030|ENSG00000134278|ENSG00000157764|ENSG00000155816|ENSG00000169032|ENSG00000177885|ENSG00000113742|ENSG00000137449|ENSG00000148400	http://www.genome.jp/kegg-bin/show_pathway?hsa04320/hsa:56907%09red/hsa:5594%09red/hsa:80315%09red/hsa:56776%09red/hsa:673%09red/hsa:132864%09red/hsa:6654%09red/hsa:5604%09red/hsa:2885%09red/hsa:4854%09red/hsa:4851%09red
Insulin resistance	KEGG PATHWAY	hsa04931	24	111	0.000276868	0.00213263	ENSG00000107175|ENSG00000142949|ENSG00000117394|ENSG00000131791|ENSG00000051382|ENSG00000067182|ENSG00000101255|ENSG00000119383|ENSG00000136111|ENSG00000146592|ENSG00000235194|ENSG00000198380|ENSG00000168610|ENSG00000141349|ENSG00000100906|ENSG00000181929|ENSG00000177189|ENSG00000130304|ENSG00000104812|ENSG00000155846|ENSG00000175727|ENSG00000082701|ENSG00000147162|ENSG00000135218	http://www.genome.jp/kegg-bin/show_pathway?hsa04931/hsa:133522%09red/hsa:9586%09red/hsa:2673%09red/hsa:57761%09red/hsa:90673%09red/hsa:22877%09red/hsa:5571%09red/hsa:948%09red/hsa:6197%09red/hsa:2932%09red/hsa:8473%09red/hsa:2997%09red/hsa:5291%09red/hsa:4792%09red/hsa:10488%09red/hsa:9882%09red/hsa:5792%09red/hsa:6774%09red/hsa:92579%09red/hsa:5524%09red/hsa:6513%09red/hsa:376497%09red/hsa:7132%…
Toxoplasmosis	KEGG PATHWAY	hsa05145	25	119	0.000304918	0.00228689	ENSG00000101966|ENSG00000171791|ENSG00000175104|ENSG00000105329|ENSG00000051382|ENSG00000067182|ENSG00000101197|ENSG00000100030|ENSG00000105397|ENSG00000168610|ENSG00000127955|ENSG00000100906|ENSG00000188130|ENSG00000171552|ENSG00000126803|ENSG00000114353|ENSG00000091136|ENSG00000150093|ENSG00000112062|ENSG00000034152|ENSG00000101680|ENSG00000064012|ENSG00000184216|ENSG00000154589|ENSG00000213341	http://www.genome.jp/kegg-bin/show_pathway?hsa05145/hsa:598%09red/hsa:7297%09red/hsa:79444%09red/hsa:23643%09red/hsa:841%09red/hsa:331%09red/hsa:2770%09red/hsa:5606%09red/hsa:7189%09red/hsa:596%09red/hsa:6300%09red/hsa:3654%09red/hsa:5594%09red/hsa:5291%09red/hsa:4792%09red/hsa:1432%09red/hsa:3688%09red/hsa:6774%09red/hsa:2771%09red/hsa:3306%09red/hsa:7132%09red/hsa:1147%09red/hsa:3912%09red/hsa:…
Thyroid hormone signaling pathway	KEGG PATHWAY	hsa04919	25	121	0.000378589	0.00276661	ENSG00000124151|ENSG00000074181|ENSG00000117394|ENSG00000162552|ENSG00000110092|ENSG00000108773|ENSG00000069849|ENSG00000169032|ENSG00000148400|ENSG00000100030|ENSG00000051382|ENSG00000132155|ENSG00000154229|ENSG00000135679|ENSG00000161714|ENSG00000005339|ENSG00000197122|ENSG00000136111|ENSG00000108510|ENSG00000138448|ENSG00000141510|ENSG00000114166|ENSG00000082701|ENSG00000125686|ENSG00000198523	http://www.genome.jp/kegg-bin/show_pathway?hsa04919/hsa:595%09red/hsa:483%09red/hsa:113026%09red/hsa:5578%09red/hsa:8850%09red/hsa:5604%09red/hsa:4854%09red/hsa:9969%09red/hsa:4851%09red/hsa:5350%09red/hsa:5594%09red/hsa:2648%09red/hsa:5291%09red/hsa:4193%09red/hsa:9882%09red/hsa:6714%09red/hsa:8202%09red/hsa:5469%09red/hsa:54361%09red/hsa:2932%09red/hsa:1387%09red/hsa:3685%09red/hsa:7157%09red/h…
Bacterial invasion of epithelial cells	KEGG PATHWAY	hsa05100	19	81	0.000492098	0.0035062	ENSG00000115414|ENSG00000106299|ENSG00000197122|ENSG00000106976|ENSG00000169398|ENSG00000050820|ENSG00000111229|ENSG00000160691|ENSG00000051382|ENSG00000161638|ENSG00000141367|ENSG00000089159|ENSG00000085733|ENSG00000163466|ENSG00000150093|ENSG00000241553|ENSG00000175416|ENSG00000035403|ENSG00000114423	http://www.genome.jp/kegg-bin/show_pathway?hsa05100/hsa:8976%09red/hsa:868%09red/hsa:10109%09red/hsa:3688%09red/hsa:2017%09red/hsa:10094%09red/hsa:5829%09red/hsa:3678%09red/hsa:5747%09red/hsa:9564%09red/hsa:2335%09red/hsa:1759%09red/hsa:7414%09red/hsa:1212%09red/hsa:10093%09red/hsa:6714%09red/hsa:6464%09red/hsa:1213%09red/hsa:5291%09red
HIF-1 signaling pathway	KEGG PATHWAY	hsa04066	22	105	0.000701932	0.00482249	ENSG00000072274|ENSG00000117394|ENSG00000171791|ENSG00000111640|ENSG00000170525|ENSG00000051382|ENSG00000138798|ENSG00000058404|ENSG00000100030|ENSG00000112715|ENSG00000156515|ENSG00000169032|ENSG00000124762|ENSG00000168610|ENSG00000154229|ENSG00000005339|ENSG00000145349|ENSG00000148660|ENSG00000111321|ENSG00000111674|ENSG00000108515|ENSG00000135766	http://www.genome.jp/kegg-bin/show_pathway?hsa04066/hsa:817%09red/hsa:596%09red/hsa:54583%09red/hsa:5578%09red/hsa:2026%09red/hsa:2027%09red/hsa:5604%09red/hsa:7037%09red/hsa:5594%09red/hsa:5291%09red/hsa:4055%09red/hsa:3098%09red/hsa:7422%09red/hsa:1950%09red/hsa:1026%09red/hsa:6774%09red/hsa:818%09red/hsa:816%09red/hsa:6513%09red/hsa:2597%09red/hsa:1387%09red/hsa:5209%09red
Apoptosis - multiple species	KEGG PATHWAY	hsa04215	11	33	0.000710683	0.00482249	ENSG00000101966|ENSG00000064012|ENSG00000087088|ENSG00000171791|ENSG00000171552|ENSG00000126581|ENSG00000105327|ENSG00000168040|ENSG00000115760|ENSG00000067182|ENSG00000101197	http://www.genome.jp/kegg-bin/show_pathway?hsa04215/hsa:8772%09red/hsa:57448%09red/hsa:8678%09red/hsa:596%09red/hsa:79444%09red/hsa:7132%09red/hsa:581%09red/hsa:598%09red/hsa:27113%09red/hsa:841%09red/hsa:331%09red
mTOR signaling pathway	KEGG PATHWAY	hsa04150	28	155	0.00111988	0.00742246	ENSG00000143816|ENSG00000114573|ENSG00000266173|ENSG00000162552|ENSG00000176641|ENSG00000177885|ENSG00000118515|ENSG00000052795|ENSG00000051382|ENSG00000067182|ENSG00000100030|ENSG00000169032|ENSG00000168209|ENSG00000141564|ENSG00000149357|ENSG00000132155|ENSG00000154229|ENSG00000115904|ENSG00000177189|ENSG00000130779|ENSG00000102547|ENSG00000217128|ENSG00000128524|ENSG00000157764|ENSG00000082701…	http://www.genome.jp/kegg-bin/show_pathway?hsa04150/hsa:2885%09red/hsa:81617%09red/hsa:57600%09red/hsa:5291%09red/hsa:55004%09red/hsa:54541%09red/hsa:220441%09red/hsa:5578%09red/hsa:92335%09red/hsa:5604%09red/hsa:673%09red/hsa:6446%09red/hsa:5594%09red/hsa:6197%09red/hsa:57521%09red/hsa:6654%09red/hsa:25989%09red/hsa:526%09red/hsa:523%09red/hsa:54361%09red/hsa:96459%09red/hsa:2932%09red/hsa:9296%…
Gap junction	KEGG PATHWAY	hsa04540	19	88	0.00116087	0.0075193	ENSG00000162104|ENSG00000127955|ENSG00000135914|ENSG00000197122|ENSG00000115904|ENSG00000100030|ENSG00000197461|ENSG00000169967|ENSG00000114353|ENSG00000169032|ENSG00000100311|ENSG00000132155|ENSG00000258947|ENSG00000121281|ENSG00000183785|ENSG00000123104|ENSG00000177885|ENSG00000154229|ENSG00000138798	http://www.genome.jp/kegg-bin/show_pathway?hsa04540/hsa:3709%09red/hsa:2770%09red/hsa:5154%09red/hsa:115%09red/hsa:5578%09red/hsa:2885%09red/hsa:5594%09red/hsa:5604%09red/hsa:113%09red/hsa:6654%09red/hsa:10746%09red/hsa:10381%09red/hsa:51807%09red/hsa:6714%09red/hsa:3357%09red/hsa:5894%09red/hsa:5155%09red/hsa:2771%09red/hsa:1950%09red
Insulin signaling pathway	KEGG PATHWAY	hsa04910	26	141	0.00127807	0.00799381	ENSG00000142949|ENSG00000114423|ENSG00000160691|ENSG00000182473|ENSG00000131791|ENSG00000177885|ENSG00000119729|ENSG00000051382|ENSG00000235194|ENSG00000108946|ENSG00000100030|ENSG00000156515|ENSG00000169032|ENSG00000132376|ENSG00000141564|ENSG00000188191|ENSG00000132155|ENSG00000141349|ENSG00000181929|ENSG00000115904|ENSG00000104812|ENSG00000165458|ENSG00000107263|ENSG00000157764|ENSG00000082701…	http://www.genome.jp/kegg-bin/show_pathway?hsa04910/hsa:2889%09red/hsa:2885%09red/hsa:90673%09red/hsa:868%09red/hsa:5571%09red/hsa:5573%09red/hsa:5575%09red/hsa:5604%09red/hsa:673%09red/hsa:6464%09red/hsa:5594%09red/hsa:2997%09red/hsa:5291%09red/hsa:57521%09red/hsa:3636%09red/hsa:6654%09red/hsa:3098%09red/hsa:23265%09red/hsa:5792%09red/hsa:51763%09red/hsa:92579%09red/hsa:2932%09red/hsa:23433%09re…
Pancreatic cancer	KEGG PATHWAY	hsa05212	16	68	0.00129023	0.00799381	ENSG00000112242|ENSG00000171552|ENSG00000105810|ENSG00000141510|ENSG00000160271|ENSG00000105329|ENSG00000112715|ENSG00000157764|ENSG00000110092|ENSG00000169032|ENSG00000100030|ENSG00000213341|ENSG00000168610|ENSG00000132155|ENSG00000051382|ENSG00000138798	http://www.genome.jp/kegg-bin/show_pathway?hsa05212/hsa:5900%09red/hsa:6774%09red/hsa:5594%09red/hsa:1021%09red/hsa:5291%09red/hsa:598%09red/hsa:673%09red/hsa:595%09red/hsa:7040%09red/hsa:7157%09red/hsa:1147%09red/hsa:1871%09red/hsa:5604%09red/hsa:7422%09red/hsa:5894%09red/hsa:1950%09red
Renal cell carcinoma	KEGG PATHWAY	hsa05211	16	69	0.00146962	0.00878823	ENSG00000005339|ENSG00000107263|ENSG00000180370|ENSG00000117394|ENSG00000115904|ENSG00000100030|ENSG00000105329|ENSG00000112715|ENSG00000157764|ENSG00000135766|ENSG00000169032|ENSG00000100311|ENSG00000116016|ENSG00000177885|ENSG00000132155|ENSG00000051382	http://www.genome.jp/kegg-bin/show_pathway?hsa05211/hsa:2034%09red/hsa:5155%09red/hsa:5594%09red/hsa:5062%09red/hsa:2889%09red/hsa:5291%09red/hsa:673%09red/hsa:7040%09red/hsa:54583%09red/hsa:1387%09red/hsa:6654%09red/hsa:5604%09red/hsa:7422%09red/hsa:2885%09red/hsa:5894%09red/hsa:6513%09red
ECM-receptor interaction	KEGG PATHWAY	hsa04512	18	83	0.00148012	0.00878823	ENSG00000115414|ENSG00000092758|ENSG00000142156|ENSG00000188157|ENSG00000173402|ENSG00000115884|ENSG00000169231|ENSG00000005884|ENSG00000161638|ENSG00000026508|ENSG00000135424|ENSG00000109072|ENSG00000082781|ENSG00000150093|ENSG00000101680|ENSG00000091136|ENSG00000135218|ENSG00000138448	http://www.genome.jp/kegg-bin/show_pathway?hsa04512/hsa:3675%09red/hsa:7448%09red/hsa:1291%09red/hsa:6382%09red/hsa:948%09red/hsa:3912%09red/hsa:3678%09red/hsa:3679%09red/hsa:1605%09red/hsa:1299%09red/hsa:3685%09red/hsa:960%09red/hsa:3693%09red/hsa:284217%09red/hsa:375790%09red/hsa:2335%09red/hsa:7059%09red/hsa:3688%09red
Synaptic vesicle cycle	KEGG PATHWAY	hsa04721	15	64	0.00186371	0.0108399	ENSG00000183020|ENSG00000141367|ENSG00000106976|ENSG00000006125|ENSG00000114573|ENSG00000166900|ENSG00000128524|ENSG00000113732|ENSG00000220205|ENSG00000196961|ENSG00000147416|ENSG00000148408|ENSG00000161203|ENSG00000042753|ENSG00000175416	http://www.genome.jp/kegg-bin/show_pathway?hsa04721/hsa:6844%09red/hsa:8992%09red/hsa:1175%09red/hsa:774%09red/hsa:9296%09red/hsa:1173%09red/hsa:1212%09red/hsa:1213%09red/hsa:1759%09red/hsa:6809%09red/hsa:163%09red/hsa:160%09red/hsa:161%09red/hsa:526%09red/hsa:523%09red
NF-kappa B signaling pathway	KEGG PATHWAY	hsa04064	19	93	0.00201847	0.0114571	ENSG00000006062|ENSG00000100906|ENSG00000090339|ENSG00000101966|ENSG00000104856|ENSG00000169429|ENSG00000171791|ENSG00000171552|ENSG00000184216|ENSG00000111321|ENSG00000154589|ENSG00000177595|ENSG00000213341|ENSG00000149311|ENSG00000175104|ENSG00000067182|ENSG00000099860|ENSG00000101266|ENSG00000077150	http://www.genome.jp/kegg-bin/show_pathway?hsa04064/hsa:7132%09red/hsa:4055%09red/hsa:1147%09red/hsa:3576%09red/hsa:3383%09red/hsa:596%09red/hsa:3654%09red/hsa:4792%09red/hsa:23643%09red/hsa:4791%09red/hsa:598%09red/hsa:7189%09red/hsa:4616%09red/hsa:1457%09red/hsa:5971%09red/hsa:331%09red/hsa:55367%09red/hsa:472%09red/hsa:9020%09red
Non-small cell lung cancer	KEGG PATHWAY	hsa05223	14	58	0.00206354	0.0114571	ENSG00000112242|ENSG00000051382|ENSG00000115904|ENSG00000105810|ENSG00000141510|ENSG00000157764|ENSG00000110092|ENSG00000169032|ENSG00000100030|ENSG00000077092|ENSG00000177885|ENSG00000132155|ENSG00000154229|ENSG00000138798	http://www.genome.jp/kegg-bin/show_pathway?hsa05223/hsa:5578%09red/hsa:5594%09red/hsa:1021%09red/hsa:5291%09red/hsa:1871%09red/hsa:673%09red/hsa:595%09red/hsa:7157%09red/hsa:6654%09red/hsa:5915%09red/hsa:5604%09red/hsa:2885%09red/hsa:5894%09red/hsa:1950%09red
Vasopressin-regulated water reabsorption	KEGG PATHWAY	hsa04962	12	45	0.00209042	0.0114571	ENSG00000162104|ENSG00000107175|ENSG00000166847|ENSG00000144566|ENSG00000220205|ENSG00000111540|ENSG00000135720|ENSG00000146592|ENSG00000197102|ENSG00000242173|ENSG00000132912|ENSG00000103496	http://www.genome.jp/kegg-bin/show_pathway?hsa04962/hsa:84516%09red/hsa:115%09red/hsa:9586%09red/hsa:1783%09red/hsa:1778%09red/hsa:51164%09red/hsa:6844%09red/hsa:10488%09red/hsa:398%09red/hsa:5869%09red/hsa:5868%09red/hsa:6810%09red
Adherens junction	KEGG PATHWAY	hsa04520	16	74	0.00271155	0.014581	ENSG00000005339|ENSG00000142949|ENSG00000197122|ENSG00000140575|ENSG00000087095|ENSG00000175866|ENSG00000035403|ENSG00000130402|ENSG00000100030|ENSG00000198561|ENSG00000106299|ENSG00000149177|ENSG00000101266|ENSG00000136153|ENSG00000173482|ENSG00000072110	http://www.genome.jp/kegg-bin/show_pathway?hsa04520/hsa:1500%09red/hsa:5594%09red/hsa:81%09red/hsa:51701%09red/hsa:1387%09red/hsa:8826%09red/hsa:8976%09red/hsa:4008%09red/hsa:7414%09red/hsa:87%09red/hsa:1457%09red/hsa:6714%09red/hsa:5792%09red/hsa:5795%09red/hsa:5797%09red/hsa:10458%09red
Endocrine and other factor-regulated calcium reabsorption	KEGG PATHWAY	hsa04961	12	47	0.00283789	0.0149778	ENSG00000162104|ENSG00000183023|ENSG00000183020|ENSG00000106976|ENSG00000006125|ENSG00000141367|ENSG00000042753|ENSG00000196961|ENSG00000161203|ENSG00000069849|ENSG00000175416|ENSG00000154229	http://www.genome.jp/kegg-bin/show_pathway?hsa04961/hsa:5578%09red/hsa:1173%09red/hsa:1175%09red/hsa:483%09red/hsa:161%09red/hsa:1212%09red/hsa:1213%09red/hsa:1759%09red/hsa:163%09red/hsa:160%09red/hsa:6546%09red/hsa:115%09red
HTLV-I infection	KEGG PATHWAY	hsa05166	39	259	0.00289687	0.0150111	ENSG00000162104|ENSG00000143816|ENSG00000112242|ENSG00000117394|ENSG00000101966|ENSG00000162552|ENSG00000164938|ENSG00000108773|ENSG00000105329|ENSG00000051382|ENSG00000067182|ENSG00000124762|ENSG00000147883|ENSG00000197461|ENSG00000175482|ENSG00000115266|ENSG00000100311|ENSG00000149311|ENSG00000137076|ENSG00000128016|ENSG00000095794|ENSG00000077150|ENSG00000112658|ENSG00000006062|ENSG00000100906…	http://www.genome.jp/kegg-bin/show_pathway?hsa05166/hsa:8295%09red/hsa:3383%09red/hsa:595%09red/hsa:10297%09red/hsa:6722%09red/hsa:331%09red/hsa:1390%09red/hsa:1030%09red/hsa:1871%09red/hsa:8850%09red/hsa:7538%09red/hsa:4775%09red/hsa:472%09red/hsa:57804%09red/hsa:94241%09red/hsa:5155%09red/hsa:5154%09red/hsa:2648%09red/hsa:5291%09red/hsa:7040%09red/hsa:4792%09red/hsa:581%09red/hsa:4791%09red/hsa…
Epithelial cell signaling in Helicobacter pylori infection	KEGG PATHWAY	hsa05120	15	68	0.00307978	0.0156739	ENSG00000006062|ENSG00000100906|ENSG00000197122|ENSG00000151694|ENSG00000114573|ENSG00000188130|ENSG00000169429|ENSG00000106278|ENSG00000113732|ENSG00000113070|ENSG00000147416|ENSG00000213341|ENSG00000112062|ENSG00000128524|ENSG00000137845	http://www.genome.jp/kegg-bin/show_pathway?hsa05120/hsa:8992%09red/hsa:1839%09red/hsa:6868%09red/hsa:9296%09red/hsa:4792%09red/hsa:1432%09red/hsa:3576%09red/hsa:6714%09red/hsa:102%09red/hsa:1147%09red/hsa:526%09red/hsa:5803%09red/hsa:6300%09red/hsa:523%09red/hsa:9020%09red
Oxytocin signaling pathway	KEGG PATHWAY	hsa04921	27	160	0.00316566	0.0158283	ENSG00000162104|ENSG00000145349|ENSG00000131791|ENSG00000116741|ENSG00000105499|ENSG00000123104|ENSG00000148660|ENSG00000058404|ENSG00000100030|ENSG00000168135|ENSG00000169032|ENSG00000124762|ENSG00000132155|ENSG00000154229|ENSG00000127955|ENSG00000197122|ENSG00000072736|ENSG00000114353|ENSG00000121281|ENSG00000183049|ENSG00000067191|ENSG00000051382|ENSG00000092841|ENSG00000110092|ENSG00000181929…	http://www.genome.jp/kegg-bin/show_pathway?hsa04921/hsa:3709%09red/hsa:595%09red/hsa:5578%09red/hsa:4659%09red/hsa:5571%09red/hsa:4775%09red/hsa:782%09red/hsa:4637%09red/hsa:5604%09red/hsa:8605%09red/hsa:4208%09red/hsa:5594%09red/hsa:5291%09red/hsa:6714%09red/hsa:57118%09red/hsa:1026%09red/hsa:2770%09red/hsa:2771%09red/hsa:818%09red/hsa:816%09red/hsa:817%09red/hsa:113%09red/hsa:5565%09red/hsa:115…
Notch signaling pathway	KEGG PATHWAY	hsa04330	12	48	0.0032856	0.0161447	ENSG00000080815|ENSG00000074181|ENSG00000005339|ENSG00000114315|ENSG00000151694|ENSG00000162736|ENSG00000184916|ENSG00000114166|ENSG00000108773|ENSG00000128917|ENSG00000196782|ENSG00000148400	http://www.genome.jp/kegg-bin/show_pathway?hsa04330/hsa:23385%09red/hsa:2648%09red/hsa:8850%09red/hsa:6868%09red/hsa:3714%09red/hsa:5663%09red/hsa:55534%09red/hsa:54567%09red/hsa:1387%09red/hsa:4854%09red/hsa:4851%09red/hsa:3280%09red
Platinum drug resistance	KEGG PATHWAY	hsa01524	16	76	0.00340685	0.0164568	ENSG00000101966|ENSG00000141510|ENSG00000023839|ENSG00000197442|ENSG00000171791|ENSG00000009413|ENSG00000087088|ENSG00000171552|ENSG00000124762|ENSG00000100030|ENSG00000149311|ENSG00000105327|ENSG00000064012|ENSG00000168040|ENSG00000051382|ENSG00000135679	http://www.genome.jp/kegg-bin/show_pathway?hsa01524/hsa:1026%09red/hsa:8772%09red/hsa:5594%09red/hsa:5291%09red/hsa:598%09red/hsa:596%09red/hsa:4193%09red/hsa:581%09red/hsa:7157%09red/hsa:4217%09red/hsa:27113%09red/hsa:841%09red/hsa:1244%09red/hsa:5980%09red/hsa:331%09red/hsa:472%09red
Phospholipase D signaling pathway	KEGG PATHWAY	hsa04072	25	146	0.00372657	0.0177012	ENSG00000162104|ENSG00000160691|ENSG00000177885|ENSG00000051382|ENSG00000138798|ENSG00000120899|ENSG00000106976|ENSG00000169429|ENSG00000100030|ENSG00000160271|ENSG00000197461|ENSG00000169032|ENSG00000100311|ENSG00000033327|ENSG00000132155|ENSG00000154229|ENSG00000058866|ENSG00000105499|ENSG00000115904|ENSG00000121281|ENSG00000079337|ENSG00000181104|ENSG00000176170|ENSG00000129219|ENSG00000204310	http://www.genome.jp/kegg-bin/show_pathway?hsa04072/hsa:10411%09red/hsa:2885%09red/hsa:5154%09red/hsa:10554%09red/hsa:5900%09red/hsa:5578%09red/hsa:5604%09red/hsa:8877%09red/hsa:2185%09red/hsa:8605%09red/hsa:6464%09red/hsa:2149%09red/hsa:5155%09red/hsa:5594%09red/hsa:5291%09red/hsa:3576%09red/hsa:5338%09red/hsa:1759%09red/hsa:6654%09red/hsa:1950%09red/hsa:1608%09red/hsa:113%09red/hsa:115%09red/hs…
Pathogenic Escherichia coli infection	KEGG PATHWAY	hsa05130	13	56	0.00390879	0.0182624	ENSG00000097007|ENSG00000116584|ENSG00000158092|ENSG00000111229|ENSG00000258947|ENSG00000154589|ENSG00000106299|ENSG00000085733|ENSG00000163466|ENSG00000150093|ENSG00000183785|ENSG00000154229|ENSG00000241553	http://www.genome.jp/kegg-bin/show_pathway?hsa05130/hsa:5578%09red/hsa:10109%09red/hsa:25%09red/hsa:2017%09red/hsa:10094%09red/hsa:4690%09red/hsa:8976%09red/hsa:23643%09red/hsa:10093%09red/hsa:10381%09red/hsa:9181%09red/hsa:51807%09red/hsa:3688%09red
Estrogen signaling pathway	KEGG PATHWAY	hsa04915	19	101	0.00446806	0.0205386	ENSG00000114353|ENSG00000107175|ENSG00000132155|ENSG00000197122|ENSG00000115904|ENSG00000127955|ENSG00000100030|ENSG00000213676|ENSG00000160691|ENSG00000126803|ENSG00000169032|ENSG00000113070|ENSG00000146592|ENSG00000121281|ENSG00000164850|ENSG00000177885|ENSG00000123104|ENSG00000051382|ENSG00000162104	http://www.genome.jp/kegg-bin/show_pathway?hsa04915/hsa:3709%09red/hsa:2770%09red/hsa:5594%09red/hsa:1839%09red/hsa:9586%09red/hsa:2885%09red/hsa:3306%09red/hsa:113%09red/hsa:6654%09red/hsa:10488%09red/hsa:5604%09red/hsa:5894%09red/hsa:2852%09red/hsa:5291%09red/hsa:6714%09red/hsa:6464%09red/hsa:2771%09red/hsa:1388%09red/hsa:115%09red
AMPK signaling pathway	KEGG PATHWAY	hsa04152	22	125	0.00471558	0.0213229	ENSG00000107175|ENSG00000114268|ENSG00000006831|ENSG00000105568|ENSG00000266173|ENSG00000131791|ENSG00000170525|ENSG00000051382|ENSG00000104388|ENSG00000146592|ENSG00000141564|ENSG00000141349|ENSG00000074211|ENSG00000181929|ENSG00000102547|ENSG00000221914|ENSG00000104812|ENSG00000104695|ENSG00000084733|ENSG00000110092|ENSG00000135218|ENSG00000154001	http://www.genome.jp/kegg-bin/show_pathway?hsa04152/hsa:9586%09red/hsa:595%09red/hsa:79602%09red/hsa:5862%09red/hsa:5518%09red/hsa:5571%09red/hsa:5516%09red/hsa:948%09red/hsa:92335%09red/hsa:5210%09red/hsa:81617%09red/hsa:2997%09red/hsa:5291%09red/hsa:57521%09red/hsa:10488%09red/hsa:5522%09red/hsa:5520%09red/hsa:92579%09red/hsa:5529%09red/hsa:5565%09red/hsa:10890%09red/hsa:5209%09red
ABC transporters	KEGG PATHWAY	hsa02010	11	44	0.00478829	0.0213229	ENSG00000023839|ENSG00000004846|ENSG00000064687|ENSG00000114770|ENSG00000101986|ENSG00000124574|ENSG00000135776|ENSG00000103222|ENSG00000121270|ENSG00000198691|ENSG00000107331	http://www.genome.jp/kegg-bin/show_pathway?hsa02010/hsa:20%09red/hsa:10347%09red/hsa:24%09red/hsa:85320%09red/hsa:340273%09red/hsa:10057%09red/hsa:23456%09red/hsa:89845%09red/hsa:1244%09red/hsa:4363%09red/hsa:215%09red
Amyotrophic lateral sclerosis (ALS)	KEGG PATHWAY	hsa05014	12	51	0.00498004	0.0218355	ENSG00000105464|ENSG00000034152|ENSG00000197442|ENSG00000144566|ENSG00000188130|ENSG00000087088|ENSG00000171791|ENSG00000171552|ENSG00000141510|ENSG00000233276|ENSG00000112062|ENSG00000067182	http://www.genome.jp/kegg-bin/show_pathway?hsa05014/hsa:1432%09red/hsa:2906%09red/hsa:2876%09red/hsa:596%09red/hsa:598%09red/hsa:7132%09red/hsa:7157%09red/hsa:581%09red/hsa:4217%09red/hsa:5606%09red/hsa:5868%09red/hsa:6300%09red
cAMP signaling pathway	KEGG PATHWAY	hsa04024	31	201	0.00542045	0.0231738	ENSG00000105464|ENSG00000107175|ENSG00000185920|ENSG00000145349|ENSG00000005339|ENSG00000069849|ENSG00000148660|ENSG00000162104|ENSG00000058404|ENSG00000100030|ENSG00000169032|ENSG00000146592|ENSG00000161533|ENSG00000128271|ENSG00000127955|ENSG00000100906|ENSG00000160293|ENSG00000114353|ENSG00000067842|ENSG00000121281|ENSG00000079337|ENSG00000181104|ENSG00000113448|ENSG00000132155|ENSG00000051382…	http://www.genome.jp/kegg-bin/show_pathway?hsa04024/hsa:5144%09red/hsa:10411%09red/hsa:9586%09red/hsa:483%09red/hsa:2906%09red/hsa:7410%09red/hsa:2149%09red/hsa:4659%09red/hsa:5604%09red/hsa:5291%09red/hsa:5727%09red/hsa:5350%09red/hsa:5594%09red/hsa:673%09red/hsa:4792%09red/hsa:5338%09red/hsa:492%09red/hsa:493%09red/hsa:10488%09red/hsa:610%09red/hsa:2770%09red/hsa:2771%09red/hsa:51%09red/hsa:818…
Melanoma	KEGG PATHWAY	hsa05218	15	73	0.00544788	0.0231738	ENSG00000124762|ENSG00000112242|ENSG00000105810|ENSG00000141510|ENSG00000197461|ENSG00000157764|ENSG00000110092|ENSG00000169032|ENSG00000100311|ENSG00000100030|ENSG00000140285|ENSG00000132155|ENSG00000051382|ENSG00000138798|ENSG00000135679	http://www.genome.jp/kegg-bin/show_pathway?hsa05218/hsa:1026%09red/hsa:5155%09red/hsa:5154%09red/hsa:1021%09red/hsa:5291%09red/hsa:673%09red/hsa:595%09red/hsa:7157%09red/hsa:2252%09red/hsa:1871%09red/hsa:5604%09red/hsa:4193%09red/hsa:5894%09red/hsa:5594%09red/hsa:1950%09red
B cell receptor signaling pathway	KEGG PATHWAY	hsa04662	15	74	0.00606352	0.0254133	ENSG00000100906|ENSG00000012124|ENSG00000051382|ENSG00000160293|ENSG00000115904|ENSG00000072736|ENSG00000100030|ENSG00000082701|ENSG00000169032|ENSG00000213341|ENSG00000105369|ENSG00000165458|ENSG00000177885|ENSG00000132155|ENSG00000152689	http://www.genome.jp/kegg-bin/show_pathway?hsa04662/hsa:973%09red/hsa:5594%09red/hsa:2932%09red/hsa:5291%09red/hsa:4775%09red/hsa:4792%09red/hsa:3636%09red/hsa:1147%09red/hsa:6654%09red/hsa:5604%09red/hsa:25780%09red/hsa:933%09red/hsa:2885%09red/hsa:5894%09red/hsa:7410%09red
Hippo signaling pathway	KEGG PATHWAY	hsa04390	25	153	0.00628053	0.0257129	ENSG00000143816|ENSG00000213923|ENSG00000105568|ENSG00000162552|ENSG00000105327|ENSG00000150457|ENSG00000153162|ENSG00000105329|ENSG00000126016|ENSG00000187079|ENSG00000115266|ENSG00000137693|ENSG00000074211|ENSG00000018408|ENSG00000107779|ENSG00000221914|ENSG00000104695|ENSG00000134376|ENSG00000110092|ENSG00000082701|ENSG00000132535|ENSG00000186575|ENSG00000125968|ENSG00000204217|ENSG00000170027	http://www.genome.jp/kegg-bin/show_pathway?hsa04390/hsa:10413%09red/hsa:25937%09red/hsa:595%09red/hsa:10297%09red/hsa:27113%09red/hsa:7532%09red/hsa:1742%09red/hsa:5518%09red/hsa:5516%09red/hsa:4771%09red/hsa:3397%09red/hsa:654%09red/hsa:657%09red/hsa:659%09red/hsa:1454%09red/hsa:26524%09red/hsa:54361%09red/hsa:5522%09red/hsa:5520%09red/hsa:2932%09red/hsa:23418%09red/hsa:7483%09red/hsa:7040%09red…
Cholinergic synapse	KEGG PATHWAY	hsa04725	20	113	0.00647956	0.0257129	ENSG00000162104|ENSG00000107175|ENSG00000051382|ENSG00000127955|ENSG00000154229|ENSG00000171791|ENSG00000087085|ENSG00000185760|ENSG00000145349|ENSG00000168135|ENSG00000169032|ENSG00000100030|ENSG00000146592|ENSG00000148408|ENSG00000121281|ENSG00000114353|ENSG00000123104|ENSG00000101204|ENSG00000148660|ENSG00000058404	http://www.genome.jp/kegg-bin/show_pathway?hsa04725/hsa:3709%09red/hsa:2770%09red/hsa:5594%09red/hsa:3761%09red/hsa:9586%09red/hsa:818%09red/hsa:5578%09red/hsa:816%09red/hsa:817%09red/hsa:774%09red/hsa:56479%09red/hsa:5291%09red/hsa:113%09red/hsa:10488%09red/hsa:5604%09red/hsa:115%09red/hsa:596%09red/hsa:1137%09red/hsa:43%09red/hsa:2771%09red
TNF signaling pathway	KEGG PATHWAY	hsa04668	20	113	0.00647956	0.0257129	ENSG00000006062|ENSG00000107175|ENSG00000100906|ENSG00000034152|ENSG00000090339|ENSG00000213676|ENSG00000100030|ENSG00000188130|ENSG00000157227|ENSG00000197442|ENSG00000051382|ENSG00000169032|ENSG00000213341|ENSG00000146592|ENSG00000100784|ENSG00000064012|ENSG00000128342|ENSG00000168040|ENSG00000112062|ENSG00000067182	http://www.genome.jp/kegg-bin/show_pathway?hsa04668/hsa:1432%09red/hsa:5594%09red/hsa:1388%09red/hsa:9586%09red/hsa:3383%09red/hsa:3976%09red/hsa:9252%09red/hsa:4792%09red/hsa:7132%09red/hsa:1147%09red/hsa:4217%09red/hsa:5606%09red/hsa:10488%09red/hsa:5604%09red/hsa:841%09red/hsa:8772%09red/hsa:5291%09red/hsa:4323%09red/hsa:6300%09red/hsa:9020%09red
Dopaminergic synapse	KEGG PATHWAY	hsa04728	22	129	0.00649589	0.0257129	ENSG00000107175|ENSG00000134852|ENSG00000074211|ENSG00000105568|ENSG00000145349|ENSG00000130643|ENSG00000148408|ENSG00000123104|ENSG00000148660|ENSG00000058404|ENSG00000213676|ENSG00000146592|ENSG00000112062|ENSG00000093010|ENSG00000127955|ENSG00000188130|ENSG00000114353|ENSG00000221914|ENSG00000104695|ENSG00000082701|ENSG00000154229|ENSG00000154001	http://www.genome.jp/kegg-bin/show_pathway?hsa04728/hsa:3709%09red/hsa:9586%09red/hsa:1312%09red/hsa:50632%09red/hsa:5578%09red/hsa:5518%09red/hsa:5516%09red/hsa:1432%09red/hsa:6300%09red/hsa:1388%09red/hsa:774%09red/hsa:9575%09red/hsa:5520%09red/hsa:10488%09red/hsa:5522%09red/hsa:2770%09red/hsa:2771%09red/hsa:2932%09red/hsa:818%09red/hsa:816%09red/hsa:817%09red/hsa:5529%09red
Measles	KEGG PATHWAY	hsa05162	23	138	0.00695244	0.0268891	ENSG00000213928|ENSG00000114423|ENSG00000175104|ENSG00000184216|ENSG00000117335|ENSG00000051382|ENSG00000105397|ENSG00000088888|ENSG00000100906|ENSG00000126803|ENSG00000126456|ENSG00000086232|ENSG00000101266|ENSG00000183735|ENSG00000168610|ENSG00000120889|ENSG00000141510|ENSG00000110092|ENSG00000082701|ENSG00000105810|ENSG00000213341|ENSG00000147065|ENSG00000105327	http://www.genome.jp/kegg-bin/show_pathway?hsa05162/hsa:29110%09red/hsa:3661%09red/hsa:7297%09red/hsa:595%09red/hsa:8795%09red/hsa:27113%09red/hsa:4179%09red/hsa:868%09red/hsa:7189%09red/hsa:4478%09red/hsa:3654%09red/hsa:5291%09red/hsa:4792%09red/hsa:57506%09red/hsa:27102%09red/hsa:1457%09red/hsa:6774%09red/hsa:1021%09red/hsa:2932%09red/hsa:3306%09red/hsa:7157%09red/hsa:1147%09red/hsa:10379%09red
Chagas disease (American trypanosomiasis)	KEGG PATHWAY	hsa05142	19	106	0.00698172	0.0268891	ENSG00000127955|ENSG00000100906|ENSG00000064012|ENSG00000169429|ENSG00000100030|ENSG00000105568|ENSG00000105329|ENSG00000168040|ENSG00000184216|ENSG00000114353|ENSG00000074211|ENSG00000213341|ENSG00000221914|ENSG00000175104|ENSG00000188130|ENSG00000104695|ENSG00000112062|ENSG00000051382|ENSG00000067182	http://www.genome.jp/kegg-bin/show_pathway?hsa05142/hsa:5522%09red/hsa:2770%09red/hsa:5594%09red/hsa:3576%09red/hsa:5518%09red/hsa:5516%09red/hsa:7040%09red/hsa:4792%09red/hsa:5520%09red/hsa:7132%09red/hsa:7189%09red/hsa:841%09red/hsa:1147%09red/hsa:8772%09red/hsa:5291%09red/hsa:1432%09red/hsa:6300%09red/hsa:2771%09red/hsa:3654%09red
Endometrial cancer	KEGG PATHWAY	hsa05213	12	54	0.00730708	0.0277669	ENSG00000132155|ENSG00000115904|ENSG00000141510|ENSG00000157764|ENSG00000115266|ENSG00000082701|ENSG00000110092|ENSG00000100030|ENSG00000177885|ENSG00000169032|ENSG00000051382|ENSG00000138798	http://www.genome.jp/kegg-bin/show_pathway?hsa05213/hsa:5594%09red/hsa:2932%09red/hsa:5291%09red/hsa:673%09red/hsa:595%09red/hsa:10297%09red/hsa:7157%09red/hsa:6654%09red/hsa:5604%09red/hsa:2885%09red/hsa:5894%09red/hsa:1950%09red
Tight junction	KEGG PATHWAY	hsa04530	23	139	0.00748611	0.0280729	ENSG00000074211|ENSG00000105568|ENSG00000085733|ENSG00000105289|ENSG00000130402|ENSG00000072110|ENSG00000154229|ENSG00000159023|ENSG00000187391|ENSG00000127955|ENSG00000197122|ENSG00000131558|ENSG00000114353|ENSG00000105357|ENSG00000118680|ENSG00000221914|ENSG00000215375|ENSG00000101266|ENSG00000104695|ENSG00000116539|ENSG00000100345|ENSG00000197694|ENSG00000101608	http://www.genome.jp/kegg-bin/show_pathway?hsa04530/hsa:2035%09red/hsa:27134%09red/hsa:6714%09red/hsa:6709%09red/hsa:5578%09red/hsa:5518%09red/hsa:5516%09red/hsa:4636%09red/hsa:87%09red/hsa:81%09red/hsa:5522%09red/hsa:5520%09red/hsa:60412%09red/hsa:1457%09red/hsa:55870%09red/hsa:10627%09red/hsa:103910%09red/hsa:2770%09red/hsa:2771%09red/hsa:2017%09red/hsa:79784%09red/hsa:4627%09red/hsa:9863%09red
Central carbon metabolism in cancer	KEGG PATHWAY	hsa05230	14	69	0.00780238	0.028879	ENSG00000165731|ENSG00000051382|ENSG00000117394|ENSG00000141510|ENSG00000132155|ENSG00000115419|ENSG00000156515|ENSG00000100030|ENSG00000141526|ENSG00000164708|ENSG00000169032|ENSG00000067225|ENSG00000105281|ENSG00000068078	http://www.genome.jp/kegg-bin/show_pathway?hsa05230/hsa:5594%09red/hsa:6513%09red/hsa:6510%09red/hsa:2744%09red/hsa:5224%09red/hsa:7157%09red/hsa:9123%09red/hsa:5604%09red/hsa:3098%09red/hsa:2261%09red/hsa:5291%09red/hsa:5315%09red/hsa:5894%09red/hsa:5979%09red
Tuberculosis	KEGG PATHWAY	hsa05152	27	174	0.00839936	0.03069	ENSG00000145349|ENSG00000175104|ENSG00000105329|ENSG00000148660|ENSG00000067182|ENSG00000058404|ENSG00000117984|ENSG00000171791|ENSG00000100030|ENSG00000112062|ENSG00000132155|ENSG00000005339|ENSG00000102189|ENSG00000197122|ENSG00000187796|ENSG00000144566|ENSG00000188130|ENSG00000196914|ENSG00000111540|ENSG00000173846|ENSG00000087088|ENSG00000064012|ENSG00000011028|ENSG00000176170|ENSG00000184216…	http://www.genome.jp/kegg-bin/show_pathway?hsa05152/hsa:8772%09red/hsa:596%09red/hsa:5868%09red/hsa:841%09red/hsa:5869%09red/hsa:1387%09red/hsa:1509%09red/hsa:7189%09red/hsa:8877%09red/hsa:6300%09red/hsa:3654%09red/hsa:8411%09red/hsa:5594%09red/hsa:1263%09red/hsa:581%09red/hsa:23365%09red/hsa:64170%09red/hsa:6714%09red/hsa:1432%09red/hsa:818%09red/hsa:816%09red/hsa:817%09red/hsa:7132%09red/hsa:36…
Huntington's disease	KEGG PATHWAY	hsa05016	29	192	0.00891387	0.0321576	ENSG00000107175|ENSG00000127946|ENSG00000183020|ENSG00000196961|ENSG00000084093|ENSG00000105327|ENSG00000132912|ENSG00000175416|ENSG00000089902|ENSG00000160194|ENSG00000023228|ENSG00000146592|ENSG00000233276|ENSG00000161203|ENSG00000124721|ENSG00000005339|ENSG00000189043|ENSG00000141367|ENSG00000110717|ENSG00000136521|ENSG00000042753|ENSG00000114841|ENSG00000197386|ENSG00000006125|ENSG00000087088…	http://www.genome.jp/kegg-bin/show_pathway?hsa05016/hsa:9586%09red/hsa:3064%09red/hsa:1212%09red/hsa:1213%09red/hsa:27113%09red/hsa:841%09red/hsa:1173%09red/hsa:23186%09red/hsa:1742%09red/hsa:1769%09red/hsa:5432%09red/hsa:4731%09red/hsa:51164%09red/hsa:163%09red/hsa:160%09red/hsa:161%09red/hsa:4719%09red/hsa:4711%09red/hsa:4697%09red/hsa:581%09red/hsa:10488%09red/hsa:1175%09red/hsa:25981%09red/hs…
VEGF signaling pathway	KEGG PATHWAY	hsa04370	13	64	0.0100577	0.0353883	ENSG00000197122|ENSG00000169398|ENSG00000188130|ENSG00000112715|ENSG00000176170|ENSG00000169032|ENSG00000100030|ENSG00000089159|ENSG00000051382|ENSG00000105499|ENSG00000112062|ENSG00000132155|ENSG00000154229	http://www.genome.jp/kegg-bin/show_pathway?hsa04370/hsa:5578%09red/hsa:1432%09red/hsa:5594%09red/hsa:5291%09red/hsa:5829%09red/hsa:5747%09red/hsa:5604%09red/hsa:8877%09red/hsa:7422%09red/hsa:6714%09red/hsa:8605%09red/hsa:5894%09red/hsa:6300%09red
Colorectal cancer	KEGG PATHWAY	hsa05210	13	64	0.0100577	0.0353883	ENSG00000171791|ENSG00000132155|ENSG00000087088|ENSG00000141510|ENSG00000160271|ENSG00000157764|ENSG00000115266|ENSG00000082701|ENSG00000110092|ENSG00000100030|ENSG00000105329|ENSG00000169032|ENSG00000051382	http://www.genome.jp/kegg-bin/show_pathway?hsa05210/hsa:5900%09red/hsa:5594%09red/hsa:2932%09red/hsa:5291%09red/hsa:673%09red/hsa:595%09red/hsa:7040%09red/hsa:10297%09red/hsa:581%09red/hsa:7157%09red/hsa:5604%09red/hsa:596%09red/hsa:5894%09red
Phagosome	KEGG PATHWAY	hsa04145	24	152	0.0104172	0.036206	ENSG00000072274|ENSG00000114573|ENSG00000117758|ENSG00000113732|ENSG00000161638|ENSG00000051523|ENSG00000183785|ENSG00000058262|ENSG00000102189|ENSG00000144566|ENSG00000265808|ENSG00000111540|ENSG00000158270|ENSG00000197102|ENSG00000082781|ENSG00000150093|ENSG00000258947|ENSG00000128524|ENSG00000138448|ENSG00000169231|ENSG00000135720|ENSG00000147416|ENSG00000135218|ENSG00000011028	http://www.genome.jp/kegg-bin/show_pathway?hsa04145/hsa:8411%09red/hsa:5869%09red/hsa:5868%09red/hsa:1783%09red/hsa:948%09red/hsa:3693%09red/hsa:7037%09red/hsa:7059%09red/hsa:23673%09red/hsa:3678%09red/hsa:9554%09red/hsa:10381%09red/hsa:51807%09red/hsa:526%09red/hsa:1535%09red/hsa:523%09red/hsa:3688%09red/hsa:8992%09red/hsa:81035%09red/hsa:29927%09red/hsa:9296%09red/hsa:1778%09red/hsa:3685%09red/…
Ras signaling pathway	KEGG PATHWAY	hsa04014	33	231	0.0112813	0.0387199	ENSG00000160691|ENSG00000177885|ENSG00000180370|ENSG00000051382|ENSG00000138798|ENSG00000097007|ENSG00000129219|ENSG00000100030|ENSG00000160271|ENSG00000197461|ENSG00000112715|ENSG00000213341|ENSG00000169032|ENSG00000100311|ENSG00000143322|ENSG00000033327|ENSG00000132155|ENSG00000154229|ENSG00000105499|ENSG00000115904|ENSG00000144566|ENSG00000171552|ENSG00000111540|ENSG00000183735|ENSG00000152689…	http://www.genome.jp/kegg-bin/show_pathway?hsa04014/hsa:29110%09red/hsa:5062%09red/hsa:598%09red/hsa:2885%09red/hsa:8036%09red/hsa:5594%09red/hsa:9462%09red/hsa:5869%09red/hsa:5868%09red/hsa:8315%09red/hsa:5900%09red/hsa:5578%09red/hsa:27%09red/hsa:25%09red/hsa:2252%09red/hsa:5604%09red/hsa:25780%09red/hsa:8605%09red/hsa:6464%09red/hsa:5155%09red/hsa:5154%09red/hsa:5291%09red/hsa:5338%09red/hsa:6…
Fc gamma R-mediated phagocytosis	KEGG PATHWAY	hsa04666	17	96	0.0114122	0.0387199	ENSG00000163466|ENSG00000106299|ENSG00000051382|ENSG00000160293|ENSG00000153317|ENSG00000106683|ENSG00000111229|ENSG00000176170|ENSG00000169032|ENSG00000129219|ENSG00000100030|ENSG00000125753|ENSG00000033327|ENSG00000165458|ENSG00000241553|ENSG00000132155|ENSG00000154229	http://www.genome.jp/kegg-bin/show_pathway?hsa04666/hsa:5578%09red/hsa:5594%09red/hsa:10109%09red/hsa:10094%09red/hsa:3984%09red/hsa:7408%09red/hsa:8976%09red/hsa:3636%09red/hsa:5338%09red/hsa:5604%09red/hsa:8877%09red/hsa:10093%09red/hsa:9846%09red/hsa:5291%09red/hsa:5894%09red/hsa:7410%09red/hsa:50807%09red
Long-term potentiation	KEGG PATHWAY	hsa04720	13	66	0.0123989	0.0415729	ENSG00000105464|ENSG00000154229|ENSG00000005339|ENSG00000079337|ENSG00000177189|ENSG00000100030|ENSG00000157764|ENSG00000145349|ENSG00000169032|ENSG00000132155|ENSG00000123104|ENSG00000148660|ENSG00000058404	http://www.genome.jp/kegg-bin/show_pathway?hsa04720/hsa:10411%09red/hsa:3709%09red/hsa:5594%09red/hsa:818%09red/hsa:5578%09red/hsa:816%09red/hsa:817%09red/hsa:673%09red/hsa:1387%09red/hsa:5604%09red/hsa:6197%09red/hsa:5894%09red/hsa:2906%09red
Prolactin signaling pathway	KEGG PATHWAY	hsa04917	14	74	0.01292	0.0428162	ENSG00000197122|ENSG00000115904|ENSG00000100030|ENSG00000188130|ENSG00000160691|ENSG00000051382|ENSG00000110092|ENSG00000082701|ENSG00000169032|ENSG00000177885|ENSG00000168610|ENSG00000132155|ENSG00000112062|ENSG00000170677	http://www.genome.jp/kegg-bin/show_pathway?hsa04917/hsa:1432%09red/hsa:5594%09red/hsa:2932%09red/hsa:9306%09red/hsa:2885%09red/hsa:595%09red/hsa:6774%09red/hsa:6654%09red/hsa:5604%09red/hsa:5291%09red/hsa:6714%09red/hsa:6464%09red/hsa:6300%09red/hsa:5894%09red
MicroRNAs in cancer	KEGG PATHWAY	hsa05206	37	273	0.0153345	0.0489983	ENSG00000074181|ENSG00000112242|ENSG00000143384|ENSG00000171791|ENSG00000124762|ENSG00000100784|ENSG00000177885|ENSG00000148400|ENSG00000168209|ENSG00000026508|ENSG00000100030|ENSG00000197461|ENSG00000112715|ENSG00000115266|ENSG00000169032|ENSG00000100311|ENSG00000149311|ENSG00000141564|ENSG00000168610|ENSG00000132155|ENSG00000154229|ENSG00000135679|ENSG00000005339|ENSG00000160691|ENSG00000115904…	http://www.genome.jp/kegg-bin/show_pathway?hsa05206/hsa:2885%09red/hsa:595%09red/hsa:10297%09red/hsa:5594%09red/hsa:54541%09red/hsa:5578%09red/hsa:6624%09red/hsa:23405%09red/hsa:25%09red/hsa:2744%09red/hsa:960%09red/hsa:6541%09red/hsa:1871%09red/hsa:5604%09red/hsa:596%09red/hsa:4363%09red/hsa:4854%09red/hsa:6464%09red/hsa:4851%09red/hsa:9252%09red/hsa:5155%09red/hsa:5154%09red/hsa:659%09red/hsa:3…
Nucleotide excision repair	KEGG PATHWAY	hsa03420	10	46	0.01548	0.0489983	ENSG00000134899|ENSG00000158290|ENSG00000134574|ENSG00000175482|ENSG00000272047|ENSG00000225830|ENSG00000270181|ENSG00000167986|ENSG00000117748|ENSG00000154767	http://www.genome.jp/kegg-bin/show_pathway?hsa03420/hsa:1643%09red/hsa:1642%09red/hsa:2073%09red/hsa:2074%09red/hsa:7508%09red/hsa:404672%09red/hsa:100533467%09red/hsa:57804%09red/hsa:8450%09red/hsa:6118%09red
Biosynthesis of amino acids	KEGG PATHWAY	hsa01230	14	76	0.0155752	0.0489983	ENSG00000243989|ENSG00000104524|ENSG00000143811|ENSG00000105552|ENSG00000062485|ENSG00000067225|ENSG00000139410|ENSG00000111640|ENSG00000167701|ENSG00000146733|ENSG00000111674|ENSG00000108515|ENSG00000164708|ENSG00000100412	http://www.genome.jp/kegg-bin/show_pathway?hsa01230/hsa:1431%09red/hsa:2875%09red/hsa:2027%09red/hsa:50%09red/hsa:587%09red/hsa:5224%09red/hsa:29920%09red/hsa:65263%09red/hsa:113675%09red/hsa:95%09red/hsa:5315%09red/hsa:2026%09red/hsa:5723%09red/hsa:2597%09red
Osteoclast differentiation	KEGG PATHWAY	hsa04380	21	133	0.0157979	0.0489983	ENSG00000006062|ENSG00000100906|ENSG00000077150|ENSG00000051382|ENSG00000102575|ENSG00000100030|ENSG00000188130|ENSG00000161011|ENSG00000104856|ENSG00000169032|ENSG00000213341|ENSG00000213928|ENSG00000175104|ENSG00000105397|ENSG00000033327|ENSG00000051523|ENSG00000112062|ENSG00000067182|ENSG00000177885|ENSG00000075426|ENSG00000105329	http://www.genome.jp/kegg-bin/show_pathway?hsa04380/hsa:1432%09red/hsa:5594%09red/hsa:8878%09red/hsa:7189%09red/hsa:54%09red/hsa:7297%09red/hsa:7040%09red/hsa:4792%09red/hsa:7132%09red/hsa:5291%09red/hsa:4791%09red/hsa:10379%09red/hsa:5604%09red/hsa:5971%09red/hsa:1147%09red/hsa:9846%09red/hsa:2885%09red/hsa:6300%09red/hsa:1535%09red/hsa:2355%09red/hsa:9020%09red
TGF-beta signaling pathway	KEGG PATHWAY	hsa04350	15	84	0.0158075	0.0489983	ENSG00000005339|ENSG00000147883|ENSG00000117318|ENSG00000100030|ENSG00000163083|ENSG00000137834|ENSG00000107779|ENSG00000153162|ENSG00000125968|ENSG00000198742|ENSG00000105568|ENSG00000134363|ENSG00000104695|ENSG00000105329|ENSG00000204217	http://www.genome.jp/kegg-bin/show_pathway?hsa04350/hsa:3397%09red/hsa:659%09red/hsa:5594%09red/hsa:1030%09red/hsa:57154%09red/hsa:5518%09red/hsa:5516%09red/hsa:657%09red/hsa:3625%09red/hsa:4091%09red/hsa:3399%09red/hsa:1387%09red/hsa:654%09red/hsa:10468%09red/hsa:7040%09red
Melanogenesis	KEGG PATHWAY	hsa04916	17	100	0.015817	0.0489983	ENSG00000162104|ENSG00000143816|ENSG00000005339|ENSG00000107175|ENSG00000154229|ENSG00000258839|ENSG00000145349|ENSG00000162552|ENSG00000082701|ENSG00000169032|ENSG00000100030|ENSG00000114353|ENSG00000121281|ENSG00000132155|ENSG00000148660|ENSG00000127955|ENSG00000058404	http://www.genome.jp/kegg-bin/show_pathway?hsa04916/hsa:5578%09red/hsa:2770%09red/hsa:5594%09red/hsa:2932%09red/hsa:818%09red/hsa:4157%09red/hsa:816%09red/hsa:817%09red/hsa:113%09red/hsa:10488%09red/hsa:5604%09red/hsa:7483%09red/hsa:115%09red/hsa:1387%09red/hsa:5894%09red/hsa:2771%09red/hsa:54361%09red
Platelet activation	KEGG PATHWAY	hsa04611	20	125	0.016207	0.0496666	ENSG00000162104|ENSG00000127955|ENSG00000197122|ENSG00000100030|ENSG00000188130|ENSG00000196914|ENSG00000114353|ENSG00000150093|ENSG00000118680|ENSG00000125753|ENSG00000101608|ENSG00000121281|ENSG00000137076|ENSG00000160007|ENSG00000112062|ENSG00000123104|ENSG00000105499|ENSG00000051382|ENSG00000058272|ENSG00000181104	http://www.genome.jp/kegg-bin/show_pathway?hsa04611/hsa:103910%09red/hsa:3709%09red/hsa:2770%09red/hsa:2149%09red/hsa:7094%09red/hsa:4659%09red/hsa:3688%09red/hsa:5291%09red/hsa:1432%09red/hsa:113%09red/hsa:5594%09red/hsa:2909%09red/hsa:115%09red/hsa:7408%09red/hsa:6714%09red/hsa:8605%09red/hsa:6300%09red/hsa:2771%09red/hsa:10627%09red/hsa:23365%09red
Fc epsilon RI signaling pathway	KEGG PATHWAY	hsa04664	13	70	0.018319	0.0550251	ENSG00000034152|ENSG00000105499|ENSG00000160293|ENSG00000115904|ENSG00000100030|ENSG00000188130|ENSG00000051382|ENSG00000169032|ENSG00000177885|ENSG00000033327|ENSG00000112062|ENSG00000132155|ENSG00000154229	http://www.genome.jp/kegg-bin/show_pathway?hsa04664/hsa:5578%09red/hsa:1432%09red/hsa:5594%09red/hsa:5606%09red/hsa:2885%09red/hsa:5291%09red/hsa:6654%09red/hsa:5604%09red/hsa:9846%09red/hsa:8605%09red/hsa:5894%09red/hsa:6300%09red/hsa:7410%09red
Signaling pathways regulating pluripotency of stem cells	KEGG PATHWAY	hsa04550	22	144	0.0186361	0.0550251	ENSG00000143816|ENSG00000162552|ENSG00000117318|ENSG00000084093|ENSG00000177885|ENSG00000051382|ENSG00000100030|ENSG00000115266|ENSG00000169032|ENSG00000188130|ENSG00000112062|ENSG00000132155|ENSG00000163083|ENSG00000107779|ENSG00000134352|ENSG00000125968|ENSG00000136603|ENSG00000128342|ENSG00000168610|ENSG00000068078|ENSG00000082701|ENSG00000204217	http://www.genome.jp/kegg-bin/show_pathway?hsa04550/hsa:3976%09red/hsa:10297%09red/hsa:3625%09red/hsa:3572%09red/hsa:5604%09red/hsa:5291%09red/hsa:2885%09red/hsa:6300%09red/hsa:3397%09red/hsa:5594%09red/hsa:657%09red/hsa:659%09red/hsa:1432%09red/hsa:3399%09red/hsa:6498%09red/hsa:5978%09red/hsa:54361%09red/hsa:6774%09red/hsa:2932%09red/hsa:7483%09red/hsa:2261%09red/hsa:5894%09red
Legionellosis	KEGG PATHWAY	hsa05134	11	55	0.0187244	0.0550251	ENSG00000100906|ENSG00000101210|ENSG00000249437|ENSG00000169429|ENSG00000064012|ENSG00000265808|ENSG00000126803|ENSG00000165280|ENSG00000152700|ENSG00000099968|ENSG00000077150	http://www.genome.jp/kegg-bin/show_pathway?hsa05134/hsa:4671%09red/hsa:23786%09red/hsa:1917%09red/hsa:3306%09red/hsa:4792%09red/hsa:3576%09red/hsa:4791%09red/hsa:51128%09red/hsa:9554%09red/hsa:841%09red/hsa:7415%09red
Salmonella infection	KEGG PATHWAY	hsa05132	15	86	0.0187278	0.0550251	ENSG00000196924|ENSG00000106299|ENSG00000169429|ENSG00000100030|ENSG00000188130|ENSG00000111229|ENSG00000100345|ENSG00000128591|ENSG00000197102|ENSG00000135720|ENSG00000105357|ENSG00000163466|ENSG00000070087|ENSG00000241553|ENSG00000112062	http://www.genome.jp/kegg-bin/show_pathway?hsa05132/hsa:8976%09red/hsa:1432%09red/hsa:5594%09red/hsa:10109%09red/hsa:10094%09red/hsa:1778%09red/hsa:79784%09red/hsa:3576%09red/hsa:10093%09red/hsa:4627%09red/hsa:2316%09red/hsa:5217%09red/hsa:6300%09red/hsa:2318%09red/hsa:1783%09red
Choline metabolism in cancer	KEGG PATHWAY	hsa05231	17	104	0.0214395	0.0622825	ENSG00000100311|ENSG00000058866|ENSG00000105499|ENSG00000115904|ENSG00000125772|ENSG00000160271|ENSG00000197461|ENSG00000051382|ENSG00000169032|ENSG00000129219|ENSG00000100030|ENSG00000177885|ENSG00000106299|ENSG00000161217|ENSG00000132155|ENSG00000154229|ENSG00000138798	http://www.genome.jp/kegg-bin/show_pathway?hsa05231/hsa:5900%09red/hsa:5130%09red/hsa:5155%09red/hsa:1608%09red/hsa:5578%09red/hsa:2885%09red/hsa:5594%09red/hsa:8976%09red/hsa:5338%09red/hsa:56261%09red/hsa:5154%09red/hsa:5604%09red/hsa:5291%09red/hsa:8605%09red/hsa:5894%09red/hsa:1950%09red/hsa:6654%09red
N-Glycan biosynthesis	KEGG PATHWAY	hsa00510	10	49	0.0218421	0.0622825	ENSG00000214160|ENSG00000253710|ENSG00000161013|ENSG00000115275|ENSG00000198162|ENSG00000112893|ENSG00000088035|ENSG00000152127|ENSG00000196547|ENSG00000163527	http://www.genome.jp/kegg-bin/show_pathway?hsa00510/hsa:201595%09red/hsa:440138%09red/hsa:4124%09red/hsa:29929%09red/hsa:10905%09red/hsa:10195%09red/hsa:4249%09red/hsa:11282%09red/hsa:4122%09red/hsa:7841%09red
Inositol phosphate metabolism	KEGG PATHWAY	hsa00562	13	72	0.0219773	0.0622825	ENSG00000161714|ENSG00000150867|ENSG00000087053|ENSG00000155252|ENSG00000086544|ENSG00000127080|ENSG00000132376|ENSG00000165458|ENSG00000204084|ENSG00000078269|ENSG00000149527|ENSG00000051382|ENSG00000109452	http://www.genome.jp/kegg-bin/show_pathway?hsa00562/hsa:51763%09red/hsa:5291%09red/hsa:3633%09red/hsa:64768%09red/hsa:8821%09red/hsa:3636%09red/hsa:8871%09red/hsa:8898%09red/hsa:80271%09red/hsa:55361%09red/hsa:113026%09red/hsa:9651%09red/hsa:5305%09red
cGMP-PKG signaling pathway	KEGG PATHWAY	hsa04022	25	173	0.0222441	0.0622825	ENSG00000162104|ENSG00000107175|ENSG00000127955|ENSG00000116741|ENSG00000069849|ENSG00000123104|ENSG00000051382|ENSG00000213676|ENSG00000100030|ENSG00000169032|ENSG00000146592|ENSG00000132155|ENSG00000112658|ENSG00000183023|ENSG00000072736|ENSG00000114353|ENSG00000067842|ENSG00000125753|ENSG00000121281|ENSG00000198523|ENSG00000058668|ENSG00000068305|ENSG00000135643|ENSG00000081189|ENSG00000058272	http://www.genome.jp/kegg-bin/show_pathway?hsa04022/hsa:3709%09red/hsa:9586%09red/hsa:483%09red/hsa:6722%09red/hsa:4659%09red/hsa:4775%09red/hsa:4205%09red/hsa:5604%09red/hsa:6546%09red/hsa:4208%09red/hsa:5350%09red/hsa:5594%09red/hsa:5291%09red/hsa:492%09red/hsa:493%09red/hsa:27345%09red/hsa:7408%09red/hsa:2770%09red/hsa:2771%09red/hsa:1388%09red/hsa:10488%09red/hsa:113%09red/hsa:115%09red/hsa:5…
Hippo signaling pathway -multiple species	KEGG PATHWAY	hsa04392	7	28	0.0224655	0.0622825	ENSG00000018408|ENSG00000213923|ENSG00000187079|ENSG00000150457|ENSG00000137693|ENSG00000186575|ENSG00000101265	http://www.genome.jp/kegg-bin/show_pathway?hsa04392/hsa:10413%09red/hsa:25937%09red/hsa:4771%09red/hsa:1454%09red/hsa:7003%09red/hsa:9770%09red/hsa:26524%09red
Carbon metabolism	KEGG PATHWAY	hsa01200	18	113	0.0225091	0.0622825	ENSG00000065833|ENSG00000062485|ENSG00000148057|ENSG00000149476|ENSG00000139410|ENSG00000105953|ENSG00000156515|ENSG00000111640|ENSG00000167701|ENSG00000067225|ENSG00000114054|ENSG00000111674|ENSG00000142657|ENSG00000108515|ENSG00000164708|ENSG00000049239|ENSG00000100412|ENSG00000146733	http://www.genome.jp/kegg-bin/show_pathway?hsa01200/hsa:1431%09red/hsa:2026%09red/hsa:2027%09red/hsa:4967%09red/hsa:50%09red/hsa:26007%09red/hsa:9563%09red/hsa:414328%09red/hsa:5224%09red/hsa:5226%09red/hsa:5096%09red/hsa:2597%09red/hsa:3098%09red/hsa:113675%09red/hsa:5315%09red/hsa:2875%09red/hsa:5723%09red/hsa:4199%09red
Progesterone-mediated oocyte maturation	KEGG PATHWAY	hsa04914	16	97	0.0235169	0.0644452	ENSG00000162104|ENSG00000127955|ENSG00000051382|ENSG00000177189|ENSG00000002822|ENSG00000188130|ENSG00000157764|ENSG00000114353|ENSG00000169032|ENSG00000100030|ENSG00000121281|ENSG00000113742|ENSG00000137449|ENSG00000132155|ENSG00000147082|ENSG00000112062	http://www.genome.jp/kegg-bin/show_pathway?hsa04914/hsa:2770%09red/hsa:5594%09red/hsa:80315%09red/hsa:6197%09red/hsa:132864%09red/hsa:1432%09red/hsa:5291%09red/hsa:113%09red/hsa:5604%09red/hsa:115%09red/hsa:673%09red/hsa:85417%09red/hsa:5894%09red/hsa:6300%09red/hsa:2771%09red/hsa:8379%09red
Vibrio cholerae infection	KEGG PATHWAY	hsa05110	10	50	0.0243326	0.0660457	ENSG00000162104|ENSG00000100196|ENSG00000114573|ENSG00000113732|ENSG00000058262|ENSG00000147416|ENSG00000105438|ENSG00000128524|ENSG00000154229|ENSG00000136240	http://www.genome.jp/kegg-bin/show_pathway?hsa05110/hsa:5578%09red/hsa:8992%09red/hsa:115%09red/hsa:29927%09red/hsa:9296%09red/hsa:10945%09red/hsa:526%09red/hsa:11014%09red/hsa:11015%09red/hsa:523%09red
Alzheimer's disease	KEGG PATHWAY	hsa05010	24	166	0.024584	0.0660985	ENSG00000080815|ENSG00000105464|ENSG00000142192|ENSG00000111640|ENSG00000119912|ENSG00000067182|ENSG00000160194|ENSG00000123104|ENSG00000100030|ENSG00000023228|ENSG00000162736|ENSG00000189043|ENSG00000130203|ENSG00000110717|ENSG00000136521|ENSG00000164885|ENSG00000186868|ENSG00000151694|ENSG00000064012|ENSG00000082701|ENSG00000123384|ENSG00000118217|ENSG00000168040|ENSG00000137845	http://www.genome.jp/kegg-bin/show_pathway?hsa05010/hsa:3709%09red/hsa:8772%09red/hsa:6868%09red/hsa:351%09red/hsa:841%09red/hsa:2906%09red/hsa:5663%09red/hsa:4731%09red/hsa:102%09red/hsa:3416%09red/hsa:4711%09red/hsa:4719%09red/hsa:23385%09red/hsa:5594%09red/hsa:22926%09red/hsa:4697%09red/hsa:4137%09red/hsa:348%09red/hsa:2932%09red/hsa:4035%09red/hsa:1020%09red/hsa:7132%09red/hsa:2597%09red/hsa:…
Influenza A	KEGG PATHWAY	hsa05164	25	175	0.0248324	0.0661425	ENSG00000213928|ENSG00000005339|ENSG00000082701|ENSG00000051382|ENSG00000067182|ENSG00000169429|ENSG00000100030|ENSG00000169032|ENSG00000105397|ENSG00000112062|ENSG00000132155|ENSG00000116679|ENSG00000154229|ENSG00000100906|ENSG00000090339|ENSG00000188130|ENSG00000258643|ENSG00000126803|ENSG00000126456|ENSG00000086232|ENSG00000183735|ENSG00000088888|ENSG00000120889|ENSG00000034152|ENSG00000140564	http://www.genome.jp/kegg-bin/show_pathway?hsa05164/hsa:29110%09red/hsa:3661%09red/hsa:3383%09red/hsa:7297%09red/hsa:100529063%09red/hsa:8795%09red/hsa:5578%09red/hsa:5606%09red/hsa:5604%09red/hsa:6300%09red/hsa:5594%09red/hsa:5291%09red/hsa:4792%09red/hsa:3576%09red/hsa:57506%09red/hsa:27102%09red/hsa:10625%09red/hsa:1432%09red/hsa:2932%09red/hsa:1387%09red/hsa:3306%09red/hsa:7132%09red/hsa:1037…
NOD-like receptor signaling pathway	KEGG PATHWAY	hsa04621	11	58	0.0253893	0.0669994	ENSG00000100906|ENSG00000249437|ENSG00000187796|ENSG00000169429|ENSG00000100030|ENSG00000188130|ENSG00000213341|ENSG00000175104|ENSG00000064012|ENSG00000112062|ENSG00000112851	http://www.genome.jp/kegg-bin/show_pathway?hsa04621/hsa:1432%09red/hsa:5594%09red/hsa:4671%09red/hsa:4792%09red/hsa:3576%09red/hsa:1147%09red/hsa:64170%09red/hsa:7189%09red/hsa:841%09red/hsa:55914%09red/hsa:6300%09red
Dilated cardiomyopathy	KEGG PATHWAY	hsa05414	15	90	0.0257788	0.0672574	ENSG00000162104|ENSG00000183023|ENSG00000135424|ENSG00000173402|ENSG00000167460|ENSG00000005884|ENSG00000161638|ENSG00000138448|ENSG00000155657|ENSG00000082781|ENSG00000121281|ENSG00000150093|ENSG00000105329|ENSG00000198523|ENSG00000067191	http://www.genome.jp/kegg-bin/show_pathway?hsa05414/hsa:3675%09red/hsa:3685%09red/hsa:5350%09red/hsa:3678%09red/hsa:7040%09red/hsa:782%09red/hsa:3679%09red/hsa:1605%09red/hsa:7273%09red/hsa:113%09red/hsa:7171%09red/hsa:3693%09red/hsa:115%09red/hsa:6546%09red/hsa:3688%09red
Thyroid cancer	KEGG PATHWAY	hsa05216	7	29	0.025959	0.0672574	ENSG00000165731|ENSG00000141510|ENSG00000157764|ENSG00000110092|ENSG00000169032|ENSG00000100030|ENSG00000047410	http://www.genome.jp/kegg-bin/show_pathway?hsa05216/hsa:5594%09red/hsa:673%09red/hsa:595%09red/hsa:7157%09red/hsa:5604%09red/hsa:7175%09red/hsa:5979%09red
T cell receptor signaling pathway	KEGG PATHWAY	hsa04660	17	107	0.0265689	0.0682175	ENSG00000006062|ENSG00000158092|ENSG00000100906|ENSG00000051382|ENSG00000160293|ENSG00000115904|ENSG00000072736|ENSG00000100030|ENSG00000188130|ENSG00000082701|ENSG00000169032|ENSG00000213341|ENSG00000180370|ENSG00000112062|ENSG00000132155|ENSG00000177885|ENSG00000114423	http://www.genome.jp/kegg-bin/show_pathway?hsa04660/hsa:1432%09red/hsa:5594%09red/hsa:5062%09red/hsa:868%09red/hsa:2932%09red/hsa:4775%09red/hsa:4690%09red/hsa:4792%09red/hsa:5291%09red/hsa:1147%09red/hsa:6654%09red/hsa:5604%09red/hsa:2885%09red/hsa:5894%09red/hsa:6300%09red/hsa:7410%09red/hsa:9020%09red
Acute myeloid leukemia	KEGG PATHWAY	hsa05221	11	59	0.0279513	0.0705257	ENSG00000051382|ENSG00000115904|ENSG00000100030|ENSG00000157764|ENSG00000110092|ENSG00000169032|ENSG00000213341|ENSG00000102096|ENSG00000168610|ENSG00000132155|ENSG00000177885	http://www.genome.jp/kegg-bin/show_pathway?hsa05221/hsa:11040%09red/hsa:6774%09red/hsa:5594%09red/hsa:673%09red/hsa:595%09red/hsa:5291%09red/hsa:1147%09red/hsa:6654%09red/hsa:5604%09red/hsa:2885%09red/hsa:5894%09red
Wnt signaling pathway	KEGG PATHWAY	hsa04310	21	142	0.0279628	0.0705257	ENSG00000080815|ENSG00000143816|ENSG00000005339|ENSG00000115266|ENSG00000072736|ENSG00000145506|ENSG00000141510|ENSG00000087095|ENSG00000146122|ENSG00000113712|ENSG00000145349|ENSG00000110092|ENSG00000082701|ENSG00000154229|ENSG00000107984|ENSG00000213923|ENSG00000162552|ENSG00000100592|ENSG00000101266|ENSG00000148660|ENSG00000058404	http://www.genome.jp/kegg-bin/show_pathway?hsa04310/hsa:5578%09red/hsa:22943%09red/hsa:818%09red/hsa:1387%09red/hsa:816%09red/hsa:23500%09red/hsa:595%09red/hsa:51701%09red/hsa:10297%09red/hsa:7157%09red/hsa:1452%09red/hsa:4775%09red/hsa:5663%09red/hsa:23002%09red/hsa:7483%09red/hsa:1457%09red/hsa:1454%09red/hsa:817%09red/hsa:2932%09red/hsa:85409%09red/hsa:54361%09red
Pertussis	KEGG PATHWAY	hsa05133	13	75	0.028447	0.0711175	ENSG00000127955|ENSG00000182326|ENSG00000169429|ENSG00000100030|ENSG00000188130|ENSG00000184216|ENSG00000161638|ENSG00000154589|ENSG00000175104|ENSG00000150093|ENSG00000126456|ENSG00000112062|ENSG00000114353	http://www.genome.jp/kegg-bin/show_pathway?hsa05133/hsa:3688%09red/hsa:1432%09red/hsa:5594%09red/hsa:3661%09red/hsa:3678%09red/hsa:2770%09red/hsa:23643%09red/hsa:7189%09red/hsa:3654%09red/hsa:6300%09red/hsa:2771%09red/hsa:3576%09red/hsa:716%09red
Calcium signaling pathway	KEGG PATHWAY	hsa04020	25	179	0.0306996	0.0760816	ENSG00000105464|ENSG00000162104|ENSG00000213906|ENSG00000145349|ENSG00000148408|ENSG00000123104|ENSG00000148660|ENSG00000058404|ENSG00000099957|ENSG00000120899|ENSG00000086544|ENSG00000067842|ENSG00000154229|ENSG00000161714|ENSG00000183023|ENSG00000135914|ENSG00000121281|ENSG00000160991|ENSG00000181104|ENSG00000058668|ENSG00000176170|ENSG00000175938|ENSG00000128271|ENSG00000135124|ENSG00000198523	http://www.genome.jp/kegg-bin/show_pathway?hsa04020/hsa:3709%09red/hsa:5025%09red/hsa:113026%09red/hsa:2149%09red/hsa:5578%09red/hsa:2906%09red/hsa:80228%09red/hsa:56413%09red/hsa:3357%09red/hsa:6546%09red/hsa:2185%09red/hsa:8877%09red/hsa:5350%09red/hsa:774%09red/hsa:492%09red/hsa:493%09red/hsa:818%09red/hsa:93129%09red/hsa:816%09red/hsa:817%09red/hsa:113%09red/hsa:9127%09red/hsa:115%09red/hsa:8…
Inflammatory mediator regulation of TRP channels	KEGG PATHWAY	hsa04750	16	101	0.0313993	0.0764856	ENSG00000162104|ENSG00000034152|ENSG00000135914|ENSG00000197122|ENSG00000072182|ENSG00000188130|ENSG00000145349|ENSG00000154229|ENSG00000051382|ENSG00000121281|ENSG00000171522|ENSG00000105499|ENSG00000112062|ENSG00000123104|ENSG00000148660|ENSG00000058404	http://www.genome.jp/kegg-bin/show_pathway?hsa04750/hsa:3709%09red/hsa:1432%09red/hsa:818%09red/hsa:5578%09red/hsa:816%09red/hsa:817%09red/hsa:113%09red/hsa:5606%09red/hsa:55515%09red/hsa:3357%09red/hsa:115%09red/hsa:5291%09red/hsa:6714%09red/hsa:8605%09red/hsa:6300%09red/hsa:5734%09red
Phosphatidylinositol signaling system	KEGG PATHWAY	hsa04070	16	101	0.0313993	0.0764856	ENSG00000161714|ENSG00000058866|ENSG00000150867|ENSG00000087053|ENSG00000155252|ENSG00000051382|ENSG00000086544|ENSG00000127080|ENSG00000101290|ENSG00000132376|ENSG00000165458|ENSG00000204084|ENSG00000078269|ENSG00000123104|ENSG00000154229|ENSG00000109452	http://www.genome.jp/kegg-bin/show_pathway?hsa04070/hsa:3709%09red/hsa:1608%09red/hsa:51763%09red/hsa:5578%09red/hsa:5291%09red/hsa:3633%09red/hsa:64768%09red/hsa:8821%09red/hsa:3636%09red/hsa:8871%09red/hsa:8760%09red/hsa:8898%09red/hsa:80271%09red/hsa:55361%09red/hsa:113026%09red/hsa:5305%09red
Hypertrophic cardiomyopathy (HCM)	KEGG PATHWAY	hsa05410	14	85	0.0329486	0.0795793	ENSG00000183023|ENSG00000135424|ENSG00000181929|ENSG00000173402|ENSG00000167460|ENSG00000005884|ENSG00000161638|ENSG00000150093|ENSG00000138448|ENSG00000155657|ENSG00000082781|ENSG00000131791|ENSG00000105329|ENSG00000067191	http://www.genome.jp/kegg-bin/show_pathway?hsa05410/hsa:3675%09red/hsa:3685%09red/hsa:3688%09red/hsa:5571%09red/hsa:3678%09red/hsa:7040%09red/hsa:782%09red/hsa:3679%09red/hsa:1605%09red/hsa:7273%09red/hsa:7171%09red/hsa:5565%09red/hsa:3693%09red/hsa:6546%09red
Long-term depression	KEGG PATHWAY	hsa04730	11	61	0.0336229	0.0805255	ENSG00000127955|ENSG00000132155|ENSG00000105499|ENSG00000100030|ENSG00000105568|ENSG00000157764|ENSG00000114353|ENSG00000169032|ENSG00000104695|ENSG00000123104|ENSG00000154229	http://www.genome.jp/kegg-bin/show_pathway?hsa04730/hsa:3709%09red/hsa:2770%09red/hsa:5594%09red/hsa:5578%09red/hsa:5516%09red/hsa:5518%09red/hsa:5604%09red/hsa:673%09red/hsa:8605%09red/hsa:5894%09red/hsa:2771%09red
Hedgehog signaling pathway	KEGG PATHWAY	hsa04340	9	46	0.0352599	0.0837423	ENSG00000213923|ENSG00000185920|ENSG00000113712|ENSG00000171791|ENSG00000110092|ENSG00000082701|ENSG00000198742|ENSG00000121067|ENSG00000169118	http://www.genome.jp/kegg-bin/show_pathway?hsa04340/hsa:2932%09red/hsa:53944%09red/hsa:57154%09red/hsa:595%09red/hsa:8405%09red/hsa:1452%09red/hsa:1454%09red/hsa:596%09red/hsa:5727%09red
[truncated: 165 more rows]

## Sheet: 4. OMM2.3 g2 vs vec (up DEGs)
##Databases: KEGG PATHWAY
##Statistical test method: hypergeometric test / Fisher's exact test
##FDR correction method: Benjamini and Hochberg
#Term	Database	ID	Input number	Background number	P-Value	Corrected P-Value	Input	Hyperlink
[truncated: 284 more rows]
